# Supplementary material for: Multi-species transcriptome meta-analysis of the response to retinoic acid in vertebrates and comparative analysis of the effects of retinol and retinoic acid on gene expression in LMH cells
Source: BMC Genomics. 2021 Mar 2;22:146. doi: 10.1186/s12864-021-07451-2 (PMC7923837; doi:10.1186/s12864-021-07451-2)
Supplement: Supplementary file 1 — Additional file 1. Complete alignment metrics after mapping with TopHat. [file 12864_2021_7451_MOESM1_ESM.xlsx]

## Sheet: LMH_cells
Run Accession	Treatment	Total paired reads	Aligned pairs	Multiple alignments	Discordant alignments
SRR12778274	DMSO 1h	47805490	43926028	1117762	843785
SRR12778273	DMSO 4h	46405966	42449632	1078063	964739
SRR12778264	RO 1h	56960151	52571890	1274042	597417
SRR12778263	RO 4h	58891599	54554072	1269973	743704
SRR12778262	RA 1h	54779785	50727859	1227512	533950
SRR12778261	RA 4h	55265620	51212480	1175806	597054
SRR12778260	DMSO 1h	65166205	60281459	1468161	648542
SRR12778259	DMSO 4h	57400300	52979017	1226259	555441
SRR12778258	RO 1h	48890492	45059404	1108448	491126
SRR12778257	RO 4h	45216028	41699781	971969	559983
SRR12778272	RA 1h	64669135	58977119	1462463	879498
SRR12778271	RA 4h	54227209	49931711	1231177	626143
SRR12778270	DMSO 1h	54857442	50652977	1158955	638360
SRR12778269	DMSO 4h	57678073	53246199	1300515	643834
SRR12778268	RO 1h	64924140	60136631	1464103	622304
SRR12778267	RO 4h	71541872	65996810	1602694	774913
SRR12778266	RA 1h	55039653	50611965	1226620	677783
SRR12778265	RA 4h	51785064	47871985	1127053	726120
Average		5.61947e+07	5.18271e+07	1.24953e+06	673594
SD		7.04999e+06	6.53571e+06	161201	126734
Min		45216028	41699781	971969	491126
Max		71541872	65996810	1602694	964739

## Sheet: SH-SY5Y
Run Accession	Total reads	Aligned reads	Multiple alignments
ERR550444	29811467	29546408	9719630
ERR550446	16790477	16657401	5486219
ERR550449	18364787	18201366	5883853
ERR550450	17142826	17002724	5634810
Average	2.05274e+07	2.0352e+07	6681128
SD	6.22604e+06	6.16523e+06	2.0323e+06
Min	16790477	16657401	5486219
Max	29811467	29546408	9719630

## Sheet: mESCs
Run Accession	Total reads	Aligned reads	Multiple alignments
SRR1792526	23457080	22725573	4484457
SRR1792527	31206084	30420187	5631335
SRR1792528	35471302	34598716	6496823
SRR1792529	15447908	14999638	2829248
SRR1792530	27977149	27307847	4664879
SRR1792531	53312547	51954432	8884714
Average	31145345	3.03344e+07	5498576
SD	1.28504e+07	1.25525e+07	2.06537e+06
Min	15447908	14999638	2829248
Max	53312547	51954432	8884714

## Sheet: mLympho
Run Accession	Total paired reads	Aligned pairs	Multiple alignments	Discordant alignments
SRR2001790	39375382	36035805	2909476	661995
SRR2001791	59406887	54239653	4452727	106239
SRR2001792	34389828	31955708	2813489	565540
SRR2001793	37903894	34704276	2882516	743751
SRR2001794	42638237	37854723	3182204	736491
SRR2001795	45337076	40429788	3282988	777233
SRR2001796	22505415	19734716	1614922	288122
SRR2001797	46540921	40970696	3320572	564266
SRR2001809	45685822	42938475	3418416	813638
SRR2001810	36670010	34458019	2773246	611386
SRR2001811	47765186	45097754	3620326	845682
SRR2001812	53708037	50608571	4058196	937446
SRR2001813	42398612	39836513	3146149	639928
SRR2001814	98161093	92108458	7238067	1118556
SRR2001815	41380143	38652049	3012804	456720
SRR2001816	30620420	28519279	2265166	507681
Average	4.52804e+07	4.1759e+07	3374454	648417
SD	1.65751e+07	1.57162e+07	1.21962e+06	244965
Min	22505415	19734716	1614922	106239
Max	98161093	92108458	7238067	1118556

## Sheet: Xenopus
Run Accession	Total reads	Aligned reads	Multiple alignments
SRR6941643	21353849	20187322	1333782
SRR6941644	25439230	24015230	1550034
SRR6941647	22209326	21018052	1319871
SRR6941648	24153715	22817188	1493641
Average	23289030	22009448	1424332
SD	1.85128e+06	1.72999e+06	115060
Min	21353849	20187322	1319871
Max	25439230	24015230	1550034
