# Supplementary material for: Multi-species transcriptome meta-analysis of the response to retinoic acid in vertebrates and comparative analysis of the effects of retinol and retinoic acid on gene expression in LMH cells
Source: BMC Genomics. 2021 Mar 2;22:146. doi: 10.1186/s12864-021-07451-2 (PMC7923837; doi:10.1186/s12864-021-07451-2)
Supplement: Supplementary file 2 — Additional file 2. Differential expression analyses results of all datasets after exposure to retinoic acid. [file 12864_2021_7451_MOESM2_ESM.xlsx]

## Sheet: LMH_RA_1h
Symbol	baseMean	log2FoldChange	lfcSE	stat	pvalue	padj
2KTGRL	2513.67	0.0709226	0.128504	0.551911	0.581009	0.999812
A1CF	5053.02	-0.129391	0.101688	-1.27244	0.203218	0.999812
A2M	1066.14	0.036555	0.215809	0.169386	0.865493	0.999812
A2ML1	202.374	0.440879	0.260025	1.69553	0.089975	0.999812
A2ML2	382.887	0.170673	0.183024	0.932516	0.35107	0.999812
A2ML3	351.985	0.0332486	0.245158	0.135621	0.892121	0.999812
A2ML4	318.241	0.295289	0.181677	1.62535	0.104088	0.999812
AAAS	7250.45	-0.0587685	0.106703	-0.550765	0.581795	0.999812
AACS	10635.8	-0.0990515	0.149703	-0.661652	0.508194	0.999812
AADAC	1983.81	-0.0858401	0.117839	-0.728454	0.466335	0.999812
AADACL4L5	66.2665	1.51891	0.324887	4.6752	2.93663e-06	0.00147953
AADAT	844.012	-0.0882172	0.118725	-0.743039	0.457458	0.999812
AAGAB	2748.88	-0.0497647	0.102747	-0.484344	0.628142	0.999812
AAK1	3524.78	-0.0788528	0.101794	-0.774628	0.438559	0.999812
AAMDC	1151.97	-0.151428	0.138008	-1.09724	0.272536	0.999812
AAMP	3223.5	-0.0253909	0.0977269	-0.259815	0.795007	0.999812
AAR2	1400.49	0.0131933	0.112678	0.117089	0.906789	0.999812
AAREL	252.924	0.290455	0.229135	1.26762	0.204934	0.999812
AARS	18271.7	-0.100314	0.106368	-0.943091	0.345634	0.999812
AARS2	1460.37	0.0415884	0.105514	0.394151	0.69347	0.999812
AARSD1	737.016	0.24875	0.145373	1.71111	0.0870604	0.999812
AASDHPPT	166.704	-0.0766235	0.204631	-0.374448	0.708071	0.999812
AASS	889.379	0.157436	0.212117	0.74221	0.45796	0.999812
AATF	2222.07	-0.0718898	0.119993	-0.599117	0.549095	0.999812
AATK	313.274	0.130886	0.163771	0.799199	0.424175	0.999812
ABAT	7283.07	-0.135932	0.0992131	-1.37011	0.170654	0.999812
ABCA1	789.841	0.0194712	0.235029	0.0828459	0.933974	0.999812
ABCA12	73.1359	0.414306	0.327753	1.26408	0.206202	0.999812
ABCA2	2591.84	0.0627401	0.143636	0.436799	0.662257	0.999812
ABCA3	8189.82	0.044305	0.0911481	0.486078	0.626912	0.999812
ABCA4	122.081	0.227937	0.222376	1.02501	0.30536	0.999812
ABCA7	905.449	0.151932	0.161265	0.942127	0.346128	0.999812
ABCB1	12817.7	0.0753644	0.114261	0.659581	0.509523	0.999812
ABCB10	794.316	-0.0736079	0.127572	-0.576992	0.563945	0.999812
ABCB11	427.408	0.158167	0.188422	0.839432	0.401227	0.999812
ABCB1LA	1531.48	0.0695488	0.130373	0.533461	0.593715	0.999812
ABCB5	18.5088	0.107801	0.560661	0.192274	0.847528	0.999812
ABCB6	1145.55	-0.102615	0.117282	-0.874942	0.381605	0.999812
ABCB7	4989.84	-0.00446064	0.112857	-0.0395247	0.968472	0.999812
ABCB8	2265.16	0.129788	0.124149	1.04542	0.295827	0.999812
ABCB9	1053.98	0.28859	0.135119	2.13581	0.0326947	0.926446
ABCC1	3437.58	0.0155143	0.119222	0.130129	0.896464	0.999812
ABCC10	1913.09	-0.0277563	0.122072	-0.227376	0.820131	0.999812
ABCC13	514.881	-0.121175	0.128657	-0.941841	0.346274	0.999812
ABCC2	5499.84	-0.0450652	0.113754	-0.396165	0.691983	0.999812
ABCC3	1949.1	0.270811	0.119264	2.27069	0.0231656	0.798951
ABCC4	2869.23	0.019691	0.160492	0.122691	0.902351	0.999812
ABCC5	3136.33	0.260625	0.121342	2.14786	0.0317247	0.91595
ABCC6	1613.85	0.149808	0.109396	1.36941	0.170872	0.999812
ABCC8	25.9379	0.474703	0.490191	0.968403	0.332843	0.999812
ABCC9	16.3556	-0.430685	0.5811	-0.741155	0.458599	0.999812
ABCD2	2117.85	0.168763	0.125209	1.34785	0.177706	0.999812
ABCD3	3195.35	-0.11233	0.107592	-1.04404	0.296468	0.999812
ABCD4	1796.87	0.0595148	0.112496	0.529042	0.596776	0.999812
ABCE1	13780.8	-0.0314911	0.151738	-0.207536	0.835591	0.999812
ABCF2	20857.9	-0.0849377	0.137426	-0.618063	0.536534	0.999812
ABCF3	5532.3	-0.0355925	0.0952658	-0.373613	0.708692	0.999812
ABCG1	736.751	-0.0357668	0.48258	-0.0741159	0.940918	0.999812
ABCG2	1220.51	-0.14681	0.138865	-1.05721	0.290415	0.999812
ABCG4	20.7485	0.384801	0.531783	0.723605	0.469308	0.999812
ABCG5	59.3039	0.205269	0.320973	0.639522	0.522484	0.999812
ABHD1	427.383	0.0628644	0.138705	0.453224	0.650387	0.999812
ABHD10	311.694	-0.141319	0.160609	-0.879891	0.378918	0.999812
ABHD11	156.839	0.0336593	0.237762	0.141567	0.887422	0.999812
ABHD12	3504.76	-0.0996223	0.106359	-0.936663	0.348932	0.999812
ABHD12B	1579.17	0.124083	0.135174	0.917949	0.358646	0.999812
ABHD13	3255.13	-0.0495184	0.103317	-0.479285	0.631736	0.999812
ABHD14A	189.182	0.118722	0.187845	0.632018	0.527375	0.999812
ABHD17A	3163.55	-0.0125905	0.126023	-0.0999066	0.920418	0.999812
ABHD17B	1909.5	0.322286	0.144831	2.22526	0.0260638	0.828863
ABHD17C	3942.47	-0.190954	0.103108	-1.85198	0.0640287	0.999812
ABHD18	4353.41	-0.00326559	0.103494	-0.0315533	0.974828	0.999812
ABHD2	14896.8	0.0834584	0.173431	0.48122	0.63036	0.999812
ABHD3	2063.81	-0.106621	0.132838	-0.802638	0.422184	0.999812
ABHD5	4097.58	-0.0144151	0.125053	-0.115272	0.908229	0.999812
ABHD6	525.559	0.279067	0.213375	1.30787	0.190918	0.999812
ABHD8	58.3869	-0.217765	0.32176	-0.676793	0.498537	0.999812
ABI1	4905.64	-0.0929793	0.0935545	-0.993852	0.320295	0.999812
ABI2	1648.7	-0.0672359	0.12458	-0.5397	0.589404	0.999812
ABI3	353.6	0.218988	0.189013	1.15859	0.246625	0.999812
ABI3BP	18.6264	0.215461	0.50248	0.428796	0.668072	0.999812
ABL1	3556.72	-0.152461	0.105313	-1.44769	0.147705	0.999812
ABL2	3243.58	0.0145503	0.138667	0.10493	0.916431	0.999812
ABLIM1	1481.94	-0.0120169	0.146846	-0.0818335	0.934779	0.999812
ABLIM2	80.6645	-0.11103	0.284817	-0.38983	0.696662	0.999812
ABR	3422.13	-0.0745932	0.109159	-0.683345	0.494389	0.999812
ABRA	46.3496	-0.0666623	0.339622	-0.196284	0.844388	0.999812
ABRACL	677.578	-0.0590037	0.121707	-0.484801	0.627817	0.999812
ABTB1	1805.48	-0.02416	0.115862	-0.208525	0.834819	0.999812
ABTB2	466.181	-0.0624835	0.144091	-0.43364	0.66455	0.999812
ACAA1	5110.56	-0.111309	0.120069	-0.927038	0.353907	0.999812
ACAA2	7318.84	-0.184101	0.103668	-1.77588	0.0757526	0.999812
ACACA	8402.57	-0.0111386	0.151711	-0.0734201	0.941472	0.999812
ACACB	1160.51	0.132006	0.133224	0.990854	0.321757	0.999812
ACAD11	3886.32	-0.143317	0.0993695	-1.44226	0.149229	0.999812
ACAD6L	3627.31	-0.101917	0.0953143	-1.06927	0.284947	0.999812
ACAD8	1416.05	-0.143424	0.126048	-1.13785	0.255183	0.999812
ACAD9	9934.48	-0.0760974	0.105627	-0.720434	0.471258	0.999812
ACADL	4973.84	-0.0753914	0.114418	-0.658915	0.50995	0.999812
ACADS	4078.87	-0.0895538	0.131419	-0.68144	0.495593	0.999812
ACADSB	7407.7	-0.0723968	0.100373	-0.721277	0.470739	0.999812
ACAN	24.2129	-0.427916	0.671433	-0.637318	0.523918	0.999812
ACAP1L	40.9296	0.164346	0.357977	0.459096	0.646165	0.999812
ACAP2	1445.92	-0.129487	0.11349	-1.14096	0.253888	0.999812
ACAP3	1426.17	0.370452	0.144531	2.56313	0.0103733	0.532302
ACAT1	6849.95	-0.127872	0.10738	-1.19084	0.233718	0.999812
ACAT2	14272.5	-0.110474	0.155011	-0.712683	0.476042	0.999812
ACBD3	3008.78	-0.0486174	0.108256	-0.449094	0.653364	0.999812
ACBD4	1200.52	0.22393	0.18463	1.21285	0.225185	0.999812
ACBD5	4306.64	-0.121487	0.0983768	-1.23492	0.216862	0.999812
ACBD7	5407.05	0.0275286	0.138242	0.199134	0.842158	0.999812
ACCS	308.396	-0.128752	0.157966	-0.815066	0.415035	0.999812
ACCSL	37.1855	0.304731	0.359295	0.848135	0.396363	0.999812
ACD	1965.2	0.0508635	0.102521	0.496126	0.619805	0.999812
ACE2	25.2269	0.270114	0.433327	0.623349	0.533055	0.999812
ACER2	243.834	0.0223167	0.168022	0.13282	0.894335	0.999812
ACER3	4825.88	-0.0464978	0.113025	-0.411395	0.680783	0.999812
ACHRB	185.674	-0.00508232	0.288079	-0.0176421	0.985924	0.999812
ACKR1	33.1736	0.312854	0.409193	0.764563	0.444532	0.999812
ACKR3	48.3507	-0.231912	0.320501	-0.723591	0.469317	0.999812
ACLY	113323	0.0826138	0.109103	0.757212	0.448923	0.999812
ACMSD	933.063	0.090913	0.196988	0.461516	0.644429	0.999812
ACO1	9883.32	-0.13916	0.114049	-1.22018	0.222396	0.999812
ACO2	18845.2	-0.117966	0.101828	-1.15848	0.246667	0.999812
ACOD1	8.38578	-0.0765354	0.742007	-0.103146	0.917847	0.999812
ACOT11	52.2453	0.342396	0.344476	0.993959	0.320243	0.999812
ACOT13	11572.4	-0.0606077	0.389727	-0.155513	0.876417	0.999812
ACOT1L	303.533	-0.0843674	0.169663	-0.497266	0.619002	0.999812
ACOT2L	1726.28	-0.106199	0.115117	-0.922528	0.356253	0.999812
ACOT4	1074.16	-0.00511627	0.118062	-0.0433355	0.965434	0.999812
ACOT7	5969.83	-0.00985456	0.118324	-0.0832844	0.933625	0.999812
ACOT8	3729.98	-0.0233384	0.0927005	-0.251761	0.801225	0.999812
ACOT9	5753.58	-0.107218	0.110462	-0.970638	0.331728	0.999812
ACOX1	4484.43	-0.101504	0.101208	-1.00292	0.3159	0.999812
ACOX2	1158.82	-0.130247	0.10634	-1.22482	0.220643	0.999812
ACOX3	742.533	-0.133402	0.145408	-0.917433	0.358916	0.999812
ACP1	3230.61	-0.0269811	0.140611	-0.191884	0.847833	0.999812
ACP2	2181.95	-0.00457032	0.105004	-0.0435251	0.965283	0.999812
ACP5	77.2824	0.169521	0.280646	0.60404	0.545817	0.999812
ACP6	1226.32	0.0768597	0.106276	0.723209	0.469552	0.999812
ACSBG1	22.3237	0.189773	0.49626	0.382407	0.70216	0.999812
ACSBG2	4408.55	0.0633145	0.181411	0.349011	0.727081	0.999812
ACSF2	1038.61	-0.0526149	0.131232	-0.400931	0.688471	0.999812
ACSF3	1694.49	-0.124361	0.109356	-1.13721	0.255448	0.999812
ACSL1	10810.5	-0.0919125	0.110411	-0.832455	0.405152	0.999812
ACSL3	8303.65	-0.0747949	0.123422	-0.606009	0.544509	0.999812
ACSL4	11707.7	-0.128745	0.126938	-1.01424	0.310469	0.999812
ACSL5	7015.24	0.255292	0.144681	1.76452	0.0776445	0.999812
ACSL6	742.324	0.334388	0.148104	2.2578	0.0239583	0.809615
ACSM3	611.273	-0.22116	0.120079	-1.8418	0.0655051	0.999812
ACSM4L	77.8538	0.0604563	0.275308	0.219595	0.826186	0.999812
ACSM5	129.92	-0.309328	0.26384	-1.17241	0.241034	0.999812
ACSS1	545.69	0.0590292	0.195783	0.301502	0.763031	0.999812
ACSS1L	63.8809	0.366492	0.278447	1.3162	0.188106	0.999812
ACSS2	3163.51	-0.0663346	0.130404	-0.508684	0.610974	0.999812
ACSS3	1213.63	-0.0288607	0.116949	-0.24678	0.805079	0.999812
ACTA2	29.1823	-0.245043	0.465467	-0.526447	0.598578	0.999812
ACTB	118415	0.0181343	0.182058	0.0996074	0.920656	0.999812
ACTBL2L	18.3168	0.0791983	0.541735	0.146194	0.883768	0.999812
ACTC2L	118701	-0.000960584	0.145238	-0.00661386	0.994723	0.999812
ACTG1	8391.03	-0.106302	0.0945143	-1.12472	0.260708	0.999812
ACTG2	640.497	0.115774	0.160376	0.72189	0.470362	0.999812
ACTL6A	12092	-0.0816345	0.108074	-0.75536	0.450033	0.999812
ACTL6B	14.3298	0.544553	0.639848	0.851065	0.394733	0.999812
ACTL7A	20.8538	0.303657	0.458056	0.662926	0.507378	0.999812
ACTN1	4700.14	-0.077149	0.148896	-0.518141	0.60436	0.999812
ACTN2	71.9425	0.103091	0.281674	0.365994	0.71437	0.999812
ACTN4	7619.01	-0.00777021	0.112646	-0.068979	0.945006	0.999812
ACTR10	5453.5	-0.0210236	0.105084	-0.200064	0.84143	0.999812
ACTR10L	2427.26	-0.0278967	0.10646	-0.262038	0.793292	0.999812
ACTR1A	5532.74	-0.132527	0.0975566	-1.35846	0.174318	0.999812
ACTR2	9738.62	-0.0453641	0.126737	-0.357938	0.720389	0.999812
ACTR3	7139.5	-0.0919812	0.113786	-0.808374	0.418875	0.999812
ACTR3B	2996.45	-0.099712	0.134768	-0.739881	0.459372	0.999812
ACTR5	903.426	-0.0358895	0.112625	-0.318662	0.749982	0.999812
ACTR6	7769.82	-0.0673381	0.133999	-0.502526	0.615298	0.999812
ACTR8	1939.88	0.0458933	0.119333	0.384582	0.700547	0.999812
ACVR1	7494.02	-0.124238	0.102126	-1.21652	0.223786	0.999812
ACVR1B	1467.34	0.00506616	0.101139	0.0500909	0.96005	0.999812
ACVR1C	191.777	0.100964	0.197437	0.511375	0.609088	0.999812
ACVR2A	5852.51	-0.145327	0.108521	-1.33916	0.180518	0.999812
ACVR2B	37.6132	-0.544951	0.427581	-1.2745	0.202487	0.999812
ACY1	5449.39	-0.100876	0.0994909	-1.01392	0.310619	0.999812
ACYP1	445.314	-0.0424767	0.140513	-0.302297	0.762426	0.999812
ACYP2	1725.27	-0.00409981	0.141877	-0.0288968	0.976947	0.999812
ADA	1591.26	-0.260488	0.159445	-1.63372	0.102317	0.999812
ADAM10	6158.67	-0.0775063	0.107912	-0.718239	0.47261	0.999812
ADAM12	463.065	0.128608	0.157538	0.816362	0.414293	0.999812
ADAM17	3149.02	-0.0435417	0.0985052	-0.442025	0.658471	0.999812
ADAM19	18.4774	-0.167001	0.56464	-0.295766	0.767409	0.999812
ADAM22	144.646	0.00698648	0.227791	0.0306705	0.975532	0.999812
ADAM23	786.831	-0.136921	0.165637	-0.826631	0.408446	0.999812
ADAM28	275.309	0.182549	0.291762	0.625679	0.531525	0.999812
ADAM5P	23.0245	0.0505682	0.447206	0.113076	0.90997	0.999812
ADAM9	3628.03	-0.0570844	0.094471	-0.604253	0.545675	0.999812
ADAM9L	23.1014	0.0767366	0.477149	0.160823	0.872233	0.999812
ADAMTS1	157.459	-0.0383426	0.205241	-0.186817	0.851804	0.999812
ADAMTS12	177.614	0.0949396	0.281971	0.3367	0.736343	0.999812
ADAMTS13	937.542	0.0241762	0.142003	0.170252	0.864812	0.999812
ADAMTS14	37.9059	-0.211331	0.374323	-0.564569	0.572367	0.999812
ADAMTS17	568.786	0.126873	0.144345	0.878959	0.379424	0.999812
ADAMTS18	14.9998	0.0186525	0.594915	0.0313532	0.974988	0.999812
ADAMTS19	532.1	-0.179246	0.14646	-1.22386	0.221005	0.999812
ADAMTS2	162.528	0.0319454	0.229628	0.139118	0.889357	0.999812
ADAMTS20	249.674	0.0997319	0.187055	0.53317	0.593916	0.999812
ADAMTS3	144.485	0.330878	0.21653	1.52809	0.126489	0.999812
ADAMTS4	23.0568	0.131994	0.437222	0.301892	0.762734	0.999812
ADAMTS5	105.591	-0.648445	0.238496	-2.71889	0.00655015	0.412291
ADAMTS6	100.755	0.150243	0.249709	0.601672	0.547393	0.999812
ADAMTS7	48.0013	-0.210527	0.333957	-0.630402	0.528432	0.999812
ADAMTS8	39.6818	-0.0829769	0.431996	-0.192078	0.847681	0.999812
ADAMTS9	1558.88	0.021602	0.155534	0.13889	0.889537	0.999812
ADAMTSL2	1108.63	0.609366	0.161035	3.78405	0.000154295	0.0320663
ADAMTSL2L	90.1095	0.187773	0.276235	0.679757	0.496658	0.999812
ADAMTSL3	23.882	0.0330868	0.463166	0.0714363	0.943051	0.999812
ADAMTSL5	18.6692	0.461352	0.518268	0.890181	0.373369	0.999812
ADAP1	1607.8	-0.0297679	0.115863	-0.256924	0.797238	0.999812
ADAP2	54.3916	0.266572	0.310428	0.858726	0.390492	0.999812
ADAR	7297.17	-0.0344438	0.0988336	-0.348503	0.727462	0.999812
ADARB1	754.699	-0.0338783	0.13313	-0.254475	0.799129	0.999812
ADAT1	2498.37	0.217129	0.126593	1.71518	0.086313	0.999812
ADAT2	333.384	0.106886	0.175787	0.608041	0.54316	0.999812
ADCK1	680.314	-0.102858	0.158607	-0.648508	0.516656	0.999812
ADCK2	1113.71	-0.0815455	0.108051	-0.754692	0.450434	0.999812
ADCY1	2349.36	-0.0868587	0.11681	-0.743589	0.457125	0.999812
ADCY10L11	32.7683	-0.233658	0.389329	-0.600156	0.548402	0.999812
ADCY10L3	15.9813	-0.151942	0.542452	-0.280102	0.7794	0.999812
ADCY10L8	16.175	-0.293294	0.530103	-0.553277	0.580074	0.999812
ADCY3	498.511	0.073271	0.138809	0.527856	0.597599	0.999812
ADCY5	370.936	0.0144012	0.148117	0.0972284	0.922545	0.999812
ADCY7	56.5621	-0.119396	0.360349	-0.331333	0.740393	0.999812
ADCY8	552.013	-0.100699	0.41223	-0.244278	0.807015	0.999812
ADCY9	2403.97	-0.0972714	0.0987864	-0.984664	0.324789	0.999812
ADCYAP1	20.3426	-0.128897	0.507573	-0.253947	0.799537	0.999812
ADCYAP1R1	397.546	-0.171087	0.251582	-0.680046	0.496475	0.999812
ADD1	8968.33	-0.123068	0.0923404	-1.33276	0.18261	0.999812
ADD2	10.1208	-0.243017	0.670377	-0.362508	0.716972	0.999812
ADD3	41912.6	-0.100833	0.104045	-0.969124	0.332483	0.999812
ADGRA2	924.242	0.0346207	0.16528	0.209466	0.834084	0.999812
ADGRA3L	1470.6	-0.0635904	0.109377	-0.581389	0.560979	0.999812
ADGRB1	18.5292	-0.182097	0.536798	-0.339228	0.734438	0.999812
ADGRB2	42.6223	0.0151035	0.501062	0.0301431	0.975953	0.999812
ADGRD1	146.268	-0.0837154	0.237716	-0.352165	0.724714	0.999812
ADGRF4	470.022	0.33853	0.169092	2.00204	0.0452801	0.999812
ADGRG1	191.696	0.15197	0.212674	0.714566	0.474877	0.999812
ADGRG2	4453.47	-0.108139	0.177379	-0.609648	0.542095	0.999812
ADGRG4	1189.22	-0.103631	0.125197	-0.827745	0.407815	0.999812
ADGRG6	287.452	-0.0302998	0.218387	-0.138744	0.889653	0.999812
ADGRL2	4526.69	-0.015393	0.0937655	-0.164165	0.869601	0.999812
ADGRL3	8.9815	-0.189859	0.689175	-0.275487	0.782942	0.999812
ADH1C	2129.23	-0.148581	0.215599	-0.689156	0.490725	0.999812
ADH1L	1094	-0.0778755	0.145978	-0.533476	0.593704	0.999812
ADH5	21457.7	-0.143472	0.103584	-1.38509	0.166026	0.999812
ADH6	732.292	-0.141227	0.168466	-0.838314	0.401854	0.999812
ADHFE1	1359.27	-0.0733066	0.123097	-0.59552	0.551496	0.999812
ADI1	3960.09	-0.137557	0.118385	-1.16195	0.245255	0.999812
ADIPOR1	2616.53	-0.0130216	0.0990731	-0.131434	0.895432	0.999812
ADIPOR2	6249.34	0.0218144	0.107415	0.203086	0.839068	0.999812
ADK	9984.95	-0.108586	0.152261	-0.71316	0.475747	0.999812
ADM	35.342	-0.35587	0.415663	-0.856152	0.391914	0.999812
ADM2	186.378	-0.128885	0.217592	-0.592324	0.553634	0.999812
ADMP	41.1081	1.01395	0.369955	2.74073	0.00613024	0.406061
ADNP	13856.7	-0.026208	0.0975145	-0.26876	0.788114	0.999812
ADNP2	4240.32	-0.0600393	0.0924899	-0.649144	0.516245	0.999812
ADO	3400.19	0.178497	0.115759	1.54197	0.123082	0.999812
ADORA2A	159.978	-0.0872302	0.198015	-0.440523	0.659559	0.999812
ADORA2B	92.9245	-0.111754	0.311721	-0.358506	0.719964	0.999812
ADPGK	1519.06	-0.155667	0.101524	-1.5333	0.125202	0.999812
ADPRH	1227.77	-0.0150684	0.127319	-0.118352	0.905789	0.999812
ADPRHL	363.311	0.204182	0.157489	1.29648	0.19481	0.999812
ADPRHL1	70.4949	-0.0384475	0.261898	-0.146803	0.883287	0.999812
ADPRHL2	1166.48	0.0176919	0.119622	0.147898	0.882423	0.999812
ADPRM	237.263	0.119111	0.169707	0.701859	0.482767	0.999812
ADRA1A	9.35154	-0.62484	0.768108	-0.813479	0.415944	0.999812
ADRA1D	9.06742	0.421906	0.856501	0.492593	0.6223	0.999812
ADRA2A	1163.22	0.0521747	0.217243	0.240168	0.8102	0.999812
ADRA2B	45.3296	0.111859	0.363428	0.307788	0.758244	0.999812
ADRB1	33.7273	-0.251206	0.381233	-0.65893	0.509941	0.999812
ADRB2	9.99934	0.668253	0.765125	0.873391	0.38245	0.999812
ADRM1	4255.72	-0.0837258	0.108485	-0.771774	0.440248	0.999812
ADSL	6160.34	-0.0926528	0.107484	-0.862019	0.388677	0.999812
ADSS	4598.91	-0.0913204	0.122473	-0.745638	0.455886	0.999812
ADSSL1	5616.07	-0.0988972	0.109117	-0.906344	0.364754	0.999812
ADTRP	44.9487	-0.132062	0.347467	-0.38007	0.703893	0.999812
AEBP1	261.929	0.129354	0.186315	0.694277	0.487509	0.999812
AEBP2	1907.78	-0.120688	0.120938	-0.99794	0.318308	0.999812
AEN	1080.23	0.0946002	0.157113	0.602113	0.547099	0.999812
AES	4658.02	-0.110387	0.0950806	-1.16098	0.245648	0.999812
AFAP1	413.472	-0.152611	0.190065	-0.802943	0.422008	0.999812
AFAP1L1	561.242	0.235991	0.184632	1.27817	0.201191	0.999812
AFAP1L2	32.587	0.59034	0.454325	1.29938	0.193815	0.999812
AFDN	4904.99	-0.0176416	0.095949	-0.183864	0.85412	0.999812
AFF1	1966.35	-0.0690175	0.135608	-0.50895	0.610787	0.999812
AFF2	1302.12	0.0304148	0.115577	0.263156	0.792431	0.999812
AFF3	53.8487	0.785348	0.410098	1.91503	0.055489	0.999812
AFF4	5169.09	0.0020875	0.105089	0.0198642	0.984152	0.999812
AFG1L	1113.33	-0.12168	0.115985	-1.0491	0.294131	0.999812
AFG3L2	16429.2	-0.0658035	0.101509	-0.648254	0.516821	0.999812
AFMID	3111.68	0.381861	0.122055	3.12861	0.00175634	0.190856
AFTPH	4981.55	-0.098529	0.117545	-0.838221	0.401906	0.999812
AGA	2346.57	-0.0270885	0.128299	-0.211136	0.832781	0.999812
AGAP1	706.287	0.0157433	0.121345	0.12974	0.896772	0.999812
AGAP3	2713.99	0.00127804	0.106572	0.0119923	0.990432	0.999812
AGBL1	45.8438	-0.787917	0.331451	-2.37718	0.0174457	0.70989
AGBL2	29.8883	0.545202	0.421469	1.29358	0.195812	0.999812
AGBL4	498.199	-0.0870781	0.147669	-0.589687	0.555401	0.999812
AGBL5	828.429	0.19663	0.148508	1.32403	0.185492	0.999812
AGFG1	4499.32	-0.117223	0.0999702	-1.17257	0.240966	0.999812
AGGF1	734.705	-0.0177095	0.121728	-0.145485	0.884328	0.999812
AGK	2477.28	-0.152383	0.114371	-1.33235	0.182745	0.999812
AGL	3760.35	-0.0685692	0.100406	-0.68292	0.494657	0.999812
AGMAT	1174.46	-0.0415834	0.117166	-0.354911	0.722656	0.999812
AGMO	12.7708	-0.219819	0.64351	-0.341593	0.732657	0.999812
AGO1	3079.64	0.0118351	0.106131	0.111514	0.911208	0.999812
AGO3	2578.5	0.227802	0.127539	1.78613	0.074078	0.999812
AGO4	1482.57	0.0156045	0.142296	0.109662	0.912677	0.999812
AGPAT2	2880.31	0.0558106	0.137858	0.404841	0.685594	0.999812
AGPAT3	11099.6	-0.0316822	0.108802	-0.291191	0.770905	0.999812
AGPAT4	1369.8	-0.0248444	0.110155	-0.22554	0.82156	0.999812
AGPAT5	2800.52	-0.200884	0.115538	-1.73867	0.082092	0.999812
AGPAT9L	238.493	0.378583	0.209171	1.80992	0.0703082	0.999812
AGPS	2486.38	-0.136187	0.111823	-1.21788	0.223269	0.999812
AGR3	29.3423	0.105354	0.44302	0.237809	0.812029	0.999812
AGRN	345.712	0.137101	0.261449	0.524389	0.600008	0.999812
AGRP	13.648	-0.184472	0.60109	-0.306896	0.758922	0.999812
AGT	66.7373	-0.266733	0.427361	-0.62414	0.532536	0.999812
AGTPBP1	52.6978	0.278007	0.383544	0.724837	0.468552	0.999812
AGWCL	21.8157	0.279603	0.486083	0.575218	0.565144	0.999812
AGXT2	976.839	-0.103239	0.158081	-0.653075	0.513708	0.999812
AHCTF1	6673.92	0.0211549	0.0932603	0.226837	0.82055	0.999812
AHCY	19402.4	-0.121832	0.0942855	-1.29216	0.196303	0.999812
AHCYL1	5403.02	0.0753973	0.106569	0.707494	0.479259	0.999812
AHCYL2	3441.86	-0.101091	0.0938427	-1.07724	0.281373	0.999812
AHDC1	53.8652	0.357487	0.320065	1.11692	0.264029	0.999812
AHI1	444.734	-0.0461598	0.163002	-0.283186	0.777035	0.999812
AHNAK2	140.523	-0.101409	0.373531	-0.271488	0.786015	0.999812
AHR	8817.82	-0.163849	0.162418	-1.00881	0.313066	0.999812
AHR1B	483.88	0.208418	0.201588	1.03388	0.301193	0.999812
AHR2	17.9342	-0.633728	0.512986	-1.23537	0.216693	0.999812
AHRR	4506.03	0.0614756	0.199036	0.308866	0.757423	0.999812
AHSA1	4911.27	-0.1178	0.110748	-1.06368	0.287475	0.999812
AHSA2	2995.8	0.021637	0.103613	0.208826	0.834584	0.999812
AHSG	208.617	-0.273365	0.181556	-1.50568	0.13215	0.999812
AIDA	3522.41	-0.0920445	0.0985537	-0.933953	0.350328	0.999812
AIFM1	9261.77	-0.0418348	0.114833	-0.364308	0.715628	0.999812
AIFM2	78.4168	-4.83293e-05	0.267965	-0.000180357	0.999856	0.999943
AIFM3	84.3279	-0.0519176	0.295881	-0.175468	0.860712	0.999812
AIG1	1137.57	-0.128626	0.130108	-0.988613	0.322852	0.999812
AIM1	412.851	0.130982	0.156713	0.835805	0.403265	0.999812
AIMP1	4373.22	-0.105312	0.126449	-0.832839	0.404936	0.999812
AIMP2	5617.76	-0.110121	0.148407	-0.742019	0.458076	0.999812
AIP	1123.99	0.044108	0.117219	0.376286	0.706705	0.999812
AIPL1	18.0648	0.149641	0.66818	0.223954	0.822793	0.999812
AK1	1277.99	-0.138968	0.109085	-1.27394	0.202683	0.999812
AK2	3572.56	-0.0565079	0.124063	-0.455476	0.648767	0.999812
AK3	1736.1	-0.0389707	0.124971	-0.311839	0.755163	0.999812
AK4	762.681	-0.0993441	0.142903	-0.695184	0.48694	0.999812
AK5	69.4167	-0.0126619	0.269975	-0.0469004	0.962593	0.999812
AK6	3851.35	-0.122462	0.123904	-0.988364	0.322974	0.999812
AK7	79.7213	-0.181975	0.255034	-0.713529	0.475518	0.999812
AK8	29.1075	-0.485788	0.48102	-1.00991	0.312538	0.999812
AK9	16.7677	-0.217206	0.5186	-0.418831	0.67534	0.999812
AKAIN1	23.4149	0.147767	0.445395	0.331767	0.740065	0.999812
AKAP1	12788.4	-0.0213857	0.122473	-0.174615	0.861382	0.999812
AKAP10	2221.91	-0.067915	0.115865	-0.586157	0.55777	0.999812
AKAP11	2587.29	0.0112546	0.114983	0.097881	0.922027	0.999812
AKAP12	376.674	-0.0775791	0.148232	-0.523362	0.600722	0.999812
AKAP13	4794.53	0.0530955	0.144116	0.368422	0.712559	0.999812
AKAP17A	1980.12	0.0608087	0.111961	0.543125	0.587044	0.999812
AKAP5	323.92	0.26534	0.174538	1.52025	0.128449	0.999812
AKAP6	131.762	-0.176035	0.247549	-0.711113	0.477014	0.999812
AKAP7	577.163	-0.130787	0.122341	-1.06903	0.285055	0.999812
AKAP8L	3104.9	0.0405318	0.0980631	0.413324	0.679369	0.999812
AKAP9	3978.09	0.0875175	0.106166	0.824347	0.409743	0.999812
AKIP1	282.616	-0.0743298	0.168756	-0.440458	0.659605	0.999812
AKIRIN2	2357.19	-0.0339884	0.124062	-0.273964	0.784112	0.999812
AKNA	400.107	0.113011	0.197207	0.573061	0.566604	0.999812
AKNAD1	128.575	0.0855175	0.208415	0.410323	0.681569	0.999812
AKR1A1	5469.18	-0.144269	0.111289	-1.29635	0.194855	0.999812
AKR1B10L1	2200.66	-0.0751721	0.1367	-0.549904	0.582385	0.999812
AKR1B10L2	3542.49	-0.0411354	0.164785	-0.249631	0.802873	0.999812
AKR1B10L3	3761.43	-0.0148	0.111623	-0.132589	0.894519	0.999812
AKR1B10L4	461.552	-0.0793525	0.148442	-0.534567	0.592949	0.999812
AKR1B1L	139.802	-0.106606	0.212391	-0.501931	0.615716	0.999812
AKR1E2	1049.36	-0.121066	0.135509	-0.893417	0.371634	0.999812
AKR7A2	7209.38	-0.130644	0.089634	-1.45752	0.144972	0.999812
AKT1	4862.3	-0.132631	0.0965944	-1.37307	0.169731	0.999812
AKT3	673.801	0.0707525	0.129237	0.547463	0.584061	0.999812
AKTIP	2686.08	-0.0371957	0.117895	-0.315499	0.752383	0.999812
ALAD	1541.65	-0.031277	0.111968	-0.279339	0.779984	0.999812
ALAS1	117670	0.336939	0.419586	0.803027	0.421959	0.999812
ALB	370.006	0.198445	0.205678	0.964837	0.334627	0.999812
ALC	14.2763	-0.548437	0.62041	-0.883992	0.3767	0.999812
ALCAM	1634.09	-0.0377159	0.147193	-0.256233	0.797771	0.999812
ALDH18A1	3552.68	-0.115013	0.114253	-1.00665	0.314101	0.999812
ALDH1A1	30368.2	-0.179782	0.461929	-0.389199	0.697129	0.999812
ALDH1A2	312.617	-0.130403	0.234092	-0.557061	0.577486	0.999812
ALDH1A3	7783.75	-0.252588	0.121572	-2.07769	0.0377376	0.975954
ALDH1L2	4855.73	-0.0725931	0.117687	-0.616832	0.537346	0.999812
ALDH3A2	15207	-0.0986454	0.0974588	-1.01218	0.311454	0.999812
ALDH3B1L1	117.785	0.0854922	0.23673	0.361138	0.717996	0.999812
ALDH3B1L2	177.016	-0.0840806	0.211064	-0.398366	0.690361	0.999812
ALDH4A1	7408.11	-0.131186	0.122801	-1.06829	0.285392	0.999812
ALDH5A1	6576.28	-0.0633591	0.104337	-0.607254	0.543682	0.999812
ALDH6A1	4636.38	-0.0466356	0.0979073	-0.476324	0.633844	0.999812
ALDH7A1	4391.57	-0.117594	0.105386	-1.11583	0.264493	0.999812
ALDH8A1	1279	-0.0558136	0.165119	-0.338021	0.735348	0.999812
ALDH9A1	24404.1	-0.12221	0.0946597	-1.29104	0.196689	0.999812
ALDOB	13745.9	-0.193393	0.147984	-1.30685	0.191263	0.999812
ALDOC	36158.2	-0.105557	0.117045	-0.90185	0.367136	0.999812
ALG1	1502.05	0.0305264	0.143739	0.212374	0.831815	0.999812
ALG10	3933.17	-0.175872	0.112699	-1.56055	0.118631	0.999812
ALG11	868.201	-0.102842	0.116363	-0.883805	0.376801	0.999812
ALG12	7352.43	-0.103509	0.117644	-0.879853	0.378939	0.999812
ALG13	982.437	0.022482	0.129801	0.173203	0.862492	0.999812
ALG14	633.364	-0.121067	0.12862	-0.941275	0.346564	0.999812
ALG2	2761.63	0.107415	0.142907	0.75164	0.452268	0.999812
ALG3	1112.4	-0.0315395	0.117404	-0.26864	0.788206	0.999812
ALG5	2320.08	-0.0713664	0.110338	-0.646799	0.517762	0.999812
ALG6	1805.13	-0.10937	0.099051	-1.10418	0.269515	0.999812
ALG8	1794.38	0.0421124	0.127439	0.330452	0.741058	0.999812
ALG9	1642.61	-0.135276	0.113096	-1.19611	0.231652	0.999812
ALK	173.224	0.176604	0.189457	0.932158	0.351255	0.999812
ALKBH1	1544.73	-0.04423	0.103069	-0.429131	0.667828	0.999812
ALKBH2	507.636	0.0060415	0.139913	0.0431803	0.965558	0.999812
ALKBH3	655.89	-0.00141131	0.138621	-0.0101811	0.991877	0.999812
ALKBH4	312.474	-0.0988448	0.173998	-0.56808	0.569981	0.999812
ALKBH5	2628.43	-0.0545327	0.104908	-0.519813	0.603194	0.999812
ALKBH8	1026.17	-0.100661	0.146747	-0.685951	0.492744	0.999812
ALMS1	1774.02	-0.036027	0.0998947	-0.36065	0.718361	0.999812
ALOX5	189.408	-0.116099	0.204139	-0.568726	0.569542	0.999812
ALPI	225.709	0.210939	0.198807	1.06103	0.288677	0.999812
ALPK1	52.9703	0.333442	0.313665	1.06305	0.287758	0.999812
ALPK2	52.5655	-0.00438423	0.317734	-0.0137984	0.988991	0.999812
ALPK3	170.945	-0.0420701	0.207358	-0.202886	0.839224	0.999812
ALPL	2764.16	-0.0644362	0.122218	-0.527226	0.598037	0.999812
ALPP	82.2086	-0.0818048	0.299538	-0.273103	0.784774	0.999812
ALS2	246.677	-0.174146	0.209519	-0.831169	0.405878	0.999812
ALS2CL	1913.74	-0.00388957	0.124716	-0.0311875	0.97512	0.999812
ALX4	308.54	0.0264843	0.209612	0.126349	0.899455	0.999812
ALYREF	9888.18	-0.0717191	0.110541	-0.648799	0.516468	0.999812
AMACR	955.402	-0.183503	0.116458	-1.57569	0.115096	0.999812
AMBP	172.276	-0.217829	0.192255	-1.13302	0.257206	0.999812
AMBRA1	2107.48	-0.0243214	0.100642	-0.241663	0.809041	0.999812
AMD1	10312.4	-0.15492	0.13627	-1.13686	0.255595	0.999812
AMDHD1	3714.16	0.0540787	0.0970099	0.557455	0.577216	0.999812
AMDHD2	1354.42	-0.0856463	0.121774	-0.703322	0.481855	0.999812
AMER1	2131.09	-0.0103881	0.10347	-0.100397	0.920029	0.999812
AMFR	6984.86	-0.158104	0.113932	-1.38771	0.165227	0.999812
AMH	45.893	-0.0513524	0.350014	-0.146715	0.883357	0.999812
AMIGO2	380.538	-0.295075	0.143339	-2.05858	0.039534	0.991392
AMIGO3	171.585	0.436663	0.255011	1.71233	0.0868355	0.999812
AMMECR1	5480.26	0.010034	0.096911	0.103538	0.917536	0.999812
AMMECR1L	1004.91	0.0577604	0.116238	0.496916	0.619249	0.999812
AMN	896.464	-0.101226	0.126248	-0.801803	0.422667	0.999812
AMN1	31.8945	-0.123173	0.381879	-0.322545	0.74704	0.999812
AMOT	12037.9	-0.102188	0.0961603	-1.06268	0.287927	0.999812
AMOTL1	428.465	-0.154835	0.149154	-1.03809	0.299229	0.999812
AMOTL2	601.699	0.0860096	0.182771	0.470587	0.637935	0.999812
AMPD1	27.3526	0.288751	0.44075	0.655136	0.51238	0.999812
AMPD2	2040.4	0.00363728	0.108646	0.0334782	0.973293	0.999812
AMPD3	1361.28	-0.0529387	0.110761	-0.477956	0.632682	0.999812
AMPH	113.247	-0.0891631	0.236912	-0.376355	0.706653	0.999812
AMT	2364.73	0.347176	0.131728	2.63555	0.00840007	0.464091
AMY1A	129.032	0.550332	0.324379	1.69657	0.089778	0.999812
AMY2A	29.4025	0.421992	0.428479	0.984862	0.324692	0.999812
AMZ1	14.6417	-0.32404	0.5846	-0.554294	0.579378	0.999812
AN1ZNF5L	7042.81	-0.0785169	0.123343	-0.636573	0.524403	0.999812
ANAPC1	4593.53	-0.028001	0.107517	-0.260434	0.794529	0.999812
ANAPC10	1239.67	-0.00459154	0.112535	-0.0408009	0.967455	0.999812
ANAPC11	1901.92	0.141194	0.145976	0.967244	0.333422	0.999812
ANAPC13	758.654	0.00713793	0.127579	0.0559492	0.955382	0.999812
ANAPC15	2641.98	-0.00227087	0.106129	-0.0213972	0.982929	0.999812
ANAPC16	2268.06	-0.10025	0.11105	-0.902748	0.36666	0.999812
ANAPC2	1929.78	-0.028975	0.128609	-0.225295	0.82175	0.999812
ANAPC4	3057.92	0.0125712	0.109348	0.114965	0.908473	0.999812
ANAPC5	4534.62	-0.0954951	0.10386	-0.919463	0.357854	0.999812
ANAPC7	2964.8	-0.134139	0.107564	-1.24706	0.212375	0.999812
ANGEL1	6388.73	-0.0894169	0.116534	-0.767307	0.442899	0.999812
ANGEL2	2222.89	0.0153742	0.120573	0.127509	0.898538	0.999812
ANGPT1L	8.40384	-0.265297	0.731303	-0.362772	0.716775	0.999812
ANGPT4	14.3481	-0.0237546	0.68142	-0.0348605	0.972191	0.999812
ANGPTL2	68.7996	-0.0934212	0.266909	-0.350012	0.72633	0.999812
ANGPTL3	298.411	-0.285121	0.197365	-1.44464	0.14856	0.999812
ANGPTL4	6490.39	0.791781	0.145902	5.42679	5.73765e-08	4.5133e-05
ANGPTL7	26.7214	0.264126	0.494119	0.534539	0.592969	0.999812
ANGPTRL1	25.7761	0.33976	0.420933	0.80716	0.419575	0.999812
ANGPTRL2	14.3702	0.504878	0.592141	0.85263	0.393864	0.999812
ANK2	606.336	-0.0830132	0.160737	-0.516455	0.605537	0.999812
ANK3	3693.35	0.00636214	0.115982	0.0548547	0.956254	0.999812
ANKDD1A	243.727	0.056961	0.163073	0.349297	0.726866	0.999812
ANKDD1B	22.7922	0.166962	0.470904	0.354555	0.722923	0.999812
ANKFN1L	248.772	0.0562531	0.228492	0.246193	0.805533	0.999812
ANKFY1	10961.5	-0.124596	0.0860653	-1.44769	0.147703	0.999812
ANKH	10481.9	-0.0901813	0.10614	-0.849645	0.395522	0.999812
ANKHD1	4486.86	0.0499147	0.112579	0.443375	0.657495	0.999812
ANKIB1	2379.43	0.0244054	0.0977184	0.249753	0.802779	0.999812
ANKLE1	1268.37	-0.0120184	0.142144	-0.0845512	0.932618	0.999812
ANKLE2	3414.26	0.0374936	0.101859	0.368095	0.712802	0.999812
ANKMY1	52.9245	-0.0474911	0.313695	-0.151393	0.879666	0.999812
ANKMY2	3809.14	-0.0902363	0.111222	-0.811318	0.417183	0.999812
ANKRA2	1608.08	-0.0743884	0.122382	-0.607835	0.543297	0.999812
ANKRD1	8.73394	-0.307542	0.730513	-0.420994	0.673759	0.999812
ANKRD10	778.616	0.0344271	0.134436	0.256085	0.797885	0.999812
ANKRD11	17556	0.287972	0.17514	1.64424	0.100127	0.999812
ANKRD12	1708.49	0.0482746	0.100486	0.48041	0.630936	0.999812
ANKRD13A	3891.03	-0.0711294	0.0981783	-0.724492	0.468763	0.999812
ANKRD13B	86.6438	0.305812	0.282221	1.08359	0.278547	0.999812
ANKRD13C	4417.33	-0.114204	0.0969167	-1.17837	0.23865	0.999812
ANKRD13D	714.346	0.264649	0.161307	1.64065	0.10087	0.999812
ANKRD16	241.864	-0.12291	0.190667	-0.644632	0.519166	0.999812
ANKRD17	6551.34	0.0491979	0.098242	0.500783	0.616524	0.999812
ANKRD2	107.07	0.355152	0.238363	1.48996	0.136235	0.999812
ANKRD22	1369.26	-0.0369216	0.15592	-0.236799	0.812813	0.999812
ANKRD24	64.6393	-0.0103383	0.2982	-0.0346691	0.972344	0.999812
ANKRD26	346.103	-0.0422473	0.206151	-0.204934	0.837623	0.999812
ANKRD27	1972.29	0.0669031	0.108106	0.618864	0.536006	0.999812
ANKRD28	2865.19	-0.139532	0.122464	-1.13937	0.254547	0.999812
ANKRD29	65.9969	-0.476065	0.308354	-1.54389	0.122614	0.999812
ANKRD31	16.4013	-0.540182	0.64669	-0.835303	0.403547	0.999812
ANKRD33	110.805	-0.133737	0.239624	-0.558112	0.576768	0.999812
ANKRD33B	736.058	0.0439116	0.128875	0.340731	0.733306	0.999812
ANKRD34B	264.065	0.152927	0.169253	0.903541	0.366239	0.999812
ANKRD39	383.544	0.0656124	0.184659	0.355317	0.722352	0.999812
ANKRD40	1124.22	0.0960592	0.11168	0.860126	0.38972	0.999812
ANKRD40L	1898.48	0.214574	0.150786	1.42304	0.154726	0.999812
ANKRD42	13.6231	0.350049	0.586014	0.597339	0.550281	0.999812
ANKRD44	1766.49	-0.0433159	0.103319	-0.419244	0.675038	0.999812
ANKRD46	5282.49	-0.124044	0.117449	-1.05615	0.290901	0.999812
ANKRD49	656.669	-0.158347	0.125612	-1.26061	0.20745	0.999812
ANKRD50	503.266	-0.0468869	0.172111	-0.272423	0.785297	0.999812
ANKRD52	2823.48	0.0685888	0.154671	0.443449	0.657441	0.999812
ANKRD54	2972.48	-0.0169291	0.101269	-0.167171	0.867236	0.999812
ANKRD55	9.13078	0.251391	0.687312	0.36576	0.714545	0.999812
ANKRD6	177.372	-0.0745121	0.215106	-0.346398	0.729044	0.999812
ANKRD60	12.3087	-0.010048	0.673147	-0.0149269	0.988091	0.999812
ANKRD61	28.853	0.0547704	0.437254	0.12526	0.900318	0.999812
ANKRD9	493.188	0.249665	0.14841	1.68226	0.0925188	0.999812
ANKRD9L	30.5563	-0.261465	0.446524	-0.585556	0.558174	0.999812
ANKS1A	975.861	0.185317	0.144453	1.28289	0.199531	0.999812
ANKS1B	8.42401	-0.668925	0.71694	-0.933027	0.350806	0.999812
ANKS3	1570.54	0.0727595	0.105233	0.691413	0.489306	0.999812
ANKS4B	41.7547	0.247507	0.356054	0.695137	0.486969	0.999812
ANKS6	622.812	-0.167431	0.183369	-0.913083	0.361199	0.999812
ANKZF1	1202.3	0.0240743	0.122405	0.196677	0.84408	0.999812
ANLN	13100.7	-0.128779	0.0946954	-1.35993	0.173851	0.999812
ANO1	47.5399	-0.0252971	0.338152	-0.0748098	0.940366	0.999812
ANO10	1406.04	-0.0982976	0.106696	-0.921288	0.3569	0.999812
ANO2	16.8532	0.273517	0.507293	0.539169	0.58977	0.999812
ANO3	361.585	-0.0489378	0.208517	-0.234695	0.814446	0.999812
ANO5	5318.49	-0.0671677	0.105838	-0.634628	0.525671	0.999812
ANO8	229.69	0.100238	0.201377	0.497763	0.618651	0.999812
ANO9	449.521	0.0771073	0.131672	0.585601	0.558144	0.999812
ANOS1	19.9928	0.195443	0.47633	0.41031	0.681578	0.999812
ANP32A	8254.15	-0.0877047	0.107414	-0.816508	0.41421	0.999812
ANP32B	34502	-0.121452	0.11298	-1.07499	0.28238	0.999812
ANP32E	48486.9	-0.101906	0.118136	-0.862622	0.388345	0.999812
ANPEP	13130.8	-0.0425199	0.161292	-0.26362	0.792072	0.999812
ANTXR1	149.304	-0.00840337	0.199726	-0.0420745	0.966439	0.999812
ANTXR2	1763.58	-0.128162	0.145003	-0.883863	0.37677	0.999812
ANXA10	67.1418	0.327501	0.299118	1.09489	0.273565	0.999812
ANXA11	1971.73	-0.0246991	0.124072	-0.199071	0.842208	0.999812
ANXA13	159.609	0.397786	0.195733	2.03229	0.0421241	0.999812
ANXA4	1925.54	0.188614	0.117319	1.6077	0.107901	0.999812
ANXA4L	497.76	-0.0973528	0.126648	-0.768688	0.442079	0.999812
ANXA5	3605.61	-0.166423	0.124385	-1.33796	0.180908	0.999812
ANXA7	18.4099	0.119095	0.506622	0.235077	0.814149	0.999812
ANXA8	34.4215	0.0698085	0.464349	0.150336	0.880499	0.999812
AOAH	289.698	-0.0930836	0.175291	-0.531024	0.595402	0.999812
AOC1	33.7823	0.126674	0.455956	0.277822	0.781149	0.999812
AOC3	5967.78	0.0231394	0.110248	0.209886	0.833757	0.999812
AOX1	327.207	0.272598	0.152041	1.79293	0.0729845	0.999812
AOX2	495.681	0.368295	0.138534	2.65853	0.0078483	0.445889
AP1AR	3239.08	0.00761488	0.0949722	0.0801801	0.936094	0.999812
AP1B1	3786.12	-0.0566418	0.107968	-0.524614	0.599851	0.999812
AP1G1	8786.89	-0.0579682	0.0914136	-0.634131	0.525995	0.999812
AP1M1	6336.08	-0.0521829	0.127398	-0.409607	0.682094	0.999812
AP1S2	4274.44	-0.0654594	0.11089	-0.59031	0.554983	0.999812
AP2A2	10623.5	-0.0903087	0.0984768	-0.917056	0.359114	0.999812
AP2B1	11612.2	-0.0518611	0.110347	-0.469981	0.638369	0.999812
AP2M1	9324.21	-0.103277	0.104379	-0.989445	0.322446	0.999812
AP3B1	2772.32	-0.117715	0.117605	-1.00094	0.316857	0.999812
AP3B2	65.0175	-0.0303081	0.29311	-0.103402	0.917644	0.999812
AP3D1	5779.09	0.0150134	0.100998	0.148651	0.881829	0.999812
AP3M1	9856.36	-0.153403	0.100231	-1.53049	0.125896	0.999812
AP3M2	5550.99	-0.043797	0.111168	-0.393972	0.693602	0.999812
AP3S1	3988.36	-0.0719028	0.136952	-0.52502	0.599569	0.999812
AP3S2	1799.39	0.158356	0.123746	1.27968	0.200656	0.999812
AP4B1	1566.27	0.107791	0.128271	0.840336	0.40072	0.999812
AP4E1	1854.42	0.0845942	0.0993283	0.851662	0.394402	0.999812
AP4S1	591.123	-0.0863356	0.129165	-0.668413	0.50387	0.999812
AP5M1	829.106	-0.1629	0.135476	-1.20243	0.229196	0.999812
AP5Z1	1274.18	-0.00768332	0.112617	-0.068225	0.945607	0.999812
APAF1	4170.57	-0.0867001	0.111414	-0.77818	0.436463	0.999812
APBA1	433.052	-0.0641079	0.141028	-0.454575	0.649415	0.999812
APBA2	54.4448	-0.563728	0.304792	-1.84955	0.0643788	0.999812
APBA3	870.469	-0.106715	0.135506	-0.78753	0.430971	0.999812
APBB1	326.622	0.232016	0.160299	1.4474	0.147785	0.999812
APBB1IP	299.426	-0.0327833	0.171134	-0.191564	0.848083	0.999812
APBB2	2159.98	-0.102821	0.133645	-0.769359	0.44168	0.999812
APBB3	16.0313	-0.0652246	0.547005	-0.119239	0.905086	0.999812
APC	1147.21	0.196029	0.129071	1.51876	0.128822	0.999812
APC2	31.003	-0.00111759	0.385416	-0.0028997	0.997686	0.999812
APCDD1	33995.8	-0.110056	0.188678	-0.5833	0.559691	0.999812
APCDD1L	99.0146	0.13297	0.242355	0.54866	0.583239	0.999812
APEH	3004.28	-0.0370866	0.116547	-0.318212	0.750325	0.999812
APELA	3399.39	-0.35762	0.114922	-3.11183	0.00185929	0.199436
APH1A	2037.26	-0.0743703	0.101609	-0.731924	0.464215	0.999812
APH1AL	520.528	-0.0303366	0.154077	-0.196892	0.843912	0.999812
API5	9226.04	-0.0688113	0.145339	-0.473454	0.635889	0.999812
APIP	2085.58	-0.122552	0.112829	-1.08617	0.277402	0.999812
APLF	680.812	-0.181493	0.124671	-1.45577	0.145455	0.999812
APLP2	7228.63	-0.103203	0.0918906	-1.12311	0.26139	0.999812
APMAP	2321.71	-0.0989337	0.142976	-0.691961	0.488962	0.999812
APOA1	8.58161	0.749878	0.769816	0.974101	0.330006	0.999812
APOA1BP	3039.23	-0.147534	0.116551	-1.26584	0.20557	0.999812
APOA2	46.6891	0.212388	0.323339	0.656861	0.51127	0.999812
APOA4	37.7103	0.482436	0.508821	0.948146	0.343055	0.999812
APOA5	40.9997	0.562457	0.458513	1.2267	0.219936	0.999812
APOB	6608.5	0.0127506	0.168736	0.0755651	0.939765	0.999812
APOBEC2	39.959	0.619216	0.356664	1.73613	0.0825404	0.999812
APOC3	219.541	-0.0963016	0.207523	-0.464053	0.64261	0.999812
APOF	20.0772	-0.240694	0.585616	-0.41101	0.681066	0.999812
APOH	13613.8	-0.178121	0.120442	-1.47888	0.139171	0.999812
APOO	2924.22	-0.0410388	0.117725	-0.348599	0.72739	0.999812
APOOL	4565.89	0.0308498	0.119956	0.257177	0.797042	0.999812
APOPT1	3576.12	-0.0565968	0.113819	-0.497252	0.619012	0.999812
APP	17582.5	-0.104346	0.0888191	-1.17481	0.24007	0.999812
APPBP2	4697.46	-0.0248236	0.119231	-0.208197	0.835075	0.999812
APPL1	2490.45	0.0283258	0.110088	0.257303	0.796945	0.999812
APPL2	7685.62	-0.0178435	0.101524	-0.175757	0.860485	0.999812
APRT	853.811	-0.166033	0.142932	-1.16162	0.245389	0.999812
APTX	484.777	-0.129673	0.140733	-0.921413	0.356835	0.999812
AQP1	17.4272	-0.648426	0.697496	-0.929649	0.352553	0.999812
AQP10	10.0775	-0.742699	0.699016	-1.06249	0.288012	0.999812
AQP11	732.778	0.182978	0.135243	1.35296	0.17607	0.999812
AQP12A	9.00442	0.0950668	0.730101	0.13021	0.8964	0.999812
AQP3	9.45662	-0.247056	0.710368	-0.347786	0.728001	0.999812
AQP9	331.146	-0.184632	0.224448	-0.822604	0.410733	0.999812
AQR	7340.69	-0.0786254	0.118709	-0.66234	0.507753	0.999812
AR	1266.68	-0.0815817	0.129636	-0.629313	0.529144	0.999812
ARAP2	436.035	-0.0738473	0.155688	-0.47433	0.635265	0.999812
ARC	27.8067	1.20678	0.503611	2.39626	0.0165632	0.686581
ARCN1	10182.8	-0.0630626	0.123602	-0.510209	0.609905	0.999812
AREG	803.824	0.423454	0.610304	0.693842	0.487782	0.999812
AREL1	1950.47	0.033742	0.0985718	0.342309	0.732119	0.999812
ARF1	45003	-0.113584	0.114623	-0.990939	0.321715	0.999812
ARF3	3281.61	-0.0861969	0.0946125	-0.911052	0.362268	0.999812
ARF4	17049.4	-0.115139	0.104255	-1.1044	0.269418	0.999812
ARF5	460.766	0.123616	0.145795	0.847878	0.396506	0.999812
ARF6	5072.56	-0.0834762	0.114031	-0.732047	0.46414	0.999812
ARFGAP1	7493.44	-0.0960992	0.0990848	-0.969868	0.332112	0.999812
ARFGAP2	2629.56	-0.0664101	0.112252	-0.591618	0.554107	0.999812
ARFGAP3	4422.63	-0.128983	0.135838	-0.949539	0.342346	0.999812
ARFGEF1	8819.17	-0.00434379	0.0910786	-0.0476928	0.961961	0.999812
ARFGEF2	7016.87	-0.0365235	0.0876822	-0.416544	0.677012	0.999812
ARFGEF3	741.113	0.042066	0.127242	0.330598	0.740948	0.999812
ARFIP1	3195.19	-0.0718328	0.110149	-0.65214	0.514311	0.999812
ARFIP2	5718.47	-0.0510893	0.0967952	-0.527808	0.597633	0.999812
ARFRP1	1599.62	-0.177591	0.105498	-1.68336	0.0923052	0.999812
ARG2	113.847	-0.0257094	0.277637	-0.0926008	0.926221	0.999812
ARGLU1	4645.16	0.125547	0.127359	0.98577	0.324246	0.999812
ARHGAP1	6205.76	-0.11045	0.0885908	-1.24674	0.212491	0.999812
ARHGAP10	1076.65	-0.141925	0.120647	-1.17636	0.23945	0.999812
ARHGAP11A	7170.06	-0.209692	0.0934607	-2.24364	0.0248558	0.823905
ARHGAP12	2229.58	0.284051	0.113831	2.49536	0.0125829	0.59063
ARHGAP15	12.0525	-0.354997	0.634113	-0.559832	0.575594	0.999812
ARHGAP17	3137.97	-0.0102431	0.114874	-0.089168	0.928948	0.999812
ARHGAP18	2252.44	-0.0624058	0.107892	-0.578412	0.562986	0.999812
ARHGAP19	3624.03	-0.051143	0.114792	-0.445528	0.655939	0.999812
ARHGAP20	10.7609	0.171669	0.699496	0.245418	0.806133	0.999812
ARHGAP21	1853.51	0.0513636	0.104158	0.493132	0.621919	0.999812
ARHGAP22	267.392	-0.0840611	0.173836	-0.483564	0.628695	0.999812
ARHGAP23	510.995	0.360222	0.152552	2.3613	0.0182109	0.721764
ARHGAP24	1065.36	-0.280038	0.169565	-1.65151	0.0986336	0.999812
ARHGAP26	1204.9	-0.0470389	0.116756	-0.402881	0.687036	0.999812
ARHGAP27	115.855	0.292565	0.253564	1.15381	0.248578	0.999812
ARHGAP28	133.717	-0.106453	0.215053	-0.49501	0.620593	0.999812
ARHGAP29	2553.46	-0.22495	0.0980421	-2.29442	0.0217662	0.778057
ARHGAP32	514.562	0.162062	0.14357	1.1288	0.258982	0.999812
ARHGAP35	3524.75	-0.0553658	0.176954	-0.312882	0.75437	0.999812
ARHGAP39	1838.53	-0.0694957	0.126042	-0.551371	0.581379	0.999812
ARHGAP39L	325.372	0.323392	0.162294	1.99263	0.0463015	0.999812
ARHGAP40	407.063	-0.224115	0.202057	-1.10917	0.267358	0.999812
ARHGAP42	2378.17	-0.0885578	0.110213	-0.803515	0.421677	0.999812
ARHGAP44	83.9736	-0.00431136	0.263461	-0.0163643	0.986944	0.999812
ARHGAP45	11.7474	0.790259	0.656974	1.20288	0.229024	0.999812
ARHGAP5	4716.31	-0.0884328	0.106054	-0.833845	0.404368	0.999812
ARHGAP6	825.97	-0.0706622	0.113545	-0.622326	0.533727	0.999812
ARHGDIA	39685.5	-0.129378	0.10985	-1.17778	0.238886	0.999812
ARHGDIB	108.192	-0.0597918	0.227619	-0.262683	0.792795	0.999812
ARHGDIG	1012.68	1.96167e-05	0.13341	0.000147041	0.999883	0.999943
ARHGEF1	949.815	-0.0953948	0.176598	-0.54018	0.589073	0.999812
ARHGEF10	1137.13	-0.0612537	0.121102	-0.505804	0.612994	0.999812
ARHGEF10L	831.217	0.060834	0.151236	0.402244	0.687504	0.999812
ARHGEF11	13569.6	-0.0693299	0.108146	-0.64108	0.521471	0.999812
ARHGEF12	4265.72	0.00729169	0.13485	0.0540727	0.956877	0.999812
ARHGEF16	4137.98	0.0130335	0.110375	0.118084	0.906001	0.999812
ARHGEF17	15.7674	0.863689	0.554223	1.55838	0.119143	0.999812
ARHGEF18	1233.57	-0.152811	0.115636	-1.32148	0.186341	0.999812
ARHGEF26	736.758	-0.010085	0.145926	-0.0691105	0.944902	0.999812
ARHGEF28	123.102	-0.266873	0.218958	-1.21883	0.222909	0.999812
ARHGEF3	2631.92	-0.228166	0.129564	-1.76104	0.0782323	0.999812
ARHGEF37	79.5564	-0.132319	0.315548	-0.419332	0.674974	0.999812
ARHGEF38	151.54	-0.13796	0.211975	-0.650833	0.515154	0.999812
ARHGEF39	1164.66	-0.0852691	0.12613	-0.67604	0.499015	0.999812
ARHGEF4	25.8304	-0.11009	0.563916	-0.195224	0.845218	0.999812
ARHGEF6	1803.75	-0.104315	0.0974059	-1.07093	0.284202	0.999812
ARHGEF7	2160.68	-0.1044	0.109497	-0.953455	0.340359	0.999812
ARHGEF9	123.584	0.0221689	0.247419	0.0896004	0.928605	0.999812
ARID1A	4355.99	-0.0161363	0.119502	-0.135029	0.892589	0.999812
ARID1B	2735.63	0.0106436	0.130313	0.081677	0.934904	0.999812
ARID2	1481.79	0.0067038	0.125579	0.053383	0.957427	0.999812
ARID3A	2115.74	0.521596	0.151103	3.45192	0.000556617	0.0826093
ARID3B	2345.83	0.346972	0.146993	2.36047	0.0182517	0.721764
ARID4A	3090.26	-0.0592503	0.112292	-0.527645	0.597746	0.999812
ARID4B	2412.83	-0.0813171	0.131724	-0.617329	0.537018	0.999812
ARID5A	597.436	0.148175	0.153351	0.96625	0.333919	0.999812
ARID5B	3407.35	-0.032438	0.120794	-0.26854	0.788283	0.999812
ARIH1	7167.01	0.220692	0.141745	1.55696	0.119479	0.999812
ARIH2	2277.62	0.0189528	0.0965553	0.19629	0.844383	0.999812
ARL1	5095.13	-0.0935092	0.117663	-0.79472	0.426776	0.999812
ARL10	60.6524	-0.370443	0.291422	-1.27116	0.203672	0.999812
ARL11	830.471	0.130708	0.119509	1.09371	0.274082	0.999812
ARL13B	1426.93	-0.0419599	0.115884	-0.362084	0.717289	0.999812
ARL14EP	713.682	-0.0723852	0.135342	-0.534833	0.592765	0.999812
ARL15	1385.42	-0.140409	0.108121	-1.29863	0.194072	0.999812
ARL16	282.186	-0.144558	0.189784	-0.761695	0.446242	0.999812
ARL2	16.0612	-0.466265	0.529576	-0.880449	0.378616	0.999812
ARL2BP	520.219	-0.0829292	0.162848	-0.509245	0.610581	0.999812
ARL3	2696.52	-0.121095	0.0981645	-1.2336	0.217353	0.999812
ARL4A	17573.2	-0.22911	0.11356	-2.01752	0.0436409	0.999812
ARL4C	74.825	0.124121	0.274063	0.45289	0.650628	0.999812
ARL5A	5355.49	-0.00619547	0.0927707	-0.0667827	0.946755	0.999812
ARL5B	7011.34	-0.0188211	0.140887	-0.13359	0.893727	0.999812
ARL6	275.585	0.169659	0.171549	0.988983	0.322671	0.999812
ARL6IP1	2643.22	-0.134246	0.103447	-1.29772	0.194383	0.999812
ARL6IP4	2172.92	0.0998256	0.100905	0.989303	0.322515	0.999812
ARL6IP5	846.602	-0.0776114	0.130574	-0.594388	0.552253	0.999812
ARL8A	1496.43	0.0135371	0.104712	0.12928	0.897136	0.999812
ARL8B	4181.84	-0.0349397	0.10954	-0.318968	0.749751	0.999812
ARL8BL	345.15	-0.0517077	0.165873	-0.311731	0.755245	0.999812
ARL9	882.05	0.000816045	0.165154	0.00494111	0.996058	0.999812
ARMC1	7297.33	-0.122548	0.124825	-0.981753	0.326222	0.999812
ARMC10	1142.09	-0.112366	0.125366	-0.896304	0.370091	0.999812
ARMC2	56.1525	0.19544	0.28803	0.678539	0.49743	0.999812
ARMC3	38.7095	0.041493	0.385217	0.107713	0.914223	0.999812
ARMC5	237.719	0.557347	0.215781	2.58293	0.00979663	0.513813
ARMC6	1760.7	-0.13537	0.101508	-1.33359	0.182337	0.999812
ARMC7	2328.04	-0.144875	0.0993605	-1.45807	0.144821	0.999812
ARMC8	1809.54	-0.0623355	0.115827	-0.538177	0.590455	0.999812
ARMC9	406.565	0.0118615	0.141728	0.0836918	0.933302	0.999812
ARMT1	1417.25	-0.0671527	0.126581	-0.53051	0.595758	0.999812
ARNT	9314.09	-0.0683511	0.0948236	-0.720824	0.471018	0.999812
ARNT2	4264.49	-0.0449041	0.0970953	-0.462474	0.643741	0.999812
ARNTL	1127.9	-0.0401374	0.128485	-0.312391	0.754743	0.999812
ARNTL2	1564.91	0.0445759	0.134752	0.330801	0.740795	0.999812
ARPC1A	7631.19	-0.126119	0.126911	-0.993759	0.32034	0.999812
ARPC1B	17.4121	0.285464	0.547159	0.521721	0.601865	0.999812
ARPC2	11005.9	-0.117339	0.112295	-1.04491	0.296063	0.999812
ARPC3	6034.21	-0.088147	0.112166	-0.785859	0.43195	0.999812
ARPC4	5137.72	-0.03522	0.119564	-0.294571	0.768322	0.999812
ARPC4-TTLL3	1532.18	-0.0545498	0.131626	-0.414432	0.678558	0.999812
ARPC5	19651.1	-0.128089	0.0928366	-1.37973	0.167671	0.999812
ARPC5L	1611.44	0.0724647	0.132351	0.547518	0.584023	0.999812
ARPP19	22391.2	-0.12207	0.146178	-0.835078	0.403674	0.999812
ARPP21	8.96027	-0.0607387	0.724814	-0.0837991	0.933216	0.999812
ARR3	22.6558	0.521691	0.505869	1.03128	0.302411	0.999812
ARRDC1	729.336	0.0349293	0.175185	0.199385	0.841961	0.999812
ARRDC2	309.745	0.00923358	0.194575	0.047455	0.962151	0.999812
ARRDC3	1583.89	-0.0767142	0.142852	-0.537019	0.591254	0.999812
ARRDC4	2613.18	-0.17096	0.111508	-1.53316	0.125237	0.999812
ARSA	989.149	-0.11454	0.133758	-0.856324	0.391818	0.999812
ARSB	225.473	-0.127554	0.18636	-0.684448	0.493692	0.999812
ARSD	68.5785	-0.0536062	0.297162	-0.180394	0.856843	0.999812
ARSE	113.968	-0.0773847	0.238227	-0.324836	0.745305	0.999812
ARSI	112.471	0.0387851	0.263324	0.14729	0.882903	0.999812
ARSJ	221.551	0.0720332	0.206302	0.349165	0.726966	0.999812
ARSK	251.116	-0.0888186	0.176479	-0.503282	0.614766	0.999812
ART4	22.8112	-0.41275	0.46992	-0.878343	0.379758	0.999812
ARTN	321.383	0.5668	0.16971	3.33982	0.000838319	0.107215
ARV1	803.025	-0.0945663	0.115457	-0.819063	0.41275	0.999812
ARVCF	5730.03	0.0157265	0.0940827	0.167157	0.867247	0.999812
ARX	127.605	0.364491	0.236955	1.53823	0.123992	0.999812
AS3MT	669.622	-0.0813711	0.127295	-0.639234	0.522671	0.999812
ASAH1	3738.83	-0.127692	0.105346	-1.21212	0.225467	0.999812
ASAH2	226.83	-0.106022	0.193209	-0.548741	0.583183	0.999812
ASAP1	2193.52	-0.0322863	0.102462	-0.315106	0.752681	0.999812
ASAP2	644.683	-0.0867798	0.123065	-0.705156	0.480713	0.999812
ASAP3	3857.69	0.0865332	0.161925	0.534402	0.593063	0.999812
ASB1	13.1123	0.00117053	0.665056	0.00176005	0.998596	0.999812
ASB12	154.743	0.173197	0.237152	0.730321	0.465194	0.999812
ASB13	375.093	0.315357	0.145055	2.17406	0.0297005	0.891039
ASB14	29.0517	0.164877	0.426368	0.386701	0.698978	0.999812
ASB15	20.2072	0.360145	0.472157	0.762765	0.445603	0.999812
ASB16	61.3837	0.0774213	0.350976	0.220588	0.825413	0.999812
ASB2	14.3186	1.00281	0.56187	1.78478	0.0742972	0.999812
ASB3	767.811	-0.0863449	0.11917	-0.724551	0.468727	0.999812
ASB5	731.614	-0.0840364	0.13318	-0.630997	0.528043	0.999812
ASB6	1071.25	0.0183784	0.105389	0.174386	0.861562	0.999812
ASB7	1400.06	-0.00583948	0.111288	-0.0524715	0.958153	0.999812
ASB8	2109.59	-0.120555	0.104604	-1.1525	0.249117	0.999812
ASB9	180.082	-0.197001	0.568922	-0.346271	0.729139	0.999812
ASCC1	845.397	-0.132357	0.128182	-1.03257	0.301804	0.999812
ASCC2	1206.56	-0.00801332	0.113126	-0.0708352	0.943529	0.999812
ASCC3	2037.13	-0.0171051	0.114924	-0.148839	0.881681	0.999812
ASCL1	1156.11	-0.217193	0.152591	-1.42337	0.15463	0.999812
ASF1A	1146.54	-0.0773709	0.127976	-0.604572	0.545463	0.999812
ASH1L	11004	0.0906197	0.117039	0.774266	0.438774	0.999812
ASH2L	2034.81	-0.00149754	0.10214	-0.0146616	0.988302	0.999812
ASIC5	27.2203	0.0890478	0.404542	0.22012	0.825778	0.999812
ASL1	49.0684	-0.0318945	0.31417	-0.10152	0.919138	0.999812
ASL2	566.466	-0.173861	0.152579	-1.13948	0.254502	0.999812
ASMTL	665.927	-0.089494	0.13462	-0.664791	0.506184	0.999812
ASNA1	1462.15	-0.0927871	0.104599	-0.887071	0.375041	0.999812
ASNS	17811.8	-0.0922917	0.133802	-0.689762	0.490344	0.999812
ASNSD1	588.235	-0.0315536	0.173512	-0.181852	0.855699	0.999812
ASPA	514.292	-0.134113	0.173809	-0.771611	0.440345	0.999812
ASPDH	260.538	0.21212	0.188293	1.12655	0.259935	0.999812
ASPG	13243.3	-0.0970311	0.124571	-0.778923	0.436025	0.999812
ASPH	45959.9	-0.0847964	0.137233	-0.6179	0.536641	0.999812
ASPHD2	24.8682	0.197515	0.465208	0.424574	0.671148	0.999812
ASPM	8706.8	-0.024165	0.098759	-0.244687	0.806699	0.999812
ASRGL1	284.121	-0.0739062	0.153067	-0.482835	0.629213	0.999812
ASS1	20.4963	-0.258506	0.50588	-0.511003	0.609349	0.999812
ASTE1	302.279	-0.00869749	0.181127	-0.0480188	0.961701	0.999812
ASTN1	145.231	-0.0583243	0.197385	-0.295485	0.767623	0.999812
ASTN2	12.0592	-0.511855	0.614588	-0.832842	0.404934	0.999812
ASXL1	2839.17	0.0913205	0.110506	0.826384	0.408587	0.999812
ASXL2	1374.61	0.034873	0.146049	0.238776	0.811279	0.999812
ASXL3	687.357	-0.117677	0.119153	-0.98761	0.323344	0.999812
ATAD1	6382.05	-0.0707487	0.112406	-0.629403	0.529085	0.999812
ATAD2	9729.27	0.00321377	0.09875	0.0325445	0.974038	0.999812
ATAD2B	1497.68	0.117731	0.112661	1.045	0.296024	0.999812
ATAD3A	13223.3	-0.0167485	0.140869	-0.118895	0.905359	0.999812
ATAD5	1797.17	-0.0300083	0.108584	-0.276359	0.782272	0.999812
ATE1	3597.16	-0.0627552	0.111427	-0.563198	0.5733	0.999812
ATF1	5615.47	-0.067671	0.0909108	-0.744366	0.456655	0.999812
ATF2	1218.99	-0.126127	0.107706	-1.17103	0.241587	0.999812
ATF3	1918.06	1.08406	0.177415	6.11031	9.9438e-10	1.1809e-06
ATF4	23841.9	-0.104874	0.120185	-0.872605	0.382878	0.999812
ATF6	4460.94	-0.0299485	0.112007	-0.267379	0.789177	0.999812
ATF7	781.459	0.0143156	0.153373	0.0933383	0.925635	0.999812
ATF7IP	4043.07	-0.00935484	0.095183	-0.0982827	0.921708	0.999812
ATG10	911.414	-0.0933817	0.119777	-0.779627	0.435611	0.999812
ATG101	2131.03	-0.10164	0.100406	-1.01229	0.311401	0.999812
ATG12	1074.02	-0.020921	0.1374	-0.152263	0.87898	0.999812
ATG13	7963.52	-0.11764	0.107703	-1.09226	0.274717	0.999812
ATG14	1034.63	-0.0869121	0.147432	-0.589508	0.555521	0.999812
ATG16L1	2061.96	0.0958825	0.10093	0.949988	0.342118	0.999812
ATG2B	3623.72	-0.0859591	0.114949	-0.747802	0.45458	0.999812
ATG3	2042.7	-0.131585	0.106652	-1.23378	0.217284	0.999812
ATG4A	1504.14	-0.0870668	0.12339	-0.705624	0.480422	0.999812
ATG4B	1914.03	-0.106375	0.129627	-0.82062	0.411863	0.999812
ATG4C	1386.33	-0.125297	0.120385	-1.0408	0.297966	0.999812
ATG5	1128.15	-0.115224	0.134094	-0.859281	0.390185	0.999812
ATG7	1434.83	-0.0767964	0.115581	-0.664436	0.506411	0.999812
ATG9A	3197.02	-0.0815439	0.103676	-0.786524	0.431561	0.999812
ATG9B	610.557	0.284072	0.197374	1.43925	0.150079	0.999812
ATIC	8132.25	-0.115306	0.11228	-1.02695	0.304445	0.999812
ATL1	953.195	-0.0846046	0.120263	-0.703497	0.481746	0.999812
ATL2	5629.71	-0.014796	0.0950084	-0.155733	0.876243	0.999812
ATM	1546.46	0.0806733	0.103102	0.782463	0.433942	0.999812
ATMIN	3148.26	-0.0356599	0.104625	-0.340836	0.733227	0.999812
ATN1	3147.4	0.081715	0.102607	0.796389	0.425806	0.999812
ATOH8	21.9921	-0.327079	0.457693	-0.714625	0.474841	0.999812
ATOX1	1872.37	-0.0648575	0.119464	-0.542904	0.587196	0.999812
ATP10B	1576.51	0.151622	0.131903	1.1495	0.250351	0.999812
ATP10D	156.273	-0.0488568	0.248545	-0.196571	0.844163	0.999812
ATP11A	5158.32	-0.0637541	0.127273	-0.500923	0.616426	0.999812
ATP11B	7634.44	-0.0371661	0.102249	-0.363484	0.716243	0.999812
ATP11C	8151.35	-0.0467884	0.0912338	-0.512841	0.608063	0.999812
ATP13A1	3300.47	0.00150801	0.099483	0.0151585	0.987906	0.999812
ATP13A2	4645.58	0.247863	0.15874	1.56143	0.118421	0.999812
ATP13A3	9340.18	-0.0387707	0.118564	-0.327002	0.743666	0.999812
ATP1A1	32775.1	-0.0508584	0.103354	-0.492081	0.622662	0.999812
ATP1B1	95307.1	-0.0576357	0.0944376	-0.610305	0.54166	0.999812
ATP1B3	8482.3	-0.00360035	0.111628	-0.0322531	0.97427	0.999812
ATP1B4	8.02105	0.205588	0.76974	0.267087	0.789402	0.999812
ATP23	2439.83	-0.0660435	0.100518	-0.657029	0.511162	0.999812
ATP2A2	26279.9	-0.014201	0.138184	-0.102769	0.918146	0.999812
ATP2A3	724.589	0.189719	0.211798	0.895752	0.370385	0.999812
ATP2B1	13112.9	0.00704237	0.112831	0.062415	0.950232	0.999812
ATP2B2	1032.18	-0.0691622	0.125515	-0.551029	0.581614	0.999812
ATP2B4	995.216	-0.0243063	0.125869	-0.193108	0.846874	0.999812
ATP2C1	9271.8	-0.118561	0.0945916	-1.2534	0.210061	0.999812
ATP2C2	21.8465	0.321136	0.562187	0.571225	0.567847	0.999812
ATP5A1W	225.888	-0.222266	0.167668	-1.32563	0.184962	0.999812
ATP5A1Z	49749.5	-0.143531	0.105591	-1.35932	0.174046	0.999812
ATP5C1	26698.6	-0.113431	0.0984116	-1.15262	0.249066	0.999812
ATP5D	13201.9	0.0284446	0.107154	0.265457	0.790658	0.999812
ATP5E	8281.54	0.144281	0.141523	1.01949	0.30797	0.999812
ATP5F1	13348.4	-0.0564139	0.0957631	-0.589098	0.555796	0.999812
ATP5F1B	92207	-0.071896	0.0893649	-0.804521	0.421096	0.999812
ATP5G1	19785.2	-0.0375516	0.144247	-0.260329	0.79461	0.999812
ATP5G3	15020.6	-0.025165	0.112347	-0.223994	0.822762	0.999812
ATP5H	19051.1	-0.0598144	0.101944	-0.586738	0.55738	0.999812
ATP5I	4417.2	0.0270446	0.124048	0.218018	0.827415	0.999812
ATP5J	6294.21	-0.0965559	0.108284	-0.891693	0.372558	0.999812
ATP5J2	10842.3	0.0316092	0.148361	0.213056	0.831283	0.999812
ATP5L	5074	-0.0401859	0.12816	-0.31356	0.753856	0.999812
ATP5O	6441.56	-0.110011	0.107913	-1.01944	0.307992	0.999812
ATP5S	429.815	-0.0501544	0.140909	-0.355934	0.72189	0.999812
ATP5SL	741.393	-0.0459794	0.118759	-0.387167	0.698632	0.999812
ATP6	230900	0.799824	0.509555	1.56965	0.116496	0.999812
ATP6AP1	11624.6	-0.0777628	0.141615	-0.549112	0.582928	0.999812
ATP6AP1L	11.7326	-0.257726	0.641448	-0.401789	0.68784	0.999812
ATP6AP2	3493.36	-0.12966	0.0972244	-1.33361	0.182331	0.999812
ATP6V0A1	2606.49	-0.0170622	0.093248	-0.182977	0.854816	0.999812
ATP6V0A2	2078.59	0.0161089	0.112952	0.142618	0.886592	0.999812
ATP6V0A4	28.717	-0.0612622	0.425964	-0.14382	0.885643	0.999812
ATP6V0B	2751.59	-0.0504642	0.102939	-0.490235	0.623968	0.999812
ATP6V0C	8585.74	-0.171112	0.120068	-1.42513	0.15412	0.999812
ATP6V0D1	2670.26	-0.114899	0.112041	-1.0255	0.305125	0.999812
ATP6V0D2	8.37921	0.273679	0.782392	0.349798	0.72649	0.999812
ATP6V0E1	2356.47	-0.170502	0.0948087	-1.79838	0.0721167	0.999812
ATP6V0E2	343.89	0.018566	0.14984	0.123905	0.90139	0.999812
ATP6V1A	5491.98	-0.122639	0.11086	-1.10626	0.268616	0.999812
ATP6V1AL	680.825	0.206943	0.194918	1.06169	0.288376	0.999812
ATP6V1B2	8560.14	-0.111214	0.100118	-1.11084	0.266639	0.999812
ATP6V1C1	4306.2	-0.0633883	0.131651	-0.481489	0.630169	0.999812
ATP6V1C2	342.974	-0.0387557	0.241622	-0.160398	0.872568	0.999812
ATP6V1D	2183.34	-0.0651364	0.115283	-0.565015	0.572064	0.999812
ATP6V1E1	8800.16	-0.0741147	0.107333	-0.690512	0.489872	0.999812
ATP6V1G1	6295.45	-0.046505	0.145047	-0.320621	0.748498	0.999812
ATP6V1G3	9.17443	0.13123	0.747597	0.175536	0.860659	0.999812
ATP6V1H	5412.63	-0.139672	0.105627	-1.32231	0.186063	0.999812
ATP7B	800.629	-0.00989663	0.121899	-0.0811872	0.935293	0.999812
ATP8	37427.7	0.747713	0.574096	1.30242	0.192774	0.999812
ATP8A1	5641.69	-0.0837008	0.109353	-0.765416	0.444024	0.999812
ATP8A2	482.897	0.0361139	0.175864	0.205351	0.837298	0.999812
ATP8B2	1948.88	-0.0112698	0.11079	-0.101722	0.918977	0.999812
ATP8B3	851.18	0.0344584	0.131858	0.26133	0.793838	0.999812
ATP8B4	55.5655	0.124263	0.316009	0.393225	0.694153	0.999812
ATP9A	2841.42	0.0179598	0.121005	0.148422	0.88201	0.999812
ATP9B	2705.3	-0.0336844	0.105463	-0.319394	0.749427	0.999812
ATPAF1	1286.16	-0.041816	0.114616	-0.364835	0.715235	0.999812
ATPAF2	2553.75	-0.0797445	0.12797	-0.623152	0.533185	0.999812
ATPIF1	7472.49	0.337513	0.123612	2.73042	0.0063254	0.407621
ATR	2284.61	-0.0385887	0.0991962	-0.389014	0.697266	0.999812
ATRAID	1511.32	0.17857	0.126483	1.41181	0.158006	0.999812
ATRIP	2946.27	0.108316	0.105385	1.02781	0.304039	0.999812
ATRN	5810.39	-0.0705695	0.0928232	-0.760257	0.447101	0.999812
ATRNL1	1117.85	-0.0958807	0.134095	-0.715018	0.474598	0.999812
ATRX	8425.44	0.0612568	0.100416	0.610034	0.54184	0.999812
ATXN1	1674.43	0.142567	0.106261	1.34167	0.179703	0.999812
ATXN10	726.275	-0.0805614	0.133495	-0.603478	0.546191	0.999812
ATXN1L	7452.55	0.000232993	0.0986119	0.00236272	0.998115	0.999812
ATXN2	4403.86	0.000346296	0.103405	0.00334895	0.997328	0.999812
ATXN3	2441.12	-0.048028	0.100295	-0.478868	0.632033	0.999812
ATXN7	1107.82	-0.053026	0.135181	-0.392258	0.694867	0.999812
ATXN7L1	2328.14	-0.058963	0.102615	-0.574605	0.565558	0.999812
ATXN7L2	328.119	0.0551819	0.167572	0.329303	0.741927	0.999812
ATXN7L3	1509.88	0.135256	0.101758	1.32919	0.183785	0.999812
AUH	955.567	-0.102486	0.134055	-0.764509	0.444564	0.999812
AUP1	5735.59	0.147748	0.112076	1.31828	0.187411	0.999812
AURKA	8195.93	-0.106694	0.129043	-0.826809	0.408345	0.999812
AURKAIP1	5021.82	-0.0417635	0.11172	-0.373823	0.708536	0.999812
AUTS2	2578.02	0.199149	0.132568	1.50224	0.133035	0.999812
AvBD10	1092.91	0.409823	0.230801	1.77565	0.0757901	0.999812
AvBD8	42.1484	0.141498	0.37684	0.375486	0.707299	0.999812
AvBD9	496.065	0.396835	0.261497	1.51755	0.129127	0.999812
AVD	9.41017	0.0582902	0.69096	0.0843613	0.932769	0.999812
AVDL	34.2967	-0.275578	0.491068	-0.561182	0.574674	0.999812
AVEN	1630.58	0.0689731	0.142517	0.483965	0.628411	0.999812
AVL9	2428.04	-0.155836	0.120182	-1.29667	0.194745	0.999812
AVPI1	927.943	0.510617	0.184358	2.76971	0.00561066	0.382306
AWAT1	250.735	-0.0599618	0.209921	-0.28564	0.775154	0.999812
AXDND1	2188.23	0.0395689	0.0996318	0.397151	0.691256	0.999812
AXIN1	6926.32	-0.180406	0.133753	-1.3488	0.177401	0.999812
AZI2	6185.36	-0.0151297	0.111498	-0.135695	0.892062	0.999812
AZIN1	12807.6	-0.0733235	0.135207	-0.542306	0.587608	0.999812
AZIN2	493.84	0.167599	0.204779	0.818439	0.413107	0.999812
B2M	8457.83	-0.103365	0.123477	-0.837116	0.402527	0.999812
B3GALNT1	298.119	0.0751942	0.16934	0.444043	0.657011	0.999812
B3GALNT2	1403.12	-0.0566483	0.133664	-0.423812	0.671703	0.999812
B3GALT5	69.8745	0.22639	0.278402	0.813177	0.416116	0.999812
B3GALT6	1049.15	-0.179423	0.113998	-1.57391	0.115509	0.999812
B3GAT2	9.22158	-0.779483	0.746787	-1.04378	0.296586	0.999812
B3GLCT	2109.44	-0.0369498	0.144532	-0.255652	0.798219	0.999812
B3GNT2	2950.67	0.0392235	0.138784	0.282623	0.777466	0.999812
B3GNT4	66.3644	0.594864	0.289094	2.05769	0.0396203	0.991396
B3GNT5	329.704	-0.292636	0.193156	-1.51502	0.129767	0.999812
B3GNT7	35.8407	0.567908	0.365478	1.55388	0.120214	0.999812
B3GNT9	258.57	-0.192201	0.237846	-0.80809	0.419038	0.999812
B3GNTL	25.6753	-0.0488875	0.441622	-0.1107	0.911854	0.999812
B3GNTL1	39.7517	0.374848	0.346603	1.08149	0.279479	0.999812
B4GALNT3	1321.48	-0.0213427	0.170259	-0.125354	0.900243	0.999812
B4GALNT4	2647.6	-0.0351032	0.113525	-0.30921	0.757162	0.999812
B4GALT1	2207.4	-0.130867	0.126868	-1.03152	0.302298	0.999812
B4GALT2	2601.38	-0.0974945	0.114851	-0.848879	0.395949	0.999812
B4GALT3	2974	-0.124002	0.103496	-1.19814	0.230864	0.999812
B4GALT4	1149.16	-0.217198	0.112602	-1.9289	0.0537432	0.999812
B4GALT5	9693.29	-0.0188062	0.139955	-0.134374	0.893107	0.999812
B4GALT6	2113.47	-0.332329	0.0975954	-3.40517	0.00066124	0.0923847
B4GALT7	1680.87	-0.0845262	0.11194	-0.755102	0.450188	0.999812
B9D1	890.004	-0.053539	0.123437	-0.433734	0.664482	0.999812
B9D2	48.3438	0.0831152	0.321261	0.258716	0.795855	0.999812
BAALC	14.5187	-0.562879	0.568438	-0.99022	0.322066	0.999812
BAAT	787.636	-0.0298789	0.139441	-0.214277	0.830331	0.999812
BABAM1	1357.73	-0.0814761	0.107661	-0.756782	0.44918	0.999812
BACE1	4506.1	-0.0875035	0.102407	-0.854469	0.392845	0.999812
BACE2	3333.14	-0.0940593	0.103148	-0.911889	0.361827	0.999812
BACH1	2582.95	-0.179292	0.150692	-1.18979	0.234128	0.999812
BACH2	232.816	0.0795549	0.206302	0.385624	0.699775	0.999812
BAG1	2465.23	0.154597	0.141073	1.09586	0.273138	0.999812
BAG2	250.169	0.111356	0.168495	0.660886	0.508686	0.999812
BAG3	1448.13	-0.115074	0.12577	-0.91496	0.360213	0.999812
BAG4	1008.37	0.0183469	0.109322	0.167824	0.866721	0.999812
BAG5	1200.57	-0.195565	0.122211	-1.60022	0.10955	0.999812
BAHCC1	4387.57	0.306879	0.142267	2.15706	0.0310008	0.910634
BAHD1	3187.4	-0.0974442	0.0975823	-0.998585	0.317996	0.999812
BAIAP2	1723.98	1.19616	0.162007	7.38339	1.54312e-13	3.66513e-10
BAIAP2L1	1663.61	-0.0869051	0.114417	-0.759547	0.447526	0.999812
BAIAP2L2	323.4	-0.356997	0.216688	-1.64752	0.099452	0.999812
BAK1	3000.14	-0.144841	0.104445	-1.38677	0.165512	0.999812
BAMBI	2134.08	0.0623045	0.134185	0.464317	0.642421	0.999812
BANF1	7127.7	-0.0647954	0.106855	-0.606385	0.544259	0.999812
BANP	652.25	-0.0362119	0.137003	-0.264314	0.791538	0.999812
BAP1	4701.66	0.00262381	0.10123	0.0259194	0.979322	0.999812
BARD1	1566.58	-0.126506	0.115861	-1.09188	0.274886	0.999812
BARL	26.077	2.01991	0.460064	4.39049	1.13097e-05	0.00447703
BARX1	8.15657	0.374165	0.728619	0.513526	0.607583	0.999812
BASP1	406.963	-0.26239	0.460802	-0.569421	0.569071	0.999812
BATF	49.7058	0.292974	0.329778	0.8884	0.374326	0.999812
BATF3	148.146	0.117894	0.215325	0.547514	0.584025	0.999812
BAZ1A	2467.96	0.106665	0.1004	1.06241	0.288052	0.999812
BAZ1B	13406.8	-0.0132726	0.0863088	-0.15378	0.877783	0.999812
BAZ2A	5392.63	0.225346	0.115376	1.95314	0.0508028	0.999812
BAZ2B	1494.73	0.216691	0.117862	1.83852	0.0659864	0.999812
BBIP1	622.042	-0.116123	0.125568	-0.924779	0.355081	0.999812
BBOF1	304.113	0.18567	0.16757	1.10801	0.267857	0.999812
BBOX1	4324.37	-0.149694	0.0967221	-1.54768	0.1217	0.999812
BBS1	105.221	-0.0943167	0.238825	-0.39492	0.692902	0.999812
BBS10	192.489	-0.010298	0.186377	-0.0552536	0.955936	0.999812
BBS12	496.775	-0.122989	0.146008	-0.842342	0.399597	0.999812
BBS2	823.927	0.0931428	0.131819	0.706596	0.479818	0.999812
BBS4	125.833	-0.148082	0.269811	-0.548837	0.583117	0.999812
BBS5	704.551	-0.15006	0.151822	-0.988397	0.322958	0.999812
BBS7	866.444	-0.0564014	0.110161	-0.511989	0.608659	0.999812
BBS9	343.906	-0.0383616	0.201947	-0.189959	0.849341	0.999812
BBX	2912.49	-0.0168097	0.105055	-0.160008	0.872874	0.999812
BCAP29	5777.22	-0.149261	0.10557	-1.41385	0.157404	0.999812
BCAP31	3427.72	-0.0894209	0.109857	-0.813978	0.415657	0.999812
BCAR1	25981.9	0.105882	0.112004	0.945338	0.344486	0.999812
BCAR3	2044.56	-0.0385128	0.116661	-0.330127	0.741304	0.999812
BCAS2	1285.6	-0.0828822	0.105328	-0.786898	0.431341	0.999812
BCAS3	2863.98	-0.0502451	0.111384	-0.451099	0.651918	0.999812
BCAT1	1991.18	-0.0844154	0.147571	-0.572033	0.5673	0.999812
BCCIP	4002.02	-0.0582122	0.136032	-0.427929	0.668702	0.999812
BCDIN3D	659.031	-0.123048	0.128364	-0.958583	0.337769	0.999812
BCHE	5695.36	-0.148212	0.113098	-1.31047	0.190036	0.999812
BCKDHA	1008.96	-0.00348793	0.137202	-0.0254218	0.979719	0.999812
BCKDHB	2067.13	-0.0876636	0.111762	-0.784375	0.43282	0.999812
BCL10	1974.47	-0.0481012	0.147051	-0.327106	0.743588	0.999812
BCL11A	1053	0.21315	0.114768	1.85722	0.0632799	0.999812
BCL11B	20.3328	0.0493529	0.469914	0.105025	0.916356	0.999812
BCL2	576.425	0.13	0.146159	0.889443	0.373765	0.999812
BCL2A1	207.748	0.0665049	0.253895	0.261939	0.793369	0.999812
BCL2L1	2568.86	-0.0519116	0.108299	-0.479337	0.631699	0.999812
BCL2L10	796.592	0.222168	0.147775	1.50342	0.132731	0.999812
BCL2L11	302.315	-0.230205	0.194577	-1.1831	0.236768	0.999812
BCL2L13	5891.6	-0.0986517	0.0981972	-1.00463	0.315076	0.999812
BCL2L14	295.683	-0.19006	0.212631	-0.893847	0.371404	0.999812
BCL2L15	1350.79	-0.011855	0.110375	-0.107407	0.914466	0.999812
BCL6	928.607	0.0656549	0.149498	0.439169	0.660539	0.999812
BCL7A	2171.58	-0.10746	0.138883	-0.773746	0.439081	0.999812
BCL7B	2085.36	-0.131097	0.125149	-1.04753	0.294855	0.999812
BCL9	1591.83	-0.0748792	0.115913	-0.645997	0.518281	0.999812
BCL9L	852.761	-0.178604	0.142244	-1.25561	0.209256	0.999812
BCLAF1	5171.99	0.00979184	0.102342	0.0956774	0.923777	0.999812
BCO1	100.301	-0.38709	0.290618	-1.33196	0.182875	0.999812
BCO2	283.297	-0.131151	0.177674	-0.738155	0.46042	0.999812
BCOR	5664.95	0.490161	0.349306	1.40324	0.160545	0.999812
BCORL	210.571	0.397973	0.258861	1.5374	0.124195	0.999812
BCORL1	874.964	-0.034037	0.142938	-0.238123	0.811785	0.999812
BCR	1208.47	0.00955225	0.112618	0.0848202	0.932404	0.999812
BCS1L	614.128	-0.0581787	0.120967	-0.480948	0.630553	0.999812
BDH1A	574.097	-0.0774637	0.146056	-0.53037	0.595855	0.999812
BDH1B	339.088	0.0492226	0.180318	0.272977	0.784871	0.999812
BDH2	6967.76	-0.0825958	0.139299	-0.59294	0.553221	0.999812
BDKRB1	413.865	-0.238859	0.217091	-1.10027	0.271214	0.999812
BDKRB2	1351.55	-0.330582	0.164332	-2.01167	0.0442548	0.999812
BDP1L	1702.45	-0.00155949	0.121942	-0.0127888	0.989796	0.999812
BEAN1	819.515	-0.146223	0.155438	-0.940719	0.346849	0.999812
BECN1	3208.74	0.0675121	0.0924748	0.730059	0.465354	0.999812
BEND2	417.381	0.109792	0.142547	0.770212	0.441174	0.999812
BEND3	2047.03	-0.0527129	0.118638	-0.444318	0.656813	0.999812
BEND4	590.521	-0.00445385	0.145367	-0.0306387	0.975558	0.999812
BEND6	518.94	-0.0254903	0.134971	-0.188858	0.850204	0.999812
BEND7	4424.61	-0.167669	0.0988116	-1.69685	0.0897247	0.999812
BEST2	22.7492	-0.152876	0.467189	-0.327226	0.743497	0.999812
BEST4	174.258	0.129543	0.184757	0.701149	0.48321	0.999812
BET1	1339.12	-0.188917	0.137796	-1.37099	0.170377	0.999812
BET1L	3991.64	-0.132536	0.108183	-1.22511	0.220535	0.999812
BF1	6639.79	-0.118581	0.118418	-1.00137	0.316647	0.999812
BF2	8190.71	-0.0633131	0.113165	-0.559476	0.575837	0.999812
BFAR	3386.56	-0.0954339	0.159001	-0.600208	0.548368	0.999812
BFSP1	74.6897	-0.312815	0.369694	-0.846145	0.397472	0.999812
BG1	804.91	0.022962	0.123964	0.185232	0.853047	0.999812
BG2	1204.8	0.268683	0.132708	2.02461	0.0429074	0.999812
BG8	591.016	0.0557243	0.145847	0.382073	0.702407	0.999812
BGLAP	87.2973	0.362921	0.296354	1.22462	0.220718	0.999812
BHLHE40	7602.28	1.18358	0.732862	1.61502	0.106307	0.999812
BHLHE41	322.519	0.292647	0.187228	1.56305	0.118041	0.999812
BHMT	422.363	-0.0327073	0.145898	-0.224179	0.822618	0.999812
BICC1	2507.86	-0.0748316	0.108073	-0.692414	0.488678	0.999812
BICD1	49.1278	0.191046	0.404393	0.472426	0.636623	0.999812
BICD2	2679.59	-0.131325	0.113426	-1.15781	0.246944	0.999812
BICDL1	28.4118	0.0190549	0.434963	0.0438082	0.965057	0.999812
BID	3234.6	-0.131194	0.125046	-1.04917	0.294101	0.999812
BIK	223.959	-0.452481	0.1854	-2.44057	0.0146641	0.643285
BIN1	1646	-0.0456862	0.115599	-0.395212	0.692687	0.999812
BIN3	4809.5	0.110899	0.128196	0.865075	0.386998	0.999812
BIRC2	4365.47	-0.146689	0.110233	-1.33072	0.183281	0.999812
BIRC5	2887.66	-0.15159	0.109499	-1.3844	0.166237	0.999812
BIRC6	6333.75	0.0422713	0.107409	0.393554	0.69391	0.999812
BIRC7	29.6605	-0.2663	0.391424	-0.680337	0.496291	0.999812
BIVM	4196.08	-0.0895459	0.135979	-0.658525	0.510201	0.999812
BKJ	42.7171	0.10672	0.342101	0.311955	0.755075	0.999812
BLB1	14.537	0.207554	0.602071	0.344734	0.730295	0.999812
BLB3	23451.9	0.0380998	0.14443	0.263795	0.791938	0.999812
BLCAP	3476.56	-0.0871163	0.0919524	-0.947406	0.343432	0.999812
BLEC3	106.006	0.118907	0.264417	0.449695	0.652931	0.999812
BLM	3220.39	-0.0506309	0.097644	-0.518526	0.604091	0.999812
BLMH	11214.9	-0.0694189	0.121229	-0.572626	0.566898	0.999812
BLOC1S1	871.33	-0.00398871	0.125285	-0.031837	0.974602	0.999812
BLOC1S2	1504.24	0.0802894	0.109523	0.733086	0.463506	0.999812
BLOC1S3	4097.83	0.0935592	0.14137	0.661806	0.508096	0.999812
BLOC1S4	4500.47	-0.0626988	0.101901	-0.61529	0.538363	0.999812
BLOC1S5	5300.02	-0.132177	0.121078	-1.09167	0.27498	0.999812
BLOC1S6	2089.84	-0.0433878	0.122913	-0.352995	0.724092	0.999812
BLVRA	35.3676	0.138287	0.369725	0.374027	0.708384	0.999812
BLZF1	1474.56	-0.0617716	0.13192	-0.46825	0.639606	0.999812
BMF	119.918	-0.0432862	0.271832	-0.159239	0.873481	0.999812
BMI1	8071.01	0.000796801	0.108571	0.00733895	0.994144	0.999812
BMP2	953.839	0.0231986	0.14174	0.16367	0.869991	0.999812
BMP2K	2438.49	-0.0951704	0.0951265	-1.00046	0.317087	0.999812
BMP5	80.3633	-0.177687	0.278361	-0.63833	0.523259	0.999812
BMP6	748.517	-0.0878081	0.117582	-0.746782	0.455195	0.999812
BMP8A	11.3826	0.636997	0.687627	0.926371	0.354253	0.999812
BMPR1A	3252.23	-0.0849937	0.111359	-0.76324	0.44532	0.999812
BMPR1B	32.1554	-0.218533	0.642688	-0.340029	0.733834	0.999812
BMPR2	6566.74	-0.0396574	0.0933515	-0.424818	0.67097	0.999812
BMS1	6221.13	0.0011892	0.141185	0.008423	0.993279	0.999812
BMT2	1335.58	-0.14951	0.129627	-1.15338	0.248753	0.999812
BNC2	125.062	-0.126884	0.218562	-0.580539	0.561551	0.999812
BNIP1	554.455	-0.164114	0.128817	-1.27401	0.20266	0.999812
BNIP2	1407.41	0.0595368	0.158138	0.376487	0.706555	0.999812
BNIP3	2718.33	-0.149443	0.138608	-1.07817	0.280957	0.999812
BNIP3L	10644.6	-0.0750658	0.110937	-0.676653	0.498626	0.999812
BOD1	3089.29	-0.031791	0.123634	-0.257139	0.797072	0.999812
BOD1L1	3834.06	0.0830205	0.0999619	0.830521	0.406244	0.999812
BOK	63.0118	0.101604	0.300675	0.337918	0.735425	0.999812
BOLA3	2181.67	0.202091	0.142256	1.42062	0.155427	0.999812
BOP1	10506.3	0.0198662	0.174944	0.113558	0.909588	0.999812
BORA	2534.88	-0.108536	0.100899	-1.07569	0.282067	0.999812
BORCS5	841.677	-0.137957	0.112862	-1.22235	0.221576	0.999812
BORCS6	785.417	0.165433	0.159896	1.03463	0.30084	0.999812
BORCS7	1197.59	-0.111594	0.10578	-1.05496	0.291442	0.999812
BORCS8	619.469	-0.0465951	0.134982	-0.345195	0.729948	0.999812
BORL1	6708.51	0.130801	0.105207	1.24328	0.213764	0.999812
BORL4	23942.6	0.0196753	0.0995298	0.197682	0.843294	0.999812
BPGM	2579.94	0.159513	0.10776	1.48026	0.138804	0.999812
BPHL	2308.51	-0.20361	0.118884	-1.71268	0.0867712	0.999812
BPIFB2	27.4169	0.917679	0.480598	1.90945	0.0562038	0.999812
BPIFB3	2567.56	0.51475	0.166619	3.08938	0.00200577	0.204588
BPIFB6	78.6996	0.938753	0.29315	3.2023	0.00136336	0.157375
BPIL3	71.6275	0.480441	0.264865	1.81391	0.0696916	0.999812
BPNT1	1970.78	-0.153161	0.108815	-1.40754	0.159268	0.999812
BPTF	3252.51	0.0639722	0.120925	0.529022	0.59679	0.999812
BRAF	854.086	0.0796597	0.114148	0.697864	0.485262	0.999812
BRAP	2260.94	-0.0204223	0.112575	-0.18141	0.856046	0.999812
BRAT1	473.412	-0.0850277	0.180886	-0.470062	0.638311	0.999812
BRCA1	7054.01	0.0861212	0.130485	0.660011	0.509247	0.999812
BRCA2	2505.26	-0.0154789	0.096894	-0.159751	0.873078	0.999812
BRCC3	1544.05	-0.0167781	0.109928	-0.152628	0.878691	0.999812
BRD1	3188.58	-0.201347	0.100057	-2.01233	0.0441855	0.999812
BRD2	14015	-0.0295491	0.104267	-0.2834	0.77687	0.999812
BRD3	1344.34	-0.178939	0.129879	-1.37773	0.168286	0.999812
BRD4L	3954.58	0.091587	0.1163	0.787508	0.430984	0.999812
BRD7	4470.34	-0.0893547	0.111278	-0.802987	0.421982	0.999812
BRD8	1932.33	-0.0243097	0.115847	-0.209843	0.83379	0.999812
BRD9	2927.44	-0.101668	0.0976485	-1.04116	0.297801	0.999812
BRE	7730.65	-0.148676	0.103949	-1.43027	0.152639	0.999812
BRF1	3763.26	-0.0630786	0.108087	-0.583593	0.559494	0.999812
BRF2	620.848	-0.015061	0.118567	-0.127025	0.89892	0.999812
BRI3	5259.54	-0.0667669	0.116406	-0.57357	0.566259	0.999812
BRI3BP	6221.52	-0.0682243	0.110455	-0.617667	0.536795	0.999812
BRICD5	18.3919	0.427906	0.507426	0.843288	0.399067	0.999812
BRIP1	1741.32	-0.188689	0.126751	-1.48866	0.136578	0.999812
BRIX1	4349.45	-0.0775644	0.146965	-0.527774	0.597657	0.999812
BRK1	475.482	-0.0649897	0.155015	-0.419249	0.675034	0.999812
BRMS1L	3840.59	-0.140007	0.102884	-1.36083	0.173568	0.999812
BROX	2790.6	-0.097616	0.124912	-0.781477	0.434522	0.999812
BRPF1	683.385	0.0806818	0.138412	0.582911	0.559953	0.999812
BRPF3	2562.73	-0.0156925	0.0989381	-0.15861	0.873976	0.999812
BRWD3	2830.61	-0.0690356	0.112197	-0.615309	0.538351	0.999812
BSDC1	1567.81	-0.0730706	0.137492	-0.531452	0.595105	0.999812
BSG	41321.2	-0.0995632	0.0988313	-1.00741	0.31374	0.999812
BSN	198.157	0.0372637	0.232217	0.16047	0.872511	0.999812
BSPRY	48.6842	-0.157386	0.320018	-0.491803	0.622859	0.999812
BST1	2473.51	-0.14772	0.123592	-1.19522	0.232001	0.999812
BTAF1	3317.64	-0.0403128	0.118583	-0.339954	0.733891	0.999812
BTBD1	2843.5	-0.0833338	0.115534	-0.721293	0.470729	0.999812
BTBD10	662.547	-0.133948	0.117413	-1.14083	0.25394	0.999812
BTBD11	146.63	0.103809	0.208044	0.498977	0.617795	0.999812
BTBD18	91.4516	0.0724991	0.263347	0.275299	0.783087	0.999812
BTBD2	1598	-0.046649	0.106384	-0.438497	0.661026	0.999812
BTBD3	2510.22	-0.112983	0.110872	-1.01904	0.308185	0.999812
BTBD6	1901.99	-0.118134	0.156832	-0.753252	0.451299	0.999812
BTBD7	4535.96	-0.0572222	0.0899055	-0.63647	0.52447	0.999812
BTBD9	3379.09	-0.104431	0.111874	-0.933467	0.350579	0.999812
BTC	52.1919	0.22338	0.305843	0.730375	0.465161	0.999812
BTD	1607.64	-0.134483	0.105028	-1.28045	0.200387	0.999812
BTF3	9490.15	-0.155764	0.127687	-1.21989	0.222506	0.999812
BTF3L4	11442.7	-0.0752576	0.153703	-0.489631	0.624395	0.999812
BTG1	78615.2	-0.181063	0.124398	-1.45551	0.145527	0.999812
BTG1L	1177.18	-0.108627	0.165755	-0.655347	0.512244	0.999812
BTG2	2548.89	0.925055	0.197859	4.67532	2.93498e-06	0.00147953
BTK	27.0774	0.369644	0.409092	0.903571	0.366223	0.999812
BTN1	489.126	0.296322	0.133156	2.22538	0.026056	0.828863
BTN1A1	10.8723	-0.58932	0.672752	-0.875983	0.381039	0.999812
BTN3A3L1	163.067	0.120086	0.236426	0.507921	0.611509	0.999812
BTN3A3L2	1404.66	0.198484	0.113246	1.75267	0.0796585	0.999812
BTRC	1244.59	0.0706282	0.126775	0.557116	0.577448	0.999812
BUB1	6647.81	-0.16179	0.0917284	-1.76379	0.0777676	0.999812
BUB1B	6691.31	-0.136764	0.0999384	-1.36849	0.17116	0.999812
BUB3	7319.83	-0.163933	0.105892	-1.54811	0.121595	0.999812
BUD13	1085.07	0.0956866	0.120529	0.793889	0.42726	0.999812
BUD31	4593.21	-0.0458311	0.140217	-0.326857	0.743776	0.999812
BVES	879.7	-0.13201	0.119756	-1.10232	0.270322	0.999812
BYSL	4421.68	-0.0267257	0.13431	-0.198985	0.842275	0.999812
BZFP1	453.682	-0.0819701	0.147888	-0.554271	0.579393	0.999812
BZFP2	682.036	0.15852	0.160578	0.987181	0.323554	0.999812
BZW1	17043.8	-0.129437	0.116247	-1.11347	0.265508	0.999812
BZW2	10115.9	-0.122463	0.111457	-1.09875	0.271875	0.999812
C10H15orf40	966.617	0.0515895	0.12421	0.415342	0.677891	0.999812
C10H15ORF58	803.014	0.428353	0.172196	2.48759	0.0128613	0.598969
C10H15ORF59	573.607	-0.0688063	0.15449	-0.445376	0.656048	0.999812
C10orf10	20.3192	-0.255092	0.544609	-0.468395	0.639502	0.999812
C10orf67	105.596	0.316764	0.312572	1.01341	0.310863	0.999812
C11H16orf70	1504.85	0.00660907	0.0990315	0.0667371	0.946791	0.999812
C11H16ORF87	618.562	-0.00803639	0.141201	-0.0569144	0.954613	0.999812
C11H19orf12	555.565	-0.0340234	0.1587	-0.214389	0.830244	0.999812
C11orf24	2123.28	-0.108376	0.107533	-1.00784	0.31353	0.999812
C11orf97	89.9388	-0.0469649	0.244792	-0.191857	0.847854	0.999812
C12H3orf14	833.823	-0.0369641	0.155673	-0.237448	0.81231	0.999812
C12H3orf18	1012.66	0.0166612	0.161603	0.103099	0.917884	0.999812
C12H3ORF67	50.3419	-0.0441114	0.31787	-0.138772	0.88963	0.999812
C12orf40	156.681	0.309955	0.192619	1.60916	0.107581	0.999812
C12orf75	3698.44	-0.104844	0.137644	-0.761702	0.446238	0.999812
C13H5orf15	3060.51	-0.0391234	0.135708	-0.28829	0.773124	0.999812
C13H5orf24	4764.84	-0.111086	0.0976267	-1.13786	0.255179	0.999812
C14H16orf45	2159.46	-0.0911407	0.1293	-0.704878	0.480886	0.999812
C14H16ORF52	362.775	-0.073749	0.1482	-0.497632	0.618743	0.999812
C14H16orf59	582.699	0.25373	0.13246	1.91552	0.0554268	0.999812
C14H16orf62	5655.47	-0.0794476	0.134289	-0.591616	0.554107	0.999812
C14H16ORF89	16.7069	0.400047	0.529646	0.75531	0.450063	0.999812
C14H16orf91	1481.39	0.0482223	0.1339	0.360138	0.718744	0.999812
C14H7orf26	1065	-0.103122	0.110298	-0.934942	0.349818	0.999812
C14H7orf50	1023.5	-0.0229105	0.163723	-0.139934	0.888712	0.999812
C14orf132	1833.09	-0.22904	0.106916	-2.14225	0.0321738	0.922278
C14ORF166B	12.7583	0.238257	0.589869	0.403916	0.686275	0.999812
C14orf2	10094.6	-0.0341623	0.126264	-0.270562	0.786728	0.999812
C15H12orf43	2953.99	-0.105549	0.188513	-0.559904	0.575545	0.999812
C15H12orf49	1358.95	-0.0616611	0.113034	-0.54551	0.585403	0.999812
C15H12ORF65	2908.44	-0.00523319	0.112422	-0.0465495	0.962872	0.999812
C15orf61	1506.64	-0.111755	0.112171	-0.996294	0.319107	0.999812
C16orf71	133.206	-0.0299015	0.206005	-0.14515	0.884593	0.999812
C16orf72	5441.55	-0.08457	0.100275	-0.843384	0.399014	0.999812
C16orf96	159.967	0.0240116	0.191329	0.125499	0.900128	0.999812
C17H9orf16	3543.39	-0.110879	0.0964041	-1.15015	0.250082	0.999812
C17H9orf78	1398.81	-0.0959493	0.10701	-0.896642	0.36991	0.999812
C17ORF80	164.659	0.109968	0.204723	0.537155	0.59116	0.999812
C18H17orf58	20.046	0.393957	0.53404	0.737692	0.460702	0.999812
C18H17orf62	904.596	-0.0801901	0.129538	-0.619045	0.535887	0.999812
C18H17orf75	3246.63	-0.124581	0.118758	-1.04904	0.29416	0.999812
C19H17orf78	10.8562	0.102429	0.641465	0.15968	0.873133	0.999812
C19orf24	1522.38	-0.000824835	0.13067	-0.00631237	0.994963	0.999812
C19orf60	355.809	-0.22956	0.142572	-1.61014	0.107368	0.999812
C19orf70	1691.63	-0.0818227	0.110536	-0.740239	0.459155	0.999812
C1D	3904.83	-0.0456981	0.152517	-0.299625	0.764463	0.999812
C1GALT1	6387.98	-0.0934149	0.11101	-0.841496	0.40007	0.999812
C1GALT1C1	2217.27	0.0657567	0.136314	0.482392	0.629527	0.999812
C1H11ORF54	5050.87	-0.136483	0.118161	-1.15506	0.248065	0.999812
C1H11ORF70	41.4834	-0.160634	0.343497	-0.467641	0.640041	0.999812
C1H11ORF87	65.4613	-0.168915	0.399889	-0.422403	0.672731	0.999812
C1H12orf29	3701.25	-0.0790901	0.118961	-0.664842	0.506151	0.999812
C1H12ORF4	2023.8	-0.0391899	0.128172	-0.30576	0.759788	0.999812
C1H12ORF45	2910.93	-0.0874125	0.127618	-0.684952	0.493374	0.999812
C1H12orf50	1899.92	-0.111039	0.134982	-0.822621	0.410724	0.999812
C1H12ORF57	9263.04	-0.00349893	0.122337	-0.0286006	0.977183	0.999812
C1H12ORF66	2447.47	0.0206116	0.11282	0.182694	0.855038	0.999812
C1H12ORF73	1690.7	-0.113948	0.108689	-1.04839	0.294461	0.999812
C1H21ORF33	5059.16	-0.10508	0.0953155	-1.10244	0.270269	0.999812
C1H21ORF59	906.954	-0.0746527	0.120028	-0.621963	0.533966	0.999812
C1H21ORF91	385.6	0.24468	0.198957	1.22981	0.218769	0.999812
C1H22orf23	12.8652	-0.75013	0.610538	-1.22864	0.219208	0.999812
C1H2ORF49	831.872	0.057085	0.133632	0.42718	0.669248	0.999812
C1H3ORF38	915.19	-0.0696248	0.125326	-0.555548	0.57852	0.999812
C1HXORF36	31.6172	0.10772	0.388776	0.277074	0.781723	0.999812
C1HXORF59	9.32809	-0.162736	0.675366	-0.240959	0.809587	0.999812
C1orf145	799.943	0.114682	0.180697	0.634667	0.525645	0.999812
C1orf167	1012.18	-0.0893197	0.12306	-0.725823	0.467947	0.999812
C1orf210	1789.74	-0.0951926	0.10582	-0.899569	0.36835	0.999812
C1orf226	579.428	-0.030063	0.140281	-0.214305	0.830309	0.999812
C1orf228	122.341	0.159936	0.223294	0.716259	0.473832	0.999812
C1orf53	388.652	0.102667	0.139207	0.737509	0.460813	0.999812
C1QBP	27597.2	-0.107776	0.117294	-0.918854	0.358172	0.999812
C1QL1	104.136	0.489651	0.257698	1.9001	0.0574206	0.999812
C1QL3	59.5736	-0.21993	0.318821	-0.689823	0.490305	0.999812
C1QTNF1	26.9853	0.0716559	0.458047	0.156438	0.875688	0.999812
C1QTNF6	844.539	0.422207	0.185334	2.27809	0.0227215	0.793629
C1QTNF9	74.194	0.261278	0.261633	0.998645	0.317967	0.999812
C1R	1802.08	-0.126692	0.121531	-1.04246	0.297197	0.999812
C1S	808.074	-0.164664	0.143016	-1.15137	0.249579	0.999812
C2	391.146	0.106366	0.184037	0.577959	0.563292	0.999812
C20H20ORF112	1903.58	0.272641	0.190259	1.433	0.151858	0.999812
C20H20ORF24	4176.28	0.00571686	0.113212	0.0504971	0.959726	0.999812
C20H20ORF85	27.4635	-0.345813	0.512939	-0.67418	0.500197	0.999812
C20H20orf96	9.18127	-0.221418	0.700699	-0.315996	0.752006	0.999812
C20orf196	36.4753	-0.0157223	0.363223	-0.0432855	0.965474	0.999812
C20orf27	773.873	-0.0123302	0.153473	-0.0803412	0.935966	0.999812
C21H1orf159	1443.91	-0.090524	0.109597	-0.825968	0.408822	0.999812
C21H1orf174	1699.58	-0.0536522	0.127555	-0.420619	0.674033	0.999812
C21H1orf50	774.09	-0.0950342	0.133764	-0.71046	0.477419	0.999812
C22H2ORF42	798.675	0.0830299	0.129111	0.643088	0.520167	0.999812
C22H8ORF4	3008.54	-0.0364891	0.134236	-0.271829	0.785754	0.999812
C22orf39	2267.36	0.209366	0.130501	1.60433	0.108642	0.999812
C23H1ORF109	275.609	0.238026	0.156832	1.51771	0.129087	0.999812
C23H1orf216	190.836	0.000806341	0.199141	0.00404909	0.996769	0.999812
C24H11orf57	1023.21	0.0577495	0.117223	0.492645	0.622264	0.999812
C25H1ORF43	3912.19	-0.0182935	0.0937749	-0.195079	0.845331	0.999812
C26H1orf106	28.2073	0.614441	0.465434	1.32015	0.186786	0.999812
C26H1orf116	3088.44	-0.00896938	0.122538	-0.0731965	0.94165	0.999812
C26H1orf74	119.724	0.0193241	0.240987	0.0801874	0.936088	0.999812
C26H6orf106	6962.87	-0.0813592	0.0948642	-0.857638	0.391092	0.999812
C26H6ORF125	1127.44	0.000293796	0.1329	0.00221065	0.998236	0.999812
C26H6ORF222	9.87011	0.404242	0.671217	0.602253	0.547006	0.999812
C26H6orf89	2116.08	0.501991	0.103786	4.83682	1.31936e-06	0.000731188
C28H19ORF44	98.0938	0.091857	0.232439	0.395187	0.692705	0.999812
C2CD2	1582.28	0.0548958	0.110572	0.496469	0.619564	0.999812
C2CD2L	1512.11	0.245256	0.11799	2.07863	0.0376518	0.975954
C2CD3	681.936	-0.0821994	0.117213	-0.701286	0.483125	0.999812
C2CD4A	30.2506	-0.285095	0.395133	-0.721516	0.470592	0.999812
C2CD5	2916.25	-0.1175	0.102061	-1.15127	0.24962	0.999812
C2H18ORF21	3388.75	-0.0179451	0.101758	-0.17635	0.860019	0.999812
C2H18ORF8	4036.2	-0.0970374	0.101883	-0.952436	0.340876	0.999812
C2H1orf35	1151.42	0.0315915	0.113759	0.277706	0.781238	0.999812
C2H5ORF22	4015.1	-0.0559008	0.123503	-0.452626	0.650818	0.999812
C2H6orf52	6112	-0.0693432	0.113629	-0.61026	0.54169	0.999812
C2H6ORF62	35186.7	-0.0711057	0.117427	-0.605533	0.544825	0.999812
C2H7orf25	1133.97	-0.0494162	0.151606	-0.325952	0.74446	0.999812
C2H8ORF22	110.774	-0.367456	0.742426	-0.494939	0.620643	0.999812
C2H8ORF34	31.9376	-0.162023	0.385894	-0.419865	0.674584	0.999812
C2H8ORF37	570.602	0.0160063	0.143222	0.111759	0.911015	0.999812
C2H8ORF76	652.64	-0.213381	0.143949	-1.48234	0.13825	0.999812
C2orf50	81.2717	-0.235475	0.264305	-0.890921	0.372972	0.999812
C2orf71	16.9636	-0.0328879	0.5259	-0.0625363	0.950136	0.999812
C2orf72	345.739	0.109535	0.173907	0.629847	0.528794	0.999812
C2orf88	15.2531	-0.242059	0.544171	-0.444821	0.656449	0.999812
C3	18547.2	0.0758171	0.0910584	0.83262	0.405059	0.999812
C30H19orf53	38.1337	-0.167875	0.358538	-0.468221	0.639626	0.999812
C31H17orf49	4693.65	0.402515	0.159176	2.52874	0.0114472	0.568124
C33H11orf95	112.712	-0.0398916	0.252236	-0.158152	0.874337	0.999812
C33H12orf10	1557.45	-0.0427002	0.121168	-0.352404	0.724535	0.999812
C3H1ORF100	24.2254	0.0509973	0.430201	0.118543	0.905637	0.999812
C3H1ORF115	686.922	-0.140526	0.132346	-1.0618	0.288325	0.999812
C3H1ORF131	1081.67	-0.00433938	0.130908	-0.0331483	0.973556	0.999812
C3H1ORF198	1287.54	-0.094101	0.13538	-0.695086	0.487001	0.999812
C3H1orf95	9.63471	-0.462445	0.678718	-0.68135	0.49565	0.999812
C3H2ORF3	834.646	0.0903952	0.123096	0.734347	0.462737	0.999812
C3H6orf120	791.312	-0.079688	0.115641	-0.689096	0.490763	0.999812
C3H6ORF203	822.209	0.04987	0.130795	0.381285	0.702992	0.999812
C3H8ORF80	206.862	-0.0903128	0.168206	-0.536919	0.591324	0.999812
C3orf33	384.213	-0.0075604	0.149597	-0.0505386	0.959693	0.999812
C3orf70	557.749	-0.208122	0.140605	-1.48019	0.138824	0.999812
C4	2835.09	-0.0461214	0.111918	-0.412098	0.680268	0.999812
C4A	14.4441	0.358135	0.556915	0.64307	0.520179	0.999812
C4BPA	5442.54	-0.110374	0.108613	-1.01621	0.30953	0.999812
C4H20ORF194	772.259	0.0205792	0.175011	0.117588	0.906394	0.999812
C4H2orf81	70.68	0.148109	0.297551	0.497762	0.618652	0.999812
C4H4orf17	100.788	0.39185	0.251472	1.55823	0.11918	0.999812
C4H4ORF32	972.649	-0.0175687	0.137917	-0.127386	0.898635	0.999812
C4H4orf33	601.004	-0.148845	0.144395	-1.03082	0.302625	0.999812
C4H4ORF46	1443.83	-0.128106	0.112377	-1.13997	0.254301	0.999812
C4H4ORF47	20.0129	0.162425	0.502421	0.323285	0.74648	0.999812
C4H4ORF50	17.6308	-0.31391	0.545472	-0.575484	0.564964	0.999812
C4H4orf54	11310	0.142754	0.156072	0.914668	0.360366	0.999812
C4HCXorf57	1476.39	0.103777	0.12016	0.863657	0.387777	0.999812
C4HXorf56	3220.89	-0.0221519	0.137735	-0.16083	0.872227	0.999812
C5	5528.92	-0.0224708	0.0967191	-0.232331	0.816281	0.999812
C5H11orf16	11.8261	0.86354	0.665856	1.29689	0.19467	0.999812
C5H11orf49	230.495	0.0390909	0.160828	0.24306	0.807959	0.999812
C5H11orf58	4357.32	-0.00291954	0.13744	-0.0212423	0.983052	0.999812
C5H11orf74	28.8689	-0.146176	0.477221	-0.306308	0.75937	0.999812
C5H11ORF9	12465	0.00952563	0.128133	0.0743419	0.940738	0.999812
C5H11ORF96	16.1322	-0.405769	0.527881	-0.768676	0.442086	0.999812
C5H14orf1	2210.72	-0.15894	0.178557	-0.89014	0.373391	0.999812
C5H14ORF105	125.047	-0.0936078	0.232874	-0.401968	0.687707	0.999812
C5H14orf159	1075.02	-0.184957	0.112363	-1.64607	0.0997487	0.999812
C5H14orf166	8720.13	-0.0142622	0.140986	-0.10116	0.919424	0.999812
C5H14ORF169	2155.9	0.0492185	0.146768	0.335349	0.737362	0.999812
C5H14orf37	611.364	-0.250443	0.172954	-1.44804	0.147607	0.999812
C5H14orf4	6755.12	0.124193	0.121814	1.01953	0.307949	0.999812
C5H14orf79	12.6818	0.476885	0.59768	0.797893	0.424933	0.999812
C5H15orf41	2926.39	-0.165529	0.13062	-1.26726	0.205062	0.999812
C5H15orf52	194.055	-0.120451	0.212384	-0.567138	0.570621	0.999812
C5H15orf57	2052.41	-0.144188	0.12977	-1.1111	0.266525	0.999812
C5H15ORF62	43.7749	0.705301	0.329881	2.13804	0.0325133	0.925626
C5NT1AL	220.738	-0.182825	0.166111	-1.10062	0.271063	0.999812
C5orf49	9.42531	0.0262736	0.732615	0.0358628	0.971392	0.999812
C6	59.9118	-0.0943604	0.348145	-0.271038	0.786362	0.999812
C6H10orf107	95.6943	0.151886	0.231449	0.656239	0.51167	0.999812
C6H10orf11	919.405	-0.0449915	0.137859	-0.326359	0.744153	0.999812
C6H10orf54	13.5449	0.00248065	0.661921	0.00374766	0.99701	0.999812
C6H10orf76	2001.18	-0.0667394	0.0973295	-0.685706	0.492898	0.999812
C6H10ORF88	1528.24	0.110206	0.131822	0.836023	0.403142	0.999812
C6H10ORF90	4697.9	0.0833878	0.10792	0.772683	0.43971	0.999812
C6orf132	7130.96	-0.102306	0.112215	-0.911697	0.361928	0.999812
C7H21orf58	87.5543	-0.066913	0.310441	-0.215542	0.829345	0.999812
C7H2ORF47	3553.8	-0.0537943	0.120604	-0.44604	0.655568	0.999812
C7H2ORF69	998.773	-0.182292	0.11531	-1.58089	0.113904	0.999812
C7H2ORF76	1022.5	-0.0767823	0.146268	-0.524942	0.599624	0.999812
C7orf49	266.291	-0.0473919	0.165626	-0.286139	0.774772	0.999812
C7orf73	3270.49	-0.0470202	0.133724	-0.351621	0.725122	0.999812
C8B	74.8155	0.145865	0.315466	0.462379	0.643809	0.999812
C8G	140.832	0.00717081	0.21314	0.0336437	0.973161	0.999812
C8H14ORF80	1638.61	0.0287081	0.126918	0.226194	0.821051	0.999812
C8H1ORF111	18.5654	0.614795	0.598415	1.02737	0.304245	0.999812
C8H1ORF112	4736.89	-0.118919	0.119761	-0.992969	0.320725	0.999812
C8H1orf123	427.76	-0.121171	0.155785	-0.777806	0.436683	0.999812
C8H1orf168	90.1152	-0.11836	0.250055	-0.473336	0.635973	0.999812
C8H1ORF21	785.941	-0.00781444	0.123274	-0.0633908	0.949455	0.999812
C8H1orf27	2573.24	0.00401549	0.100415	0.0399888	0.968102	0.999812
C8H1orf52	945.996	-0.00602486	0.138304	-0.0435625	0.965253	0.999812
C8orf59	2048.94	0.145169	0.135367	1.07241	0.283538	0.999812
C8orf88	12.3253	-0.526055	0.646329	-0.813912	0.415695	0.999812
C9H21orf2	1193.19	-0.0558461	0.120144	-0.464825	0.642057	0.999812
C9H2ORF82	27.8242	0.163947	0.443558	0.369617	0.711668	0.999812
C9H3orf58	691.692	-0.468767	0.163387	-2.86907	0.00411683	0.309285
C9orf116	153.445	0.0288477	0.22247	0.12967	0.896828	0.999812
C9ORF152	1228.48	-0.439036	0.153438	-2.86133	0.00421865	0.309285
C9ORF58	1333.34	-0.11876	0.180482	-0.658018	0.510526	0.999812
C9orf69	485.592	-0.0776229	0.129118	-0.601179	0.547721	0.999812
C9orf84	8.47168	0.183581	0.727645	0.252295	0.800813	0.999812
C9orf85	1135.54	-0.0493109	0.126229	-0.390646	0.696059	0.999812
CA13	68.6573	0.220244	0.265819	0.828547	0.407361	0.999812
CA14	28.8981	0.101447	0.417144	0.243193	0.807856	0.999812
CA2	1753.32	-0.0402326	0.121922	-0.329986	0.74141	0.999812
CA3B	8.83516	0.726012	0.745864	0.973384	0.330362	0.999812
CA5A	4258.56	-0.210594	0.141055	-1.493	0.135438	0.999812
CA6	78.6876	0.147336	0.278901	0.528275	0.597308	0.999812
CA8	62.9623	-0.0689356	0.301052	-0.228983	0.818882	0.999812
CA9	351.924	-0.103308	0.140723	-0.734121	0.462875	0.999812
CAAP1	903.257	-0.00157503	0.116362	-0.0135357	0.9892	0.999812
CAB39	6593.21	-0.0940357	0.104989	-0.89567	0.370429	0.999812
CAB39L	2558.15	0.0101374	0.11498	0.0881667	0.929744	0.999812
CABIN1	2051.89	-0.0886078	0.101068	-0.876711	0.380644	0.999812
CABLES1	3660.14	-0.168198	0.135191	-1.24415	0.213445	0.999812
CABLES2	1059.1	0.842938	0.21462	3.92759	8.58029e-05	0.0209788
CABP1	36.0544	-0.00205416	0.364644	-0.00563332	0.995505	0.999812
CABP2	291.244	0.145925	0.185115	0.788293	0.430525	0.999812
CABP7	47.2482	0.00202521	0.355755	0.0056927	0.995458	0.999812
CABYR	84.3433	0.263998	0.321047	0.822303	0.410905	0.999812
CACFD1	2193.03	0.0843713	0.107229	0.786834	0.431379	0.999812
CACHD1	5201.72	-0.124822	0.111725	-1.11723	0.263898	0.999812
CACNA1C	148.641	0.034255	0.198379	0.172675	0.862907	0.999812
CACNA1D	437.093	-0.0358287	0.159915	-0.224048	0.82272	0.999812
CACNA1H	61.6624	-0.0153678	0.288637	-0.0532426	0.957539	0.999812
CACNA1S	62.0066	0.229518	0.355959	0.644786	0.519066	0.999812
CACNA2D1	158.732	0.270007	0.32651	0.826948	0.408267	0.999812
CACNA2D2	843.534	0.18281	0.16716	1.09362	0.274121	0.999812
CACNA2D3	14.6447	0.21847	0.561318	0.389209	0.697122	0.999812
CACNB1	984.265	0.137747	0.149952	0.918605	0.358302	0.999812
CACNB2	1484.97	-0.0331625	0.136274	-0.243352	0.807733	0.999812
CACNB4	493.257	0.134449	0.154205	0.871886	0.383271	0.999812
CACNG3	336.232	0.0558079	0.200611	0.27819	0.780867	0.999812
CACNG5	14.3788	-0.385979	0.560909	-0.68813	0.491371	0.999812
CACTIN	3557.27	0.00520382	0.116561	0.0446445	0.964391	0.999812
CACUL1	1045.91	-0.105339	0.115942	-0.90855	0.363588	0.999812
CACYBP	5559.17	-0.0659781	0.120536	-0.547372	0.584123	0.999812
CAD	13943.8	0.094594	0.133813	0.706912	0.479621	0.999812
CADM1	6413.21	-0.0642413	0.125196	-0.513127	0.607862	0.999812
CADM3	436.462	-0.0564805	0.257073	-0.219706	0.8261	0.999812
CADNL	419.018	0.239688	0.155095	1.54543	0.122243	0.999812
CADPS	1029.2	-0.0767213	0.111292	-0.689368	0.490592	0.999812
CADPS2	430.285	-0.029442	0.150506	-0.19562	0.844907	0.999812
CALB1	134.014	-0.163272	0.716919	-0.227741	0.819847	0.999812
CALCB	295.158	0.1941	0.151699	1.27951	0.200719	0.999812
CALCOCO2	6136.58	-0.116599	0.106897	-1.09077	0.275375	0.999812
CALCRL	62.6413	0.0179198	0.312838	0.0572815	0.954321	0.999812
CALD1	133.379	-0.207679	0.244751	-0.848535	0.39614	0.999812
CALHM1	17.9412	0.273467	0.497415	0.549777	0.582472	0.999812
CALHM2	12.7253	0.0814983	0.635623	0.128218	0.897976	0.999812
CALM1	28369	-0.103268	0.0959545	-1.07621	0.281831	0.999812
CALM2	32762.7	-0.0417589	0.136274	-0.306432	0.759275	0.999812
CALML4	4451.16	-0.167538	0.116929	-1.43282	0.151908	0.999812
CALN1	4284.53	-0.0207842	0.118608	-0.175235	0.860895	0.999812
CALR	35827.6	-0.0466117	0.112102	-0.415797	0.677559	0.999812
CALR3	56.4336	0.306247	0.365234	0.838498	0.401751	0.999812
CAMK1	2073.01	-0.0591387	0.107351	-0.550893	0.581707	0.999812
CAMK1D	3806.57	-0.0524884	0.155293	-0.337996	0.735366	0.999812
CAMK2A	8.72499	-0.264246	0.709992	-0.372181	0.709758	0.999812
CAMK2B	368.945	0.196819	0.200562	0.981333	0.326429	0.999812
CAMK2D	1323.69	-0.145323	0.173096	-0.839551	0.40116	0.999812
CAMK2G	1782.82	-0.0216142	0.108404	-0.199387	0.84196	0.999812
CAMK2N1	228.494	-0.0617296	0.174458	-0.353837	0.723461	0.999812
CAMK4	23.5994	0.0312768	0.509985	0.0613287	0.951097	0.999812
CAMK4L	13.2768	0.24377	0.641552	0.379969	0.703969	0.999812
CAMKK1	1324.03	-0.0104665	0.136038	-0.0769378	0.938673	0.999812
CAMKK2	3937.82	-0.111859	0.13166	-0.849606	0.395544	0.999812
CAMKMT	465.805	-0.074894	0.139994	-0.534982	0.592663	0.999812
CAMKV	102.771	0.278671	0.220855	1.26178	0.207027	0.999812
CAMLG	634.715	-0.0522494	0.123893	-0.421729	0.673223	0.999812
CAMSAP1	2126.57	-0.119548	0.100909	-1.18471	0.236131	0.999812
CAMSAP2	1585.26	-0.0592105	0.117476	-0.50402	0.614247	0.999812
CAMTA1	3740.32	-0.0212705	0.0935539	-0.227361	0.820143	0.999812
CAND1	11585.3	-0.0132899	0.114655	-0.115912	0.907722	0.999812
CAND2	1102.27	-0.0242824	0.149601	-0.162314	0.871059	0.999812
CANT1	1604.3	-0.0793138	0.103385	-0.767172	0.442979	0.999812
CANX	38838.4	-0.0860452	0.115508	-0.744927	0.456316	0.999812
CAP1	11180.9	-0.0678157	0.117356	-0.577866	0.563355	0.999812
CAP2	1983.38	-0.189167	0.109017	-1.73521	0.0827034	0.999812
CAPG	54.6469	-0.151635	0.300443	-0.504705	0.613766	0.999812
CAPN1	202.099	0.000753958	0.256621	0.00293802	0.997656	0.999812
CAPN10	655.534	-0.0173077	0.122712	-0.141043	0.887836	0.999812
CAPN11	202.38	0.123989	0.180229	0.687953	0.491482	0.999812
CAPN13	56.7994	0.974842	0.351856	2.77057	0.00559578	0.382306
CAPN15	2518.98	-0.110936	0.119981	-0.924612	0.355168	0.999812
CAPN2	336.473	-0.14043	0.17504	-0.802276	0.422394	0.999812
CAPN5	2505.68	0.141935	0.114861	1.23571	0.216568	0.999812
CAPN6	292.297	-0.0919476	0.165954	-0.554056	0.57954	0.999812
CAPN7	1491.8	-0.149218	0.111891	-1.3336	0.182335	0.999812
CAPNS2	57.1997	-0.0734516	0.295156	-0.248857	0.803471	0.999812
CAPRIN1	18225.1	-0.102057	0.107079	-0.953093	0.340543	0.999812
CAPRIN2	1721.26	0.201698	0.127327	1.5841	0.113171	0.999812
CAPS2	12.2369	-0.497845	0.616461	-0.807585	0.419329	0.999812
CAPSL	29.523	0.686528	0.420608	1.63223	0.102632	0.999812
CAPZA1	7734.91	-0.116258	0.120549	-0.964407	0.334842	0.999812
CAPZA2	10259.5	-0.136119	0.116747	-1.16593	0.243644	0.999812
CAPZB	8198.45	-0.0925658	0.12303	-0.752387	0.451819	0.999812
CARD10	75.5743	0.481272	0.32904	1.46266	0.143561	0.999812
CARD11	18.0273	0.722544	0.509052	1.41939	0.155785	0.999812
CARD19	1093.01	-0.0786	0.121121	-0.648935	0.51638	0.999812
CARD8	872.444	-0.0799349	0.12136	-0.658657	0.510116	0.999812
CARD9	165.127	0.341566	0.241325	1.41538	0.156957	0.999812
CARF	557.621	-0.0924034	0.133093	-0.694277	0.487508	0.999812
CARHSP1	150.756	-0.0354514	0.201348	-0.17607	0.860239	0.999812
CARMIL1	19143	-0.0673829	0.114658	-0.587684	0.556745	0.999812
CARMIL3	541.875	0.454949	0.169248	2.68806	0.00718695	0.429391
CARNMT1	2707.24	-0.0242572	0.130478	-0.185911	0.852515	0.999812
CARNS1	276.498	0.330568	0.208692	1.584	0.113194	0.999812
CARS	3017.94	-0.0753507	0.109477	-0.688281	0.491276	0.999812
CARS2	1811.69	0.0207711	0.113182	0.183519	0.854391	0.999812
CARTPT	15.3634	0.0680914	0.566132	0.120275	0.904266	0.999812
CASC1	92.106	-0.154118	0.263343	-0.585238	0.558388	0.999812
CASC3	4822.86	-0.00559936	0.11024	-0.0507926	0.959491	0.999812
CASC4	18039.1	-0.0853548	0.112251	-0.760395	0.447018	0.999812
CASD1	1967.14	-0.0619005	0.126924	-0.487695	0.625766	0.999812
CASK	5573.59	-0.095087	0.104445	-0.910405	0.362609	0.999812
CASKIN1	28.6613	-0.237998	0.397588	-0.598605	0.549436	0.999812
CASKIN2	4045.67	-0.182636	0.192989	-0.946356	0.343967	0.999812
CASP1	1105.93	-0.123964	0.107743	-1.15056	0.249914	0.999812
CASP10	1240.2	-0.0899017	0.132057	-0.680781	0.49601	0.999812
CASP14	15.4744	0.964993	0.583029	1.65514	0.0978964	0.999812
CASP18	154.372	-0.189242	0.205033	-0.922985	0.356015	0.999812
CASP2	2179.6	-0.115019	0.101057	-1.13817	0.25505	0.999812
CASP3	1944.95	-0.0799802	0.13952	-0.573254	0.566473	0.999812
CASP6	6001.98	-0.142196	0.11804	-1.20464	0.228341	0.999812
CASP7	3532.7	-0.049926	0.179113	-0.27874	0.780444	0.999812
CASP8	1925.16	-0.0524099	0.103012	-0.508773	0.610911	0.999812
CASP8AP2	958.424	-0.0269497	0.128635	-0.209504	0.834055	0.999812
CASP9	1730.72	-0.150029	0.107971	-1.38953	0.164672	0.999812
CASR	504.937	-0.104243	0.191623	-0.544002	0.58644	0.999812
CAST	472.465	-0.127011	0.130784	-0.971154	0.331471	0.999812
CASZ1	579.203	0.0727721	0.139355	0.522208	0.601525	0.999812
CAT	12326.1	-0.183902	0.102128	-1.8007	0.0717506	0.999812
CATH3	28.5518	0.173728	0.449638	0.386372	0.699221	0.999812
CATIP	11.8241	0.197131	0.630541	0.312638	0.754556	0.999812
CAV1	1154.25	0.0521892	0.145797	0.357959	0.720374	0.999812
CAV2	3896.62	0.00468297	0.114993	0.040724	0.967516	0.999812
CBARP	321.968	0.166321	0.159051	1.04571	0.295694	0.999812
CBFA2T2	588.896	0.02418	0.130013	0.185981	0.852459	0.999812
CBFA2T3	737.211	0.181095	0.208904	0.866881	0.386007	0.999812
CBFB	3050.17	-0.132517	0.105273	-1.2588	0.208104	0.999812
CBL	1374.58	0.0130672	0.114677	0.113947	0.90928	0.999812
CBLB	1496.62	0.0522394	0.122428	0.426695	0.669602	0.999812
CBLL1	3637.95	-0.00991367	0.107087	-0.0925757	0.926241	0.999812
CBLN1	84.1575	-0.0782919	0.281041	-0.278578	0.780569	0.999812
CBLN4	60.3863	0.245474	0.331025	0.741557	0.458356	0.999812
CBR1	6136.6	-0.123852	0.114711	-1.07969	0.280282	0.999812
CBR4	2229.85	-0.0783104	0.108441	-0.72215	0.470202	0.999812
CBS	5180.99	-0.0929266	0.0978029	-0.950141	0.34204	0.999812
CBWD1	2171.81	-0.0307091	0.126713	-0.242352	0.808508	0.999812
CBX1	4734.69	-0.0127528	0.0994996	-0.128169	0.898015	0.999812
CBX3	18512.6	-0.0822623	0.114003	-0.721579	0.470554	0.999812
CBX4	2491.26	0.557591	0.387959	1.43724	0.15065	0.999812
CBX5	4066.37	-0.0255932	0.0955951	-0.267725	0.788911	0.999812
CBX6	1878.86	-0.0295347	0.133984	-0.220434	0.825533	0.999812
CBX7	2521.11	0.0971374	0.151598	0.640755	0.521682	0.999812
CBX8	865.945	-0.0359416	0.125139	-0.287214	0.773949	0.999812
CBY1	504.023	-0.0532032	0.135587	-0.392392	0.694769	0.999812
CC2D1B	2065.13	-0.0191437	0.0967543	-0.197859	0.843155	0.999812
CC2D2A	765.523	-0.139276	0.123604	-1.12679	0.259829	0.999812
CCAR1	8986.6	-0.055181	0.100794	-0.547461	0.584062	0.999812
CCBL1	441.276	-0.0599951	0.17779	-0.33745	0.735778	0.999812
CCDC102A	1071.74	0.107634	0.127859	0.841814	0.399892	0.999812
CCDC107	437.028	-0.127104	0.152231	-0.834941	0.403751	0.999812
CCDC110	30.3487	-0.25094	0.404392	-0.620538	0.534904	0.999812
CCDC112	146.131	-0.288212	0.215002	-1.34051	0.180081	0.999812
CCDC113	103.384	0.46293	0.239236	1.93503	0.0529866	0.999812
CCDC117	1237.36	-0.104652	0.131047	-0.798584	0.424531	0.999812
CCDC12	4901.6	-0.0292308	0.0941372	-0.310513	0.756171	0.999812
CCDC120	317.535	0.128845	0.183182	0.703371	0.481825	0.999812
CCDC122	20.4707	0.427272	0.472175	0.904902	0.365517	0.999812
CCDC124	3549.99	-0.0510447	0.106305	-0.480172	0.631105	0.999812
CCDC125	74.2372	-0.218238	0.27552	-0.792097	0.428304	0.999812
CCDC127	2540.11	-0.0794554	0.102076	-0.778392	0.436338	0.999812
CCDC13	161.917	0.340938	0.214568	1.58895	0.112071	0.999812
CCDC130	323.113	0.214617	0.185266	1.15843	0.246691	0.999812
CCDC134	4346.43	-8.30075e-05	0.109929	-0.000755099	0.999398	0.999812
CCDC137	225.257	-0.00600358	0.17246	-0.0348114	0.97223	0.999812
CCDC14	2039.26	0.0856507	0.118863	0.720585	0.471165	0.999812
CCDC141	39.9159	0.306079	0.386079	0.792787	0.427902	0.999812
CCDC142	255.282	0.494603	0.260056	1.90191	0.0571827	0.999812
CCDC146	33.5146	0.0253301	0.372741	0.0679564	0.94582	0.999812
CCDC148	31.95	-0.0482089	0.392881	-0.122706	0.90234	0.999812
CCDC149	1104.96	-0.124229	0.122504	-1.01409	0.310542	0.999812
CCDC15	1375.4	0.168473	0.119345	1.41165	0.158053	0.999812
CCDC166	60.748	0.0785159	0.29458	0.266535	0.789827	0.999812
CCDC167	2314.24	-0.0938919	0.111592	-0.841387	0.400131	0.999812
CCDC169	901.143	-0.117467	0.177404	-0.662142	0.50788	0.999812
CCDC170	24.4002	0.301795	0.460139	0.655877	0.511903	0.999812
CCDC171	613.031	-0.0387821	0.12317	-0.314867	0.752863	0.999812
CCDC173	703.421	0.0867002	0.155765	0.556611	0.577793	0.999812
CCDC173L	179.325	0.233419	0.206224	1.13187	0.257688	0.999812
CCDC174	1326.97	-0.0878461	0.117699	-0.746366	0.455447	0.999812
CCDC177	299.793	-0.155576	0.213027	-0.730309	0.465201	0.999812
CCDC178	51.3082	0.347655	0.323519	1.0746	0.282552	0.999812
CCDC18	729.56	0.0598566	0.153921	0.388879	0.697366	0.999812
CCDC181	63.6508	-0.125645	0.279859	-0.448956	0.653463	0.999812
CCDC186	1078.56	-0.282883	0.114783	-2.46449	0.0137207	0.620434
CCDC189	286.771	0.113934	0.161659	0.70478	0.480947	0.999812
CCDC191	86.7484	0.137175	0.237443	0.577719	0.563454	0.999812
CCDC25	2194.65	-0.00328573	0.114691	-0.0286485	0.977145	0.999812
CCDC27	51.4198	-0.0717145	0.342922	-0.209128	0.834348	0.999812
CCDC28A	1041.64	-0.178209	0.113945	-1.56399	0.11782	0.999812
CCDC28B	23.6649	-0.157671	0.441122	-0.357432	0.720768	0.999812
CCDC30	696.294	0.15793	0.125683	1.25657	0.208911	0.999812
CCDC33	17.3381	-0.157569	0.521439	-0.302182	0.762513	0.999812
CCDC34	384.338	-0.346399	0.215343	-1.60859	0.107706	0.999812
CCDC39	712.231	0.293758	0.178573	1.64503	0.0999632	0.999812
CCDC40	55.6022	-0.0922657	0.292813	-0.315101	0.752685	0.999812
CCDC43	2422.18	0.0934678	0.109999	0.849718	0.395482	0.999812
CCDC47	4836.68	-0.0501594	0.115649	-0.433722	0.66449	0.999812
CCDC50	21646.7	-0.103985	0.0897337	-1.15882	0.246531	0.999812
CCDC51	2130.99	-0.0294349	0.105355	-0.279388	0.779947	0.999812
CCDC57	16.0156	0.889665	0.61612	1.44398	0.148745	0.999812
CCDC58	1625.96	0.0968488	0.1676	0.577857	0.56336	0.999812
CCDC59	2565.12	-0.031534	0.141862	-0.222286	0.824091	0.999812
CCDC6	3815.26	-0.0960879	0.103652	-0.92702	0.353916	0.999812
CCDC61	1739.74	-0.00729006	0.121841	-0.0598323	0.952289	0.999812
CCDC65	53.1952	0.667268	0.365268	1.82679	0.0677314	0.999812
CCDC66	1142.65	-0.0352701	0.126885	-0.277969	0.781036	0.999812
CCDC69	416.278	-0.0641407	0.185096	-0.346526	0.728948	0.999812
CCDC71	1056.67	0.147429	0.128919	1.14358	0.252799	0.999812
CCDC71L	1871.09	-0.0494718	0.137942	-0.358642	0.719863	0.999812
CCDC73	219.343	0.301797	0.185573	1.6263	0.103887	0.999812
CCDC77	814.047	-0.163729	0.13492	-1.21353	0.224927	0.999812
CCDC80	15.4145	0.355477	0.599015	0.593437	0.552889	0.999812
CCDC82	187.17	-0.0806111	0.272149	-0.296202	0.767076	0.999812
CCDC83	48.7002	0.845084	0.398288	2.12179	0.0338553	0.94357
CCDC84	335.426	0.100969	0.156537	0.645013	0.518919	0.999812
CCDC85A	24.8465	-0.460042	0.454278	-1.01269	0.311209	0.999812
CCDC85C	1608.49	-0.145014	0.102408	-1.41604	0.156763	0.999812
CCDC88A	3736.51	-0.0147873	0.102007	-0.144964	0.88474	0.999812
CCDC88C	6640.92	0.0103505	0.118969	0.0870019	0.93067	0.999812
CCDC89	28.2997	-0.17926	0.435676	-0.411452	0.680741	0.999812
CCDC9	228.493	0.0174087	0.234454	0.0742518	0.94081	0.999812
CCDC90B	3271.73	-0.0718218	0.128906	-0.557165	0.577415	0.999812
CCDC91	686.302	-0.0281689	0.142765	-0.19731	0.843585	0.999812
CCDC92	1527.55	0.0759224	0.1133	0.670102	0.502793	0.999812
CCDC92B	72.0108	0.0604325	0.303675	0.199004	0.84226	0.999812
CCDC93	1371.26	-0.0975154	0.12134	-0.803652	0.421598	0.999812
CCDC97	601.371	-0.0274014	0.200158	-0.136898	0.891111	0.999812
CCK	650.112	-0.0294503	0.163272	-0.180376	0.856858	0.999812
CCKBR	77.3376	0.0226789	0.269558	0.0841338	0.93295	0.999812
CCL20	22.9331	0.0409849	0.444594	0.092185	0.926551	0.999812
CCL28	48.4502	0.0955333	0.322325	0.296388	0.766934	0.999812
CCL4	26.5923	-0.483275	0.500882	-0.964848	0.334621	0.999812
CCM2	3447.1	-0.0542883	0.102047	-0.531993	0.594731	0.999812
CCNA2	6699.12	-0.113734	0.120258	-0.945744	0.344279	0.999812
CCNB2	7423.64	-0.101798	0.102708	-0.991134	0.32162	0.999812
CCNB3	3926.51	-0.122471	0.100825	-1.21469	0.224485	0.999812
CCNC	3162.55	-0.0715169	0.120063	-0.595662	0.551401	0.999812
CCND1	826.237	-0.0273007	0.11347	-0.240598	0.809866	0.999812
CCND2	3822.36	-0.164968	0.117721	-1.40134	0.161111	0.999812
CCND3	1023.54	-0.0696039	0.12244	-0.568475	0.569712	0.999812
CCNDBP1	2528.04	0.0815797	0.0950747	0.858059	0.39086	0.999812
CCNE1	52.6079	0.267654	0.31058	0.861789	0.388804	0.999812
CCNE2	2094.07	-0.223284	0.114303	-1.95344	0.0507671	0.999812
CCNF	3129.2	-0.0726846	0.0968961	-0.750129	0.453177	0.999812
CCNG1	4954.18	-0.0930487	0.107207	-0.867932	0.385432	0.999812
CCNG2	6414.31	-0.201169	0.130787	-1.53815	0.124012	0.999812
CCNH	2287.4	0.0264363	0.148406	0.178135	0.858617	0.999812
CCNI	7729.97	-0.0854607	0.0978836	-0.873085	0.382617	0.999812
CCNI2	2195.84	-0.17266	0.11225	-1.53818	0.124005	0.999812
CCNJ	845.021	-0.157418	0.152521	-1.0321	0.302024	0.999812
CCNJL	76.1885	0.0366918	0.260229	0.140998	0.887872	0.999812
CCNK	5118.79	0.00673765	0.0996375	0.0676216	0.946087	0.999812
CCNL1	2417.28	0.636243	0.152689	4.16691	3.08755e-05	0.00987185
CCNL2	6164.46	0.27479	0.152811	1.79823	0.0721405	0.999812
CCNO	175.746	0.0177489	0.218412	0.0812636	0.935232	0.999812
CCNT1	2497.06	0.109986	0.117776	0.933863	0.350374	0.999812
CCNT2	2177.18	0.172041	0.104363	1.64849	0.099253	0.999812
CCNY	1931.4	-0.117833	0.111679	-1.05511	0.291377	0.999812
CCNYL1	5067.94	-0.103556	0.108373	-0.955552	0.339298	0.999812
CCP110	1053.04	-0.0275137	0.131509	-0.209215	0.834281	0.999812
CCPG1	5177.99	-0.0767642	0.117502	-0.653304	0.51356	0.999812
CCR10	13.153	0.302835	0.59511	0.508872	0.610842	0.999812
CCR4	12.8139	-0.00520514	0.602401	-0.00864067	0.993106	0.999812
CCR7	22.35	0.334803	0.530397	0.631231	0.52789	0.999812
CCR8	8.11336	-0.64139	0.746334	-0.859387	0.390127	0.999812
CCSAP	1032.56	0.0391273	0.13108	0.2985	0.765321	0.999812
CCSER1	439.643	-0.0721808	0.133337	-0.54134	0.588273	0.999812
CCSER2	1351.57	-0.135993	0.109564	-1.24122	0.214523	0.999812
CCT2	30223.3	-0.0947937	0.14983	-0.632673	0.526947	0.999812
CCT3	27383.3	-0.0892747	0.136177	-0.655579	0.512095	0.999812
CCT4	17751.5	-0.117954	0.136155	-0.86632	0.386314	0.999812
CCT5	35869.3	-0.106406	0.146411	-0.726761	0.467372	0.999812
CCT6A	21569.8	-0.121745	0.137559	-0.885039	0.376136	0.999812
CCT7	16703.4	-0.133194	0.124958	-1.06591	0.286462	0.999812
CCT8	23220.1	-0.125744	0.134532	-0.934675	0.349956	0.999812
CCZ1	1915.28	0.00328727	0.141771	0.0231872	0.981501	0.999812
CD101	159.314	0.189972	0.205405	0.924865	0.355036	0.999812
CD109	283.889	0.0317861	0.162537	0.195562	0.844953	0.999812
CD14	625.399	0.249441	0.120221	2.07485	0.0380005	0.975954
CD151	3055.37	-0.142622	0.106657	-1.33721	0.181154	0.999812
CD163	49.8607	0.288674	0.304196	0.948974	0.342634	0.999812
CD164	11655.3	-0.119032	0.122534	-0.97142	0.331339	0.999812
CD164L2	88.9197	0.00501314	0.349037	0.0143628	0.988541	0.999812
CD200	25.8183	0.121374	0.481649	0.251996	0.801044	0.999812
CD200L	2251.12	-0.0986778	0.115014	-0.857963	0.390913	0.999812
CD226	507.645	0.139753	0.164746	0.848296	0.396273	0.999812
CD24	77.9961	-0.0842554	0.264363	-0.318711	0.749946	0.999812
CD247	595.218	-0.230121	0.218128	-1.05498	0.291434	0.999812
CD274	121.433	0.244658	0.210395	1.16285	0.24489	0.999812
CD276	2928.62	-0.131254	0.105253	-1.24704	0.212384	0.999812
CD2AP	1781.33	-0.0534593	0.119356	-0.447897	0.654228	0.999812
CD300L-S1	17.9578	0.124485	0.543456	0.229061	0.818822	0.999812
CD300LF	29.6599	0.149931	0.425483	0.352378	0.724555	0.999812
CD300LG	313.945	-0.166136	0.162267	-1.02384	0.305911	0.999812
CD320	789.504	0.0988661	0.13199	0.749043	0.453831	0.999812
CD34	65.303	0.281195	0.285765	0.984009	0.325111	0.999812
CD36	174.166	-0.307675	0.318406	-0.966297	0.333896	0.999812
CD38	9.81802	0.102222	0.747833	0.136691	0.891275	0.999812
CD3D	13.2182	0.341291	0.592631	0.575892	0.564688	0.999812
CD40	60.748	-0.16179	0.290744	-0.556471	0.577889	0.999812
CD44	93.7899	-0.0400229	0.298141	-0.134241	0.893212	0.999812
CD47	6734.85	-0.0658778	0.104992	-0.627459	0.530359	0.999812
CD55	9.49276	-0.33104	0.680079	-0.486768	0.626423	0.999812
CD63	8461.74	-0.149597	0.116164	-1.28781	0.197814	0.999812
CD69L	4874.64	0.339688	0.114704	2.96143	0.00306214	0.263789
CD7	121.037	-0.21837	0.349236	-0.625278	0.531789	0.999812
CD74	480.431	-0.12701	0.145904	-0.870503	0.384025	0.999812
CD81	2650.94	0.189933	0.164608	1.15385	0.24856	0.999812
CD82	2160.03	-0.0872522	0.148814	-0.586317	0.557663	0.999812
CD83	11.166	0.365032	0.647894	0.563413	0.573153	0.999812
CD93	20.3026	-0.255423	0.503779	-0.507013	0.612145	0.999812
CD99	1780.16	-0.157972	0.126803	-1.24581	0.212835	0.999812
CD99L2	3777.86	-0.0461979	0.105814	-0.436597	0.662404	0.999812
CDA	1289.71	-0.0666224	0.113429	-0.587351	0.556968	0.999812
CDADC1	213.008	-0.179614	0.19401	-0.925799	0.354551	0.999812
CDAN1	1430.91	0.0504675	0.109065	0.46273	0.643558	0.999812
CDC123	4944	-0.101498	0.124559	-0.814861	0.415152	0.999812
CDC14A	788.135	-0.0734389	0.148152	-0.495701	0.620105	0.999812
CDC14B	707.861	-0.0888623	0.145859	-0.609235	0.542369	0.999812
CDC16	2504.78	-0.0605895	0.114828	-0.527654	0.597739	0.999812
CDC20	10150.2	-0.149732	0.141963	-1.05472	0.291552	0.999812
CDC23	1160.85	-0.043529	0.107484	-0.404981	0.685491	0.999812
CDC25A	2221.87	0.0123587	0.11209	0.110257	0.912206	0.999812
CDC26	670.334	0.00455249	0.130816	0.0348008	0.972239	0.999812
CDC27	6486.16	-0.0372341	0.096122	-0.387363	0.698488	0.999812
CDC34	768.2	-0.231314	0.123685	-1.87019	0.0614571	0.999812
CDC37	3897.86	-0.034582	0.104357	-0.331382	0.740356	0.999812
CDC37L1	849.899	0.0612605	0.128256	0.47764	0.632906	0.999812
CDC40	1411.16	-0.102942	0.105964	-0.971484	0.331307	0.999812
CDC42	37547.2	-0.136858	0.109612	-1.24857	0.211822	0.999812
CDC42BPA	5903.28	-0.01715	0.10799	-0.158812	0.873817	0.999812
CDC42BPB	34118.4	-0.0660545	0.106159	-0.622224	0.533794	0.999812
CDC42EP1	1408.13	-0.0787734	0.204892	-0.384464	0.700635	0.999812
CDC42EP3	447.642	-0.208871	0.16236	-1.28647	0.19828	0.999812
CDC42EP4	497.211	0.0486859	0.150991	0.322442	0.747118	0.999812
CDC42SE1	6893.44	-0.10925	0.104176	-1.0487	0.294317	0.999812
CDC42SE2	1091.94	-0.0895394	0.142351	-0.629004	0.529347	0.999812
CDC45	4428.44	-0.0503453	0.11983	-0.420138	0.674385	0.999812
CDC5L	3429	-0.0934375	0.112081	-0.833664	0.40447	0.999812
CDC6	951.392	-0.0352584	0.14855	-0.23735	0.812385	0.999812
CDC7	2948.81	-0.0942022	0.102324	-0.920627	0.357245	0.999812
CDC73	3126.13	-0.1707	0.11423	-1.49435	0.135083	0.999812
CDCA2	3272.59	-0.126999	0.120271	-1.05594	0.290993	0.999812
CDCA3	3986.74	-0.0225267	0.0914859	-0.246232	0.805503	0.999812
CDCA4	6665.11	-0.00769829	0.12017	-0.0640617	0.948921	0.999812
CDCA4L	1692.01	0.137391	0.146616	0.93708	0.348717	0.999812
CDCA7	1782.21	-0.126706	0.132312	-0.957632	0.338248	0.999812
CDCA7L	11161.2	-0.0673268	0.119769	-0.56214	0.57402	0.999812
CDCA9	967.394	0.0205773	0.117829	0.174637	0.861365	0.999812
CDCP1	1801.33	-0.0584728	0.133295	-0.438672	0.660899	0.999812
CDCP2	133.985	-0.0729608	0.246608	-0.295857	0.767339	0.999812
CDH1	21267.1	0.0245117	0.125056	0.196006	0.844605	0.999812
CDH11	500.334	-0.00725584	0.127385	-0.0569601	0.954577	0.999812
CDH12	205.633	-0.000532195	0.301875	-0.00176296	0.998593	0.999812
CDH13	10.5412	0.847389	0.767659	1.10386	0.269653	0.999812
CDH15	40.0945	0.489795	0.366748	1.33551	0.18171	0.999812
CDH17	2609.52	-0.0583117	0.159773	-0.364965	0.715137	0.999812
CDH18	239.256	-0.0537865	0.17249	-0.311823	0.755175	0.999812
CDH2	13386.2	-0.0276956	0.17338	-0.15974	0.873086	0.999812
CDH20	2100.7	-0.0877237	0.119907	-0.731596	0.464415	0.999812
CDH3	8621.88	-0.00319841	0.115996	-0.0275736	0.978002	0.999812
CDH6	9.70705	0.691115	0.752213	0.918775	0.358213	0.999812
CDH8	56.3621	0.0339498	0.319734	0.106181	0.915439	0.999812
CDHR2	722.097	-0.0127243	0.210275	-0.0605128	0.951747	0.999812
CDHR3	2482.18	0.149098	0.132998	1.12106	0.262264	0.999812
CDIP1	1709.59	-0.116691	0.133295	-0.875436	0.381337	0.999812
CDK1	16039.2	-0.175105	0.121565	-1.44043	0.149747	0.999812
CDK10	1034.55	-0.0169864	0.130119	-0.130545	0.896135	0.999812
CDK11A	9527.16	0.0435547	0.0942256	0.462239	0.64391	0.999812
CDK12	6115.94	-0.120705	0.101726	-1.18657	0.235395	0.999812
CDK13	5441.66	0.0437748	0.107987	0.405371	0.685205	0.999812
CDK14	63.9055	-0.431492	0.397851	-1.08456	0.278117	0.999812
CDK17	3660.04	0.104489	0.106555	0.980608	0.326786	0.999812
CDK18	2216.52	-0.0279794	0.112765	-0.248122	0.80404	0.999812
CDK19	3398.04	-0.108406	0.10472	-1.0352	0.300577	0.999812
CDK2	6942.03	-0.138916	0.0969839	-1.43236	0.15204	0.999812
CDK20	932.128	0.0907094	0.129911	0.698245	0.485024	0.999812
CDK2AP1	308.628	-0.0112692	0.153648	-0.0733439	0.941532	0.999812
CDK2AP2	806.267	0.0268753	0.130716	0.205601	0.837102	0.999812
CDK3	9.40933	-0.555132	0.780164	-0.711558	0.476739	0.999812
CDK5	1952.37	0.167373	0.135933	1.23129	0.218214	0.999812
CDK5R1	143.559	0.0819102	0.215998	0.379218	0.704526	0.999812
CDK5RAP1	2317.3	-0.0629257	0.127458	-0.493699	0.621519	0.999812
CDK5RAP2	2404.01	0.0423891	0.10263	0.413028	0.679586	0.999812
CDK5RAP3	3721.9	-0.0841195	0.102034	-0.824428	0.409697	0.999812
CDK6	8543.71	0.0477429	0.138199	0.345464	0.729745	0.999812
CDK7	1343.84	-0.072718	0.127718	-0.569365	0.569109	0.999812
CDK8	1119.13	-0.0499401	0.132043	-0.37821	0.705275	0.999812
CDK9	1596.34	-0.085924	0.0989381	-0.868463	0.385141	0.999812
CDKAL1	1856.16	-0.0659439	0.111176	-0.593148	0.553082	0.999812
CDKL1	280.85	0.0681608	0.156619	0.435203	0.663415	0.999812
CDKL2	127.996	0.149036	0.206665	0.721149	0.470818	0.999812
CDKL5	478.176	-0.0352558	0.177844	-0.19824	0.842857	0.999812
CDKN1A	148.519	0.929694	0.946725	0.98201	0.326095	0.999812
CDKN1B	1168.29	-0.00918308	0.118388	-0.0775674	0.938172	0.999812
CDKN1C	392.791	0.255971	0.152949	1.67357	0.0942152	0.999812
CDKN2A	3729.01	-0.0523851	0.116237	-0.450675	0.652224	0.999812
CDKN2AIP	4031.71	-0.00410888	0.103966	-0.0395215	0.968475	0.999812
CDKN2B	989.414	0.0570082	0.134533	0.42375	0.671748	0.999812
CDKN2C	1090.88	-0.15527	0.137153	-1.1321	0.257592	0.999812
CDKN3	1648.52	-0.0660307	0.117095	-0.563908	0.572817	0.999812
CDO1	1055.83	-0.158794	0.465969	-0.340782	0.733268	0.999812
CDON	331.872	-0.0920307	0.149784	-0.614421	0.538937	0.999812
CDPF1	705.992	-0.0840311	0.128241	-0.655259	0.512301	0.999812
CDR2	1213.91	-0.17191	0.14851	-1.15757	0.247041	0.999812
CDR2L	1559.43	-0.00962508	0.105272	-0.0914307	0.92715	0.999812
CDS1	553.69	-0.168013	0.125481	-1.33896	0.180584	0.999812
CDS2	3831.14	-0.10184	0.110043	-0.925457	0.354728	0.999812
CDT1	4786.63	-0.0376921	0.106532	-0.353811	0.72348	0.999812
CDV3	20836	-0.0164413	0.152018	-0.108154	0.913874	0.999812
CDYL	1351.2	-0.0630432	0.137723	-0.457753	0.64713	0.999812
CDYL2	1472.17	-0.150865	0.129089	-1.16869	0.242529	0.999812
CEBPA	628.955	-0.19321	0.144444	-1.33761	0.181024	0.999812
CEBPB	4163.03	-0.467443	0.10174	-4.59447	4.33855e-06	0.00200369
CEBPD	11479.2	-0.0571243	0.121658	-0.469548	0.638678	0.999812
CEBPG	3416.04	-0.146397	0.105151	-1.39226	0.163844	0.999812
CEBPZ	3432.7	0.00789247	0.150329	0.0525013	0.958129	0.999812
CECR1	370.065	-0.100979	0.158205	-0.638277	0.523293	0.999812
CECR2	441.187	0.0719298	0.157635	0.456305	0.648171	0.999812
CECR5	6467.07	-0.11754	0.112809	-1.04195	0.297437	0.999812
CECR5L	1436.44	-0.101824	0.114324	-0.890656	0.373114	0.999812
CECR6	12.2475	-0.325852	0.652747	-0.499201	0.617638	0.999812
CELF1	4554.22	-0.0166601	0.115484	-0.144263	0.885293	0.999812
CELF2	46.5442	-0.198334	0.4261	-0.465464	0.641599	0.999812
CELF3	273.588	0.149821	0.197143	0.759959	0.447279	0.999812
CELF5	10.0939	0.814493	0.698872	1.16544	0.243841	0.999812
CELF6	195.881	0.045564	0.186161	0.244756	0.806646	0.999812
CELSR1	7179.51	0.0234797	0.154426	0.152045	0.879151	0.999812
CELSR2	208.431	0.0174556	0.167467	0.104233	0.916984	0.999812
CELSR3	1193.77	0.226411	0.176168	1.2852	0.198724	0.999812
CEMIP	535.8	-0.00695008	0.16386	-0.0424147	0.966168	0.999812
CEND1	8.01282	-0.104661	0.768992	-0.136102	0.891741	0.999812
CENPA	222.839	-0.203333	0.163657	-1.24243	0.214077	0.999812
CENPC	1939.45	0.00648979	0.126639	0.0512466	0.959129	0.999812
CENPE	5470.63	-0.0109612	0.0996442	-0.110004	0.912406	0.999812
CENPF	9700.24	0.00551755	0.131034	0.0421079	0.966413	0.999812
CENPH	2282.74	-0.0976379	0.0999191	-0.97717	0.328485	0.999812
CENPI	2408.95	-0.127032	0.151164	-0.840361	0.400706	0.999812
CENPJ	652.262	0.39465	0.125331	3.14886	0.00163909	0.179286
CENPK	1995.53	-0.0723988	0.122808	-0.58953	0.555506	0.999812
CENPL	1634.09	-0.0323043	0.130856	-0.24687	0.805009	0.999812
CENPM	889.129	-0.0103118	0.141078	-0.0730933	0.941732	0.999812
CENPN	1826.01	-0.0481138	0.112916	-0.426104	0.670032	0.999812
CENPO	754.338	-0.162026	0.146188	-1.10834	0.267716	0.999812
CENPP	1101.16	-0.0701218	0.133445	-0.525472	0.599255	0.999812
CENPQ	1061.86	-0.0621465	0.128469	-0.483747	0.628566	0.999812
CENPS	2005.31	-0.0572493	0.143902	-0.397837	0.690751	0.999812
CENPT	3334.19	-0.0734383	0.0981271	-0.7484	0.454219	0.999812
CENPU	1198.85	-0.105544	0.125053	-0.843998	0.398671	0.999812
CENPV	3373.64	0.0451709	0.131659	0.343091	0.73153	0.999812
CENPW	4947.36	-0.128733	0.10192	-1.26307	0.206562	0.999812
CENPX	6858.45	-0.085323	0.0969673	-0.879915	0.378906	0.999812
CEP104	1137.99	-0.0591924	0.10602	-0.558316	0.576629	0.999812
CEP112	1058.31	-0.0148532	0.140256	-0.105901	0.915661	0.999812
CEP120	421.401	0.0870474	0.136949	0.63562	0.525024	0.999812
CEP128	1695.21	-0.0100508	0.134943	-0.0744816	0.940627	0.999812
CEP131	804.813	0.015701	0.127948	0.122713	0.902334	0.999812
CEP135	843.228	0.0539311	0.14171	0.380574	0.703519	0.999812
CEP152	1914.03	0.110339	0.107943	1.02219	0.306691	0.999812
CEP162	646.641	-0.00703731	0.151833	-0.0463489	0.963032	0.999812
CEP164	434.863	0.226925	0.153166	1.48156	0.138458	0.999812
CEP170	1895.91	-0.0573773	0.115849	-0.495276	0.620405	0.999812
CEP170B	3784.54	0.0142291	0.105033	0.135474	0.892237	0.999812
CEP19	66.1247	0.0626985	0.273628	0.229138	0.818762	0.999812
CEP192	4661.2	-0.068101	0.0997296	-0.682856	0.494698	0.999812
CEP250	1173.58	0.306921	0.110309	2.78237	0.00539641	0.374913
CEP290	528.67	0.0819166	0.156229	0.524337	0.600044	0.999812
CEP295	1619.21	-0.00916957	0.132191	-0.069366	0.944698	0.999812
CEP350	2029.72	-0.0721129	0.118863	-0.60669	0.544057	0.999812
CEP350L	49.1591	-0.188832	0.485678	-0.388801	0.697424	0.999812
CEP41	595.504	0.049625	0.128407	0.386467	0.699151	0.999812
CEP44	1901.8	-0.0450331	0.157588	-0.285764	0.775059	0.999812
CEP55	885.434	-0.0521468	0.130201	-0.400509	0.688782	0.999812
CEP57	1113.15	-0.169321	0.11889	-1.42418	0.154394	0.999812
CEP57L1	17.4966	-0.290376	0.505625	-0.57429	0.565771	0.999812
CEP63	613.758	-0.0490571	0.13391	-0.366344	0.714108	0.999812
CEP68	701.621	-0.0563902	0.115741	-0.487213	0.626108	0.999812
CEP70	758.237	-0.086223	0.117214	-0.735601	0.461974	0.999812
CEP76	710.345	-0.123653	0.170999	-0.723117	0.469608	0.999812
CEP78	1021.43	-0.0984835	0.122958	-0.800951	0.42316	0.999812
CEP83	1063.27	0.0440016	0.10592	0.415424	0.677832	0.999812
CEP85	1308.17	-0.0362208	0.143304	-0.252756	0.800457	0.999812
CEP85L	238.289	-0.156216	0.170242	-0.91761	0.358823	0.999812
CEP95	576.646	0.0571218	0.127869	0.446721	0.655077	0.999812
CEP97	791.176	-0.0968923	0.1345	-0.720388	0.471286	0.999812
CEPT1	3071.44	-0.110447	0.0957648	-1.15331	0.248783	0.999812
CERCAM	287.031	-0.22139	0.186935	-1.18431	0.236289	0.999812
CERK	11587.2	-0.00819976	0.107535	-0.0762519	0.939219	0.999812
CERKL	552.851	-0.101245	0.199493	-0.507509	0.611798	0.999812
CERS1	228.382	-0.033089	0.20823	-0.158906	0.873743	0.999812
CERS2	19565.5	-0.115565	0.117859	-0.980532	0.326824	0.999812
CERS3	138.61	-0.0952858	0.219139	-0.43482	0.663693	0.999812
CERS4	4109.95	-0.0609436	0.12048	-0.505838	0.61297	0.999812
CERS5	3953.16	-0.1014	0.102176	-0.992404	0.321	0.999812
CERS6	1306.84	-0.0947732	0.123243	-0.768993	0.441898	0.999812
CES1L1	2216.3	-0.062388	0.134435	-0.464076	0.642593	0.999812
CES1L2	1767.17	-0.0474964	0.143584	-0.330792	0.740802	0.999812
CETN1	2106.63	-0.0976643	0.138752	-0.703877	0.481509	0.999812
CETN2	1426.3	-0.121386	0.13353	-0.909052	0.363323	0.999812
CETN3	434.927	-0.0804158	0.167656	-0.479647	0.631479	0.999812
CETP	1660.82	0.659176	0.154684	4.26142	2.03129e-05	0.00703588
CFAP100	147.423	0.075316	0.197076	0.382168	0.702337	0.999812
CFAP126	146.361	-0.0364516	0.212752	-0.171333	0.863962	0.999812
CFAP20	2823.7	-0.0865689	0.108756	-0.795991	0.426037	0.999812
CFAP206	29.3623	0.255079	0.405417	0.629175	0.529234	0.999812
CFAP36	2601.13	-0.119074	0.122834	-0.969392	0.33235	0.999812
CFAP43	163.146	0.15042	0.227619	0.660841	0.508714	0.999812
CFAP44	215.752	0.216669	0.16927	1.28002	0.200538	0.999812
CFAP45	115.893	0.0752239	0.2761	0.272452	0.785275	0.999812
CFAP54	88.0731	-0.314614	0.269929	-1.16554	0.2438	0.999812
CFAP58	229.835	-0.210847	0.194839	-1.08216	0.279182	0.999812
CFAP61	73.5855	-0.00761893	0.267667	-0.0284643	0.977292	0.999812
CFAP65	41.5927	1.12181	0.391693	2.864	0.0041833	0.309285
CFAP69	73.8068	0.277177	0.375442	0.738269	0.460351	0.999812
CFAP70	58.3358	0.198645	0.330979	0.600173	0.548391	0.999812
CFAP73	32.4387	0.389461	0.403927	0.964186	0.334953	0.999812
CFAP74	33.2285	0.134657	0.461962	0.291488	0.770678	0.999812
CFAP97	1004.53	-0.210885	0.123121	-1.71283	0.0867441	0.999812
CFAP99	40.453	-0.194376	0.349593	-0.556006	0.578207	0.999812
CFC1	21.3872	-0.292559	0.646634	-0.452433	0.650957	0.999812
CFDP1	3469.83	-0.0255838	0.0943232	-0.271236	0.78621	0.999812
CFH	411.789	-0.0227753	0.13613	-0.167305	0.86713	0.999812
CFI	2445.1	-0.117329	0.157492	-0.744984	0.456281	0.999812
CFL2	9652.81	-0.128155	0.120884	-1.06015	0.289077	0.999812
CFLAR	1849.04	-0.174203	0.122032	-1.42752	0.15343	0.999812
CFP	21.8338	0.0166663	0.529171	0.0314951	0.974875	0.999812
CG-16	1792.41	-0.0600141	0.115466	-0.519756	0.603234	0.999812
CGGBP1	1483.45	-0.157895	0.106719	-1.47953	0.138998	0.999812
CGN	5637.78	0.141983	0.115363	1.23075	0.218415	0.999812
CGNL1	1858.54	-0.0615669	0.106078	-0.58039	0.561652	0.999812
CGNRHRL	9.3806	0.00773227	0.683029	0.0113206	0.990968	0.999812
CGREF1	110.635	0.058438	0.218844	0.26703	0.789446	0.999812
CGRRF1	1664.08	-0.156915	0.153619	-1.02146	0.307038	0.999812
CGTL	86.6015	0.307227	0.327309	0.938645	0.347913	0.999812
CH25H	27.0479	0.886574	0.426565	2.0784	0.0376723	0.975954
CHAC1	379.929	0.359718	0.223479	1.60963	0.107479	0.999812
CHAC2	444.372	-0.218358	0.142882	-1.52823	0.126455	0.999812
CHAD	13.6474	0.456573	0.595142	0.767166	0.442983	0.999812
CHADL	1060.58	0.254111	0.121801	2.08628	0.0369537	0.975954
[truncated: 14,627 more rows]

## Sheet: LMH_RA_4h
Symbol	baseMean	log2FoldChange	lfcSE	stat	pvalue	padj
2KTGRL	2300.59	0.0597472	0.150849	0.396073	0.692051	1
A1CF	4098.26	-0.100194	0.145932	-0.68658	0.492347	1
A2M	937.466	0.0961555	0.44193	0.217581	0.827756	1
A2ML1	230.384	0.266984	0.202413	1.31901	0.187167	1
A2ML2	347.101	0.680817	0.168679	4.03617	5.43301e-05	0.0035735
A2ML3	306.702	0.0716081	0.312134	0.229415	0.818547	1
A2ML4	262.007	0.137126	0.262291	0.5228	0.601113	1
AAAS	7146.18	0.040534	0.133152	0.30442	0.760808	1
AACS	9922.16	0.248481	0.381794	0.650825	0.515159	1
AADAC	1397.3	-0.269026	0.179571	-1.49816	0.134092	0.922227
AADACL4L3	9.69539	5.75423	1.34552	4.2766	1.89772e-05	0.00140423
AADACL4L5	90.2962	1.7477	0.291539	5.99476	2.0379e-09	3.7953e-07
AADAT	641.534	-0.269945	0.13641	-1.97892	0.0478245	0.58458
AAGAB	2592.71	0.0776003	0.129854	0.597595	0.55011	1
AAK1	4043.18	0.110715	0.121821	0.908833	0.363438	1
AAMDC	1018.57	-0.076218	0.174172	-0.437602	0.661675	1
AAMP	3263	-0.0183065	0.115166	-0.158958	0.873702	1
AAR2	1387.94	-0.00061259	0.113244	-0.00540946	0.995684	1
AAREL	288.886	0.0746546	0.257347	0.290093	0.771745	1
AARS	17442.1	-0.039484	0.102226	-0.386241	0.699318	1
AARS2	1374.63	0.0799447	0.122022	0.655166	0.512361	1
AARSD1	679.807	-0.124681	0.168518	-0.739868	0.45938	1
AASDHPPT	158.175	-0.0497388	0.210391	-0.236411	0.813114	1
AASS	640.041	-0.249678	0.263742	-0.946677	0.343804	1
AATF	3027.63	0.22369	0.174116	1.28472	0.198889	1
AATK	276.706	0.0633623	0.219297	0.288934	0.772632	1
ABAT	6830.79	-0.126005	0.125963	-1.00033	0.317151	1
ABCA1	516.217	-0.528464	0.20021	-2.63955	0.00830152	0.191108
ABCA12	43.3735	-0.192041	0.334953	-0.573336	0.566417	1
ABCA2	2204.83	-0.104766	0.173048	-0.605413	0.544904	1
ABCA3	8128.33	0.148663	0.115466	1.28751	0.197916	1
ABCA4	136.872	-0.0973599	0.237361	-0.410177	0.681676	1
ABCA7	903.571	-0.111204	0.210515	-0.52825	0.597326	1
ABCB1	12710.7	0.259072	0.129691	1.99761	0.0457593	0.568141
ABCB10	893.091	0.164199	0.142023	1.15615	0.247622	1
ABCB11	328.793	-0.469884	0.192771	-2.43752	0.0147883	0.277908
ABCB1LA	1469.34	0.199072	0.146158	1.36203	0.173187	0.999877
ABCB5	18.7705	-0.246086	0.583529	-0.42172	0.67323	1
ABCB6	1264.78	0.0735782	0.12409	0.592942	0.55322	1
ABCB7	5332.93	0.0943392	0.126448	0.746069	0.455625	1
ABCB8	2209.76	-0.201987	0.185119	-1.09112	0.275219	1
ABCB9	859.248	-0.173707	0.181942	-0.954739	0.33971	1
ABCC1	3518.69	0.0233787	0.120937	0.193313	0.846714	1
ABCC10	1732.75	-0.012521	0.151004	-0.0829183	0.933917	1
ABCC13	451.957	-0.102098	0.184791	-0.552506	0.580602	1
ABCC2	4518.31	-0.319741	0.147072	-2.17405	0.0297012	0.437671
ABCC3	3357.15	1.15352	0.154337	7.47406	7.77555e-14	3.22921e-11
ABCC4	3463.75	0.207855	0.192538	1.07955	0.280341	1
ABCC5	3293.56	0.0675046	0.135814	0.497037	0.619163	1
ABCC6	1349.34	-0.0286361	0.141319	-0.202634	0.839421	1
ABCC8	29.0862	0.325665	0.465768	0.6992	0.484427	1
ABCC9	13.9097	-0.742312	0.72943	-1.01766	0.308839	1
ABCD2	2520.43	0.594164	0.148009	4.01437	5.96054e-05	0.0038293
ABCD3	3160.77	0.0107216	0.134278	0.0798461	0.93636	1
ABCD4	1751.7	0.179876	0.127744	1.40809	0.159103	0.980714
ABCE1	14147.5	0.0927957	0.169498	0.547472	0.584054	1
ABCF2	23723.6	0.17008	0.169013	1.00631	0.314266	1
ABCF3	5475.15	0.0697622	0.116739	0.597593	0.550112	1
ABCG1	517.66	-0.468891	0.204704	-2.29058	0.0219878	0.361915
ABCG2	1012.1	-0.175261	0.13208	-1.32693	0.184531	1
ABCG4	19.5455	-0.395867	0.558536	-0.708759	0.478474	1
ABCG5	52.791	0.0620715	0.329024	0.188653	0.850364	1
ABHD1	407.389	-0.05113	0.20402	-0.250613	0.802114	1
ABHD10	321.486	0.192306	0.177402	1.08401	0.278361	1
ABHD11	146.159	-0.25101	0.254025	-0.988134	0.323087	1
ABHD12	3853.99	0.066694	0.126676	0.526492	0.598547	1
ABHD12B	1943.11	0.301082	0.139034	2.16552	0.0303477	0.442015
ABHD13	3231.36	0.0377142	0.114498	0.329387	0.741863	1
ABHD14A	197.977	-0.0675349	0.226449	-0.298234	0.765525	1
ABHD17A	3210.86	0.273701	0.127898	2.14	0.0323549	0.45836
ABHD17B	1502.86	0.143506	0.129183	1.11088	0.266622	1
ABHD17C	3597.1	-0.266984	0.116248	-2.29668	0.021637	0.359052
ABHD18	4700.59	0.0509261	0.119113	0.427542	0.668984	1
ABHD2	10670.6	0.12634	0.14057	0.898769	0.368776	1
ABHD3	1825.95	-0.134767	0.156462	-0.861346	0.389048	1
ABHD5	3766.18	0.235618	0.109384	2.15405	0.0312365	0.449822
ABHD6	349.617	0.367354	0.172247	2.13272	0.0329477	0.463196
ABHD8	60.3185	0.308567	0.338301	0.91211	0.361711	1
ABI1	4525.08	-0.0731306	0.104495	-0.699848	0.484022	1
ABI2	1660.37	0.00305788	0.120898	0.0252931	0.979821	1
ABI3	354.459	0.0216075	0.221807	0.0974158	0.922396	1
ABI3BP	15.8081	-0.146341	0.595498	-0.245746	0.805879	1
ABL1	3013.14	-0.164124	0.138131	-1.18818	0.234763	1
ABL2	2858.12	0.120437	0.135177	0.890962	0.372949	1
ABLIM1	1211.83	0.012833	0.164885	0.0778298	0.937963	1
ABLIM2	57.9273	-0.50835	0.382812	-1.32793	0.1842	1
ABLIM3	15.4933	0.598532	0.6735	0.888688	0.374171	1
ABR	3336.24	-0.148884	0.133861	-1.11223	0.266041	1
ABRA	61.9267	-0.284209	0.306127	-0.928403	0.353198	1
ABRACL	626.155	0.040056	0.14664	0.27316	0.78473	1
ABTB1	1590.24	-0.0149742	0.141923	-0.105509	0.915972	1
ABTB2	399.176	-0.265841	0.151031	-1.76018	0.0783769	0.759262
ACAA1	4298.41	-0.127407	0.150656	-0.845686	0.397728	1
ACAA2	6570.09	-0.079581	0.131367	-0.605789	0.544655	1
ACACA	8083.09	0.0582658	0.163205	0.357009	0.721085	1
ACACB	899.601	-0.281019	0.18882	-1.48829	0.136675	0.9292
ACAD11	3501.58	-0.0453467	0.115785	-0.391646	0.69532	1
ACAD6L	3292.6	-0.0508768	0.129008	-0.394368	0.693309	1
ACAD8	1254.2	-0.0548605	0.151616	-0.361837	0.717474	1
ACAD9	9102	-0.0564874	0.112632	-0.50152	0.616005	1
ACADL	4306.41	-0.0705686	0.116882	-0.603757	0.546005	1
ACADS	3686.34	-0.0304975	0.129392	-0.235698	0.813667	1
ACADSB	7110.76	0.138306	0.116728	1.18486	0.236073	1
ACAN	23.3508	-0.295265	0.676315	-0.436579	0.662416	1
ACAP1L	32.6231	-0.41379	0.464237	-0.891334	0.37275	1
ACAP2	1444.68	-0.0142291	0.119812	-0.118762	0.905464	1
ACAP3	933.598	-0.23387	0.139582	-1.6755	0.0938354	0.815747
ACAT1	6256.12	-0.0554684	0.13538	-0.409724	0.682008	1
ACAT2	12548.2	-0.172188	0.189541	-0.908448	0.363642	1
ACBD3	3012.37	0.108351	0.117237	0.924206	0.355379	1
ACBD4	1114.13	-0.366691	0.218733	-1.67643	0.0936533	0.815747
ACBD5	3306.9	-0.361936	0.129468	-2.79557	0.00518087	0.137545
ACBD7	4613.52	-0.0986203	0.143335	-0.68804	0.491428	1
ACCS	307.025	-0.000931683	0.184042	-0.00506234	0.995961	1
ACCSL	39.0342	0.368	0.367198	1.00218	0.316255	1
ACD	1787.38	0.0894641	0.11786	0.759068	0.447812	1
ACE2	48.1563	2.03716	0.358181	5.68753	1.28894e-08	2.11526e-06
ACER2	259.838	0.0068259	0.171146	0.0398836	0.968186	1
ACER3	4885.21	0.156127	0.130085	1.20019	0.230064	1
ACHE	8.22704	-0.0941749	0.867218	-0.108594	0.913524	1
ACHRB	154.404	-0.0343713	0.27931	-0.123058	0.902061	1
ACKR1	23.6095	-0.708302	0.497072	-1.42495	0.154172	0.971129
ACKR3	49.3353	0.128656	0.327794	0.39249	0.694696	1
ACKR4	8.21047	0.76807	0.800493	0.959496	0.337309	1
ACLY	109619	0.127173	0.142879	0.890078	0.373424	1
ACMSD	1027.39	-0.0937757	0.174128	-0.538543	0.590202	1
ACO1	8321.53	-0.127315	0.14036	-0.907062	0.364374	1
ACO2	16666.9	-0.044095	0.124081	-0.355372	0.722311	1
ACOT11	45.4791	-0.330007	0.380035	-0.868361	0.385197	1
ACOT12	9.22445	1.47981	0.830329	1.7822	0.074717	0.742708
ACOT13	11263.3	-0.0684658	0.240226	-0.285006	0.77564	1
ACOT1L	358.266	0.0220898	0.171518	0.12879	0.897524	1
ACOT2L	1630.65	-0.0749268	0.122069	-0.613808	0.539342	1
ACOT4	1015.75	-0.118127	0.133123	-0.88735	0.374891	1
ACOT7	6903.55	-0.0295914	0.14088	-0.210046	0.833631	1
ACOT8	3424.84	-0.0618627	0.110541	-0.559635	0.575729	1
ACOT9	5683.95	-0.116029	0.116671	-0.994504	0.319978	1
ACOX1	4193.91	0.0244311	0.115739	0.211087	0.83282	1
ACOX2	1014.98	-0.119944	0.131997	-0.908686	0.363516	1
ACOX3	669.705	-0.0394065	0.139011	-0.283478	0.77681	1
ACP1	2978.94	0.00551266	0.162091	0.0340096	0.972869	1
ACP2	2134.15	0.0289852	0.113823	0.25465	0.798993	1
ACP5	56.3155	-0.186092	0.371611	-0.500771	0.616533	1
ACP6	1133.28	-0.0218337	0.133666	-0.163345	0.870247	1
ACSBG1	24.3991	0.272643	0.468251	0.582258	0.560393	1
ACSBG2	3714.6	0.171821	0.232574	0.738779	0.460041	1
ACSF2	901.022	0.00776058	0.134578	0.057666	0.954015	1
ACSF3	1607.45	0.026969	0.123671	0.21807	0.827375	1
ACSL1	10847.5	0.176784	0.13836	1.27771	0.201352	1
ACSL3	6581.93	-0.0987333	0.168618	-0.585543	0.558183	1
ACSL4	9290.61	-0.316257	0.131118	-2.412	0.0158653	0.292859
ACSL5	11049.9	1.16275	0.158507	7.33562	2.20701e-13	8.12917e-11
ACSL6	727.682	0.312478	0.179749	1.73842	0.0821376	0.771903
ACSM3	500.132	-0.26058	0.164556	-1.58353	0.1133	0.87225
ACSM4L	65.5699	0.0327513	0.301234	0.108724	0.913422	1
ACSM5	90.0532	-0.317708	0.269502	-1.17887	0.238449	1
ACSS1	500.111	-0.160561	0.196879	-0.815528	0.41477	1
ACSS1L	47.838	-0.518283	0.384255	-1.3488	0.177401	1
ACSS2	3119.39	0.251328	0.116869	2.15052	0.0315144	0.451952
ACSS3	1068.14	-0.0396961	0.124001	-0.320126	0.748873	1
ACTA2	27.0335	-0.278717	0.517879	-0.53819	0.590446	1
ACTB	103882	0.148962	0.165102	0.902241	0.366929	1
ACTBL2L	16.5303	-0.100505	0.560111	-0.179438	0.857594	1
ACTC2L	94782.5	0.0888326	0.113896	0.779943	0.435424	1
ACTG1	7822.61	0.0540896	0.116411	0.464645	0.642185	1
ACTG2	570.629	0.0505996	0.188138	0.26895	0.787968	1
ACTL6A	11161.5	0.00547136	0.113868	0.0480501	0.961676	1
ACTL6B	13.3029	0.0444078	0.616866	0.0719894	0.94261	1
ACTL7A	21.3966	0.106807	0.514718	0.207507	0.835614	1
ACTN1	4543.31	-0.0793775	0.143246	-0.554136	0.579486	1
ACTN2	65.83	0.129734	0.289362	0.448344	0.653905	1
ACTN4	7299.69	-0.0187823	0.118767	-0.158143	0.874344	1
ACTR10	4877.96	-0.0172317	0.127245	-0.135422	0.892278	1
ACTR10L	2121.52	-0.0326209	0.128977	-0.252921	0.80033	1
ACTR1A	5314.88	-0.0412356	0.10725	-0.384482	0.700621	1
ACTR2	9674.46	0.0444947	0.134414	0.331027	0.740624	1
ACTR3	6756.52	-0.0182442	0.121647	-0.149976	0.880783	1
ACTR3B	3216.06	0.00311717	0.16834	0.0185171	0.985226	1
ACTR5	986.055	0.0936203	0.142239	0.658192	0.510415	1
ACTR6	7144.81	-0.034175	0.141789	-0.241028	0.809534	1
ACTR8	1750.26	0.14439	0.131952	1.09426	0.27384	1
ACVR1	7109.9	-0.0476495	0.131397	-0.362637	0.716876	1
ACVR1B	1223.57	-0.140384	0.136909	-1.02539	0.305181	1
ACVR1C	181.814	-0.110403	0.210984	-0.523275	0.600783	1
ACVR2A	6261.46	-0.11798	0.125683	-0.938717	0.347876	1
ACVR2B	46.4324	-0.149087	0.339711	-0.438864	0.66076	1
ACY1	4799.23	-0.182256	0.129097	-1.41178	0.158014	0.977614
ACYP1	467.453	-0.0290522	0.160896	-0.180565	0.856709	1
ACYP2	1427.7	-0.0705764	0.149873	-0.470909	0.637706	1
ADA	1357.6	-0.165413	0.158539	-1.04336	0.296782	1
ADAM10	6001.86	0.0643414	0.117058	0.549655	0.582556	1
ADAM12	364.093	0.0803107	0.173784	0.462128	0.643989	1
ADAM17	3076.69	0.0648774	0.108858	0.595983	0.551187	1
ADAM19	18.0519	0.339446	0.579855	0.585399	0.55828	1
ADAM22	128.789	-0.166981	0.211744	-0.788598	0.430347	1
ADAM23	592.394	-0.308577	0.193427	-1.59531	0.110642	0.864955
ADAM28	390.274	1.13029	0.274555	4.1168	3.84175e-05	0.00266431
ADAM5P	22.8934	-0.164472	0.494036	-0.332915	0.739198	1
ADAM9	3789.49	0.112872	0.11681	0.966288	0.3339	1
ADAM9L	19.1345	-0.309671	0.569633	-0.543632	0.586694	1
ADAMTS1	90.7781	-0.453228	0.302175	-1.49988	0.133645	0.921817
ADAMTS12	134.801	-0.494093	0.270083	-1.82941	0.0673381	0.70225
ADAMTS13	791.954	-0.0743072	0.183402	-0.405161	0.685359	1
ADAMTS14	36.2842	0.277865	0.404076	0.687657	0.491669	1
ADAMTS17	496.558	0.210158	0.167708	1.25312	0.210163	1
ADAMTS18	18.4585	0.605477	0.672908	0.899791	0.368232	1
ADAMTS19	395.027	-0.3138	0.170939	-1.83574	0.0663959	0.69433
ADAMTS2	127.515	0.169941	0.26368	0.644498	0.519252	1
ADAMTS20	288.098	0.180342	0.167841	1.07448	0.282609	1
ADAMTS3	166.779	0.151546	0.222449	0.68126	0.495707	1
ADAMTS4	23.8582	-0.293097	0.549215	-0.533665	0.593573	1
ADAMTS5	164.961	-0.880698	0.268997	-3.274	0.00106036	0.0401265
ADAMTS6	109.925	0.440783	0.286413	1.53898	0.123809	0.900828
ADAMTS7	60.5398	0.365499	0.304346	1.20093	0.229778	1
ADAMTS8	34.8889	-0.36297	0.407725	-0.890234	0.37334	1
ADAMTS9	1064.66	-0.984735	0.155385	-6.33739	2.33687e-10	5.03035e-08
ADAMTSL2	1079.71	0.314283	0.215793	1.45641	0.145279	0.951232
ADAMTSL2L	87.5755	0.159782	0.307664	0.519339	0.603524	1
ADAMTSL3	24.5591	-0.165647	0.566541	-0.292384	0.769993	1
ADAMTSL5	25.4323	0.0294835	0.453289	0.0650434	0.948139	1
ADAP1	1704.19	0.0427193	0.111666	0.382563	0.702044	1
ADAP2	58.0723	0.133317	0.306069	0.435578	0.663143	1
ADAR	7599.55	0.0988572	0.116853	0.845996	0.397555	1
ADARB1	705.76	-0.00916488	0.153855	-0.0595683	0.952499	1
ADAT1	2447.07	0.100624	0.155913	0.645387	0.518676	1
ADAT2	357.761	0.0674072	0.158567	0.425103	0.670761	1
ADCK1	919.42	0.291724	0.181738	1.60519	0.108452	0.85567
ADCK2	1017.41	-0.0173859	0.122268	-0.142195	0.886926	1
ADCY1	1804.43	-0.508717	0.137896	-3.68914	0.000225016	0.0118027
ADCY10L11	31.2453	-0.393503	0.428623	-0.918062	0.358586	1
ADCY10L3	12.9481	-0.15877	0.656843	-0.241717	0.808999	1
ADCY10L8	13.7886	-0.27131	0.60564	-0.447973	0.654173	1
ADCY3	471.351	-0.105555	0.158715	-0.665061	0.506012	1
ADCY5	360.478	0.246576	0.177289	1.39082	0.164281	0.989448
ADCY7	69.3465	-0.158253	0.297294	-0.532312	0.59451	1
ADCY8	675.142	-0.00372616	0.217146	-0.0171597	0.986309	1
ADCY9	2108.52	-0.160057	0.113991	-1.40411	0.160285	0.982195
ADCYAP1	9.95074	-0.645054	0.717726	-0.898747	0.368788	1
ADCYAP1R1	444.734	0.169467	0.171607	0.987531	0.323382	1
ADD1	8581.95	-0.122766	0.127076	-0.966087	0.334	1
ADD2	15.3694	0.30835	0.652988	0.472214	0.636774	1
ADD3	31947	-0.376105	0.126188	-2.98051	0.00287772	0.0875198
ADGB	11.1212	-0.282578	0.654944	-0.431454	0.666138	1
ADGRA2	808.658	-0.227518	0.232004	-0.980663	0.326759	1
ADGRA3L	1808.91	0.224633	0.132507	1.69525	0.0900278	0.802264
ADGRB1	21.9574	0.157847	0.518428	0.304472	0.760769	1
ADGRB2	56.7279	0.55378	0.398639	1.38918	0.164779	0.990645
ADGRD1	120.359	-0.379945	0.315568	-1.204	0.228588	1
ADGRF4	426.446	0.0770395	0.195586	0.39389	0.693662	1
ADGRG1	174.701	-0.23224	0.257194	-0.902974	0.36654	1
ADGRG2	2666.29	-0.730139	0.431807	-1.69089	0.0908579	0.805436
ADGRG4	877.418	-0.612699	0.133751	-4.58089	4.63006e-06	0.000410391
ADGRG6	186.774	-1.13404	0.23569	-4.81159	1.49736e-06	0.000155117
ADGRL2	3958.42	-0.268142	0.106275	-2.5231	0.0116327	0.23922
ADGRL3	10.3231	0.772355	0.727638	1.06145	0.288484	1
ADH1C	1676.71	0.0862248	0.421239	0.204693	0.837812	1
ADH1L	974.916	0.188037	0.138057	1.36202	0.173191	0.999877
ADH5	17541.1	-0.0557732	0.112119	-0.497446	0.618875	1
ADH6	658.993	0.30337	0.158231	1.91726	0.0552047	0.629744
ADHFE1	1207.33	-0.0433688	0.132568	-0.327144	0.743559	1
ADI1	3608.79	-0.0141782	0.144557	-0.0980799	0.921869	1
ADIPOR1	2440.46	0.0304854	0.122083	0.249711	0.80281	1
ADIPOR2	5636.92	0.067748	0.116518	0.581437	0.560946	1
ADK	8768.21	-0.0626158	0.150551	-0.41591	0.677476	1
ADM	20.6067	-1.07064	0.491205	-2.17961	0.0292861	0.433782
ADM2	172.101	-0.10067	0.267748	-0.375987	0.706927	1
ADMP	57.0932	-0.0991204	0.357871	-0.276972	0.781801	1
ADNP	15490.9	0.058696	0.110834	0.529585	0.5964	1
ADNP2	4633.93	-0.00135867	0.115068	-0.0118076	0.990579	1
ADO	3409.28	0.160717	0.159189	1.0096	0.312688	1
ADORA2A	159.638	-0.0785619	0.230843	-0.340326	0.733611	1
ADORA2B	67.9388	-0.468674	0.362695	-1.2922	0.196288	1
ADPGK	1697.83	0.144071	0.132011	1.09136	0.275116	1
ADPRH	1149.07	0.00616314	0.141776	0.0434711	0.965326	1
ADPRHL	349.929	-0.126605	0.201551	-0.628156	0.529902	1
ADPRHL1	78.4512	0.228313	0.267774	0.852633	0.393863	1
ADPRHL2	1142.93	0.0745208	0.126235	0.590334	0.554967	1
ADPRM	239.177	-0.0379163	0.173564	-0.218457	0.827073	1
ADRA2A	666.046	-0.02776	0.167984	-0.165254	0.868744	1
ADRA2B	45.8683	-0.029518	0.370282	-0.0797176	0.936462	1
ADRB1	28.2659	0.0803592	0.417757	0.192359	0.847461	1
ADRB2	19.929	0.513923	0.549568	0.935139	0.349717	1
ADRM1	4213.57	0.0849646	0.108824	0.780751	0.434949	1
ADSL	5043.25	-0.131806	0.127007	-1.03779	0.299367	1
ADSS	4994.25	0.128211	0.164369	0.780016	0.435381	1
ADSSL1	5183.05	-0.124526	0.115038	-1.08248	0.279038	1
ADTRP	35.5117	-0.55629	0.392394	-1.41768	0.156283	0.97461
AEBP1	244.85	-0.366682	0.204314	-1.7947	0.0727021	0.732137
AEBP2	1878.16	0.107545	0.137665	0.781208	0.43468	1
AEN	1109.2	0.358666	0.159129	2.25394	0.0242002	0.384608
AES	4247.4	-0.11345	0.140412	-0.807977	0.419104	1
AFAP1	454.917	0.337619	0.189491	1.78171	0.0747962	0.742809
AFAP1L1	703.691	1.02393	0.196649	5.20687	1.92048e-07	2.50645e-05
AFAP1L2	92.2958	1.27312	0.354894	3.58732	0.000334096	0.0163352
AFDN	4101.49	-0.236498	0.141387	-1.67269	0.0943875	0.815747
AFF1	1976.77	-0.244956	0.133648	-1.83284	0.0668257	0.697504
AFF2	1067.14	-0.0697128	0.143637	-0.485341	0.627435	1
AFF3	88.0849	1.82617	0.370051	4.93493	8.01809e-07	8.97971e-05
AFF4	4912.6	0.00494299	0.138451	0.035702	0.97152	1
AFG1L	989.571	-0.22579	0.129191	-1.74772	0.0805119	0.766598
AFG3L2	15514.6	0.00645963	0.117719	0.0548734	0.956239	1
AFMID	2653.65	0.0269378	0.174885	0.154032	0.877585	1
AFTPH	4747.61	0.0412106	0.116225	0.354575	0.722908	1
AGA	2158.04	-0.00771921	0.139643	-0.0552783	0.955917	1
AGAP1	629.578	-0.00980022	0.14088	-0.0695641	0.944541	1
AGAP3	2612.91	0.0565355	0.135213	0.418121	0.675859	1
AGBL1	34.4848	-0.0446773	0.401008	-0.111412	0.911289	1
AGBL2	30.1728	-0.277846	0.448759	-0.619143	0.535822	1
AGBL4	439.96	-0.217843	0.155397	-1.40185	0.16096	0.983439
AGBL5	960.923	0.352925	0.134621	2.62163	0.00875112	0.197885
AGFG1	4107.69	-0.125699	0.108716	-1.15622	0.247592	1
AGGF1	780.309	0.112487	0.138815	0.810334	0.417748	1
AGK	2262.37	0.0291917	0.136546	0.213786	0.830714	1
AGL	3138.88	-0.417934	0.115756	-3.61046	0.000305649	0.0152136
AGMAT	1058.58	-0.00299021	0.13022	-0.0229628	0.98168	1
AGMO	10.92	-0.0477847	0.688578	-0.0693962	0.944674	1
AGO1	3345.29	0.116494	0.135234	0.86143	0.389001	1
AGO3	2183.68	0.163794	0.125532	1.3048	0.191962	1
AGO4	1570.02	0.0517522	0.126557	0.408922	0.682597	1
AGPAT2	2696.93	0.283544	0.11557	2.45344	0.0141496	0.271132
AGPAT3	9698.7	0.324023	0.156035	2.0766	0.0378385	0.502963
AGPAT4	1320.46	0.428251	0.165301	2.59073	0.00957716	0.210532
AGPAT5	2636	0.057751	0.127192	0.454044	0.649797	1
AGPAT9L	257.003	0.117478	0.222037	0.529094	0.59674	1
AGPS	2333.03	-0.0160023	0.128761	-0.12428	0.901094	1
AGR3	29.6384	0.0443653	0.434946	0.102002	0.918755	1
AGRN	495.784	0.641279	0.231478	2.77036	0.0055994	0.143669
AGRP	17.3357	0.0732724	0.544292	0.13462	0.892913	1
AGT	48.1224	-1.01674	0.534961	-1.9006	0.0573547	0.645824
AGTPBP1	42.4948	-0.0271824	0.390854	-0.0695463	0.944555	1
AGWCL	16.732	0.243228	0.570003	0.426713	0.669588	1
AGXT2	845.839	0.0974592	0.187836	0.518853	0.603863	1
AHCTF1	7187.47	0.0744112	0.127466	0.583773	0.559373	1
AHCY	17245.8	-0.0521518	0.120131	-0.434124	0.664198	1
AHCYL1	5299.34	-0.106768	0.118218	-0.903149	0.366447	1
AHCYL2	3449.48	0.0650187	0.11574	0.561765	0.574276	1
AHDC1	45.8335	-0.119349	0.323363	-0.369085	0.712064	1
AHI1	414.108	-0.260181	0.157804	-1.64876	0.0991973	0.834325
AHNAK2	188.723	-0.0321679	0.64801	-0.049641	0.960408	1
AHR	8440.75	0.097102	0.170789	0.568549	0.569662	1
AHR1B	634.485	0.615954	0.231758	2.65775	0.00786642	0.184074
AHR2	29.4126	0.394162	0.416428	0.946532	0.343877	1
AHRR	4032.96	-0.0605941	0.190893	-0.317425	0.750921	1
AHSA1	5006.63	-0.022516	0.133862	-0.168203	0.866424	1
AHSA2	3097.45	0.118106	0.14356	0.822699	0.410679	1
AHSG	148.367	-0.882197	0.222201	-3.97027	7.17901e-05	0.00440074
AIDA	3541.82	0.00901596	0.118923	0.0758133	0.939568	1
AIFM1	8868.76	0.00966756	0.121866	0.0793293	0.936771	1
AIFM2	61.9368	-0.0543538	0.306731	-0.177204	0.859349	1
AIFM3	71.6228	-0.445379	0.29613	-1.504	0.132582	0.919859
AIG1	1041.52	0.0953364	0.143881	0.662608	0.507581	1
AIM1	417.329	0.126375	0.219162	0.576629	0.56419	1
AIMP1	4207.28	-0.0174279	0.144427	-0.120669	0.903953	1
AIMP2	5526.16	0.0736927	0.16234	0.45394	0.649872	1
AIP	976.304	-0.0578515	0.13095	-0.441783	0.658646	1
AIPL1	21.5159	0.437549	0.54987	0.795732	0.426188	1
AK1	1114.37	-0.194695	0.154308	-1.26173	0.207045	1
AK2	3710.98	0.0743991	0.138262	0.538102	0.590506	1
AK3	1452.25	0.00163119	0.13494	0.0120882	0.990355	1
AK4	810.197	-0.231277	0.181724	-1.27268	0.203131	1
AK5	75.0147	1.59723	0.323919	4.93095	8.18305e-07	9.10295e-05
AK6	4248.72	0.13744	0.155163	0.885774	0.375739	1
AK7	79.138	0.0779696	0.267467	0.291511	0.77066	1
AK8	26.9929	-0.177024	0.535668	-0.330473	0.741043	1
AK9	11.2552	-0.900894	0.713101	-1.26335	0.206464	1
AKAIN1	30.6988	-0.301796	0.431101	-0.700059	0.48389	1
AKAP1	14330.1	0.177207	0.142013	1.24782	0.212095	1
AKAP10	2304.38	-0.00227988	0.122389	-0.0186282	0.985138	1
AKAP11	2580.41	0.0632465	0.140852	0.449028	0.653412	1
AKAP12	191.432	-0.6675	0.214475	-3.11225	0.00185669	0.0613041
AKAP13	3700.53	-0.287611	0.181296	-1.58641	0.112645	0.870846
AKAP14	9.45233	0.273789	0.696685	0.392988	0.694328	1
AKAP17A	1882.46	0.227718	0.141508	1.60922	0.107568	0.852673
AKAP5	373.694	0.109473	0.165372	0.661979	0.507985	1
AKAP6	66.0161	-0.749529	0.35064	-2.1376	0.032549	0.459931
AKAP7	559.245	-0.0626695	0.139707	-0.448579	0.653735	1
AKAP8L	2765.22	-0.090733	0.10986	-0.825899	0.408861	1
AKAP9	4085.57	-0.0106344	0.130614	-0.0814187	0.935109	1
AKIP1	259.915	-0.0696885	0.188486	-0.369728	0.711585	1
AKIRIN2	2356.89	0.181083	0.136003	1.33146	0.183037	1
AKNA	430.348	0.175125	0.18475	0.947907	0.343177	1
AKNAD1	87.8448	-0.174712	0.254939	-0.685311	0.493148	1
AKR1A1	5414.95	0.0669564	0.11009	0.608197	0.543057	1
AKR1B10L1	2102.89	-0.0641431	0.153495	-0.417884	0.676032	1
AKR1B10L2	2966.9	-0.171792	0.191309	-0.897985	0.369194	1
AKR1B10L3	3786.03	0.101322	0.146605	0.691121	0.489489	1
AKR1B10L4	497.695	0.210891	0.178099	1.18412	0.236365	1
AKR1B1L	151.565	0.217766	0.22524	0.96682	0.333634	1
AKR1E2	1151.38	0.154078	0.169772	0.907556	0.364113	1
AKR7A2	6522.01	-0.116076	0.119005	-0.97538	0.329372	1
AKT1	4799.99	-0.0401014	0.12488	-0.321121	0.748119	1
AKT3	612.248	-0.0622403	0.130318	-0.477604	0.632932	1
AKTIP	2367.74	0.073875	0.131449	0.562004	0.574113	1
ALAD	1300.05	-0.144265	0.1537	-0.938616	0.347928	1
ALAS1	73838.5	0.838381	0.377774	2.21927	0.0264686	0.407729
ALB	369.801	0.0309989	0.222437	0.139361	0.889165	1
ALC	17.5191	-0.057922	0.5611	-0.103229	0.917781	1
ALCAM	1241.9	-0.354245	0.15993	-2.21501	0.0267596	0.410888
ALDH18A1	3325.98	-0.0085619	0.123053	-0.0695792	0.944529	1
ALDH1A1	24340.4	-0.240038	0.417534	-0.574894	0.565363	1
ALDH1A2	229.249	-0.767933	0.248386	-3.09169	0.00199022	0.0649366
ALDH1A3	8121.98	-1.07523	0.188489	-5.70447	1.16703e-08	1.93436e-06
ALDH1L2	4275.96	-0.00622831	0.136363	-0.0456745	0.96357	1
ALDH3A2	13880.9	-0.0779369	0.103091	-0.755999	0.44965	1
ALDH3B1L1	105.699	0.122039	0.25102	0.486171	0.626846	1
ALDH3B1L2	164.003	0.0058392	0.216741	0.0269409	0.978507	1
ALDH4A1	6568.57	-0.0600715	0.160275	-0.374802	0.707808	1
ALDH5A1	5854.38	-0.0616143	0.117904	-0.522581	0.601266	1
ALDH6A1	3957.97	-0.117325	0.118865	-0.98704	0.323623	1
ALDH7A1	3904.58	-0.10752	0.117192	-0.917468	0.358897	1
ALDH8A1	924.956	-0.0231699	0.163461	-0.141746	0.887281	1
ALDH9A1	23127.6	0.000712619	0.108436	0.00657182	0.994756	1
ALDOB	11111.7	-0.464171	0.180268	-2.5749	0.010027	0.216403
ALDOC	36667.8	-0.010333	0.103165	-0.10016	0.920217	1
ALG1	1361.73	0.00258368	0.137176	0.0188348	0.984973	1
ALG10	4227.97	0.117444	0.127707	0.919632	0.357765	1
ALG11	797.329	-0.0057487	0.134677	-0.0426851	0.965953	1
ALG12	7365.71	0.0947793	0.133953	0.707555	0.479222	1
ALG13	973.429	0.0375932	0.132085	0.284613	0.775941	1
ALG14	589.115	-0.10511	0.137043	-0.766982	0.443092	1
ALG2	2866.99	0.0924499	0.135395	0.682815	0.494724	1
ALG3	1116.45	0.0260497	0.129163	0.201681	0.840166	1
ALG5	2071.46	0.0088372	0.124539	0.0709595	0.94343	1
ALG6	1756.34	0.0628986	0.12555	0.500983	0.616383	1
ALG8	1688.91	-0.0258992	0.135336	-0.19137	0.848235	1
ALG9	1472.53	-0.108225	0.11517	-0.939694	0.347375	1
ALK	151.916	0.114188	0.223495	0.510919	0.609408	1
ALKBH1	1631.34	0.0736081	0.121595	0.605356	0.544943	1
ALKBH2	471.491	0.088266	0.148284	0.595248	0.551678	1
ALKBH3	704.751	0.112421	0.148109	0.759045	0.447826	1
ALKBH4	359.11	0.20404	0.175607	1.16191	0.245271	1
ALKBH5	2724.52	0.124398	0.105726	1.17661	0.239352	1
ALKBH8	1123.84	0.135244	0.161704	0.836365	0.402949	1
ALMS1	1796.56	-0.00265413	0.125809	-0.0210964	0.983169	1
ALOX5	597.33	0.953452	0.642385	1.48424	0.137746	0.931324
ALPI	249.641	0.116543	0.233777	0.498522	0.618116	1
ALPK1	95.3073	0.963216	0.281109	3.42649	0.000611434	0.0263234
ALPK2	48.966	-0.123632	0.346385	-0.35692	0.721151	1
ALPK3	217.117	0.152175	0.182603	0.833364	0.404639	1
ALPL	2417.09	-0.138183	0.122272	-1.13013	0.258423	1
ALPP	103.179	0.0940155	0.274779	0.342149	0.732239	1
ALS2	272.69	-0.0534497	0.213919	-0.249859	0.802696	1
ALS2CL	2153.88	0.0870172	0.11468	0.758784	0.447982	1
ALX4	234.254	-0.340489	0.198797	-1.71275	0.086759	0.790127
ALYREF	9530.59	-0.0707697	0.106034	-0.667426	0.5045	1
AMACR	998.421	-0.0599571	0.133902	-0.447768	0.65432	1
AMBP	140.664	-0.0517069	0.207461	-0.249236	0.803178	1
AMBRA1	2056.99	0.055464	0.132129	0.419772	0.674652	1
AMD1	10578.5	-0.111696	0.168238	-0.663917	0.506744	1
AMDHD1	2743.44	-0.202198	0.141838	-1.42556	0.153997	0.971129
AMDHD2	1324.47	0.00402956	0.144049	0.0279735	0.977683	1
AMER1	2118.85	0.0589598	0.111408	0.529226	0.596649	1
AMFR	6314.55	-0.0196581	0.143271	-0.137209	0.890866	1
AMH	42.1775	0.219279	0.348659	0.628922	0.5294	1
AMIGO2	224.683	-0.917055	0.242842	-3.77634	0.000159151	0.00873486
AMIGO3	216.772	0.238125	0.224603	1.0602	0.289052	1
AMMECR1	5725.53	0.210843	0.1216	1.73391	0.0829335	0.776439
AMMECR1L	1069.42	0.199195	0.118996	1.67397	0.0941368	0.815747
AMN	712.514	-0.536133	0.216304	-2.47861	0.0131895	0.25933
AMN1	28.1228	-0.201398	0.414993	-0.485305	0.62746	1
AMOT	10115.4	-0.246796	0.125546	-1.96578	0.0493237	0.59328
AMOTL1	483.079	-0.332194	0.154068	-2.15615	0.0310722	0.448424
AMOTL2	427.156	-0.0532414	0.173261	-0.307291	0.758622	1
AMPD1	28.365	0.282659	0.409038	0.691033	0.489545	1
AMPD2	1890.84	-0.114911	0.142308	-0.807477	0.419392	1
AMPD3	1153.77	-0.11012	0.123022	-0.895123	0.370721	1
AMPH	76.3899	-0.423364	0.274335	-1.54324	0.122773	0.896459
AMT	2119.68	0.0558541	0.143978	0.387936	0.698063	1
AMY1A	120.044	0.142976	0.226359	0.631635	0.527626	1
AMY2A	23.9254	-0.331208	0.451136	-0.734165	0.462848	1
AMZ1	9.95988	-0.0979431	0.679679	-0.144102	0.88542	1
AN1ZNF5L	6487.11	0.0441187	0.143278	0.307923	0.758141	1
ANAPC1	4400.53	0.0315118	0.123453	0.255254	0.798527	1
ANAPC10	1172.12	-0.0952561	0.119615	-0.796357	0.425824	1
ANAPC11	1771.79	-0.0334554	0.164622	-0.203225	0.838959	1
ANAPC13	703.895	-0.0531801	0.137252	-0.387463	0.698414	1
ANAPC15	2604.76	0.0059351	0.108353	0.0547754	0.956317	1
ANAPC16	1959.49	-0.00509972	0.11075	-0.046047	0.963273	1
ANAPC2	2169.91	0.197629	0.13667	1.44603	0.148169	0.956127
ANAPC4	2716.2	0.0709179	0.129783	0.546433	0.584768	1
ANAPC5	3840.07	-0.104578	0.122025	-0.857018	0.391435	1
ANAPC7	3109.61	0.0386229	0.127686	0.302484	0.762283	1
ANGEL1	6275.04	0.00749551	0.136115	0.0550675	0.956085	1
ANGEL2	2158.66	0.151138	0.127719	1.18337	0.236664	1
ANGPT4	11.6477	-0.79437	0.720211	-1.10297	0.270041	1
ANGPTL2	53.5513	-0.317181	0.319997	-0.991201	0.321587	1
ANGPTL3	260.232	0.00651973	0.263871	0.024708	0.980288	1
ANGPTL4	4215.55	0.3882	0.128923	3.01109	0.00260312	0.0811029
ANGPTL7	23.3085	-0.288896	0.461944	-0.625392	0.531714	1
ANGPTRL1	26.0581	0.0290445	0.508362	0.0571335	0.954439	1
ANGPTRL2	16.8028	0.9026	0.593455	1.52093	0.128278	0.910362
ANK2	604.232	0.114297	0.220764	0.517732	0.604645	1
ANK3	2570.27	-0.317184	0.141114	-2.24772	0.0245943	0.389107
ANKDD1A	212.509	-0.0415723	0.188057	-0.221062	0.825044	1
ANKDD1B	28.1394	-0.152733	0.442253	-0.345351	0.72983	1
ANKFN1L	227.166	-0.136593	0.237597	-0.574893	0.565364	1
ANKFY1	10081.5	-0.140286	0.113443	-1.23662	0.216228	1
ANKH	9399.83	0.175314	0.106646	1.64388	0.1002	0.837223
ANKHD1	4822.45	0.130591	0.126383	1.03329	0.301466	1
ANKIB1	2404.27	0.105105	0.130909	0.802889	0.422039	1
ANKLE1	1172.04	0.0687813	0.159156	0.432162	0.665623	1
ANKLE2	3766.72	0.122747	0.117173	1.04758	0.294833	1
ANKMY1	48.4681	-0.271915	0.336097	-0.809037	0.418494	1
ANKMY2	3759.86	0.106721	0.131163	0.813655	0.415842	1
ANKRA2	1451.41	0.0568866	0.1365	0.416752	0.67686	1
ANKRD1	9.99484	0.602166	0.720442	0.835829	0.403251	1
ANKRD10	874.99	0.115645	0.133976	0.863178	0.388039	1
ANKRD11	14332.5	0.0618035	0.14818	0.417085	0.676616	1
ANKRD12	1523.95	-0.0103584	0.139989	-0.0739941	0.941015	1
ANKRD13A	3460.38	-0.00798895	0.114527	-0.0697562	0.944388	1
ANKRD13B	82.8901	-0.0519353	0.295195	-0.175935	0.860345	1
ANKRD13C	4536.61	0.082217	0.122107	0.67332	0.500744	1
ANKRD13D	804.48	-0.020371	0.179231	-0.113657	0.909509	1
ANKRD16	255.834	0.219264	0.178801	1.2263	0.220087	1
ANKRD17	7106.67	0.0302125	0.138086	0.218795	0.82681	1
ANKRD2	89.3891	0.328398	0.302355	1.08613	0.277419	1
ANKRD22	1576.22	0.254547	0.156738	1.62403	0.104369	0.848604
ANKRD24	80.0116	0.150442	0.265645	0.566329	0.57117	1
ANKRD26	469.985	0.0995496	0.150115	0.663155	0.507231	1
ANKRD27	2253.53	0.370973	0.13324	2.78425	0.00536515	0.140043
ANKRD28	2838	0.00458648	0.118267	0.0387806	0.969065	1
ANKRD29	89.4833	-0.203203	0.333425	-0.609442	0.542231	1
ANKRD31	8.92971	0.455424	0.728353	0.62528	0.531788	1
ANKRD33	69.1655	-0.842949	0.425123	-1.98284	0.0473858	0.581361
ANKRD33B	825.648	0.21247	0.134138	1.58397	0.113201	0.87225
ANKRD34B	281.094	-0.030894	0.176008	-0.175526	0.860666	1
ANKRD34C	8.43859	-0.469465	0.755158	-0.621678	0.534154	1
ANKRD39	393.638	-0.308958	0.207944	-1.48577	0.137339	0.930279
ANKRD40	1173.83	0.105025	0.146307	0.71784	0.472856	1
ANKRD40L	1914.45	0.0677142	0.157562	0.429761	0.66737	1
ANKRD42	10.955	-0.884227	0.657663	-1.3445	0.178787	1
ANKRD44	1701.9	0.130562	0.118734	1.09962	0.271497	1
ANKRD46	5282.49	-0.0386524	0.12174	-0.317499	0.750865	1
ANKRD49	692.563	-0.00129619	0.140894	-0.00919973	0.99266	1
ANKRD50	477.449	0.0998386	0.173464	0.575559	0.564913	1
ANKRD52	2603.19	0.126484	0.127034	0.99567	0.31941	1
ANKRD54	2868.27	0.109479	0.116269	0.9416	0.346397	1
ANKRD6	118.691	-0.387128	0.298858	-1.29536	0.195196	1
ANKRD60	20.3874	-0.152928	0.490114	-0.312025	0.755022	1
ANKRD61	26.6388	-0.106086	0.47824	-0.221826	0.824449	1
ANKRD9	391.962	-0.143111	0.269413	-0.531196	0.595283	1
ANKRD9L	18.6604	-1.37739	0.564177	-2.44142	0.0146297	0.276449
ANKS1A	865.341	0.135696	0.137134	0.989516	0.322411	1
ANKS3	1467.37	0.0881066	0.117964	0.746895	0.455127	1
ANKS4B	41.7813	-0.221981	0.409662	-0.541863	0.587913	1
ANKS6	731.661	-0.0191938	0.140246	-0.136858	0.891143	1
ANKZF1	1280.36	0.205756	0.12764	1.612	0.106961	0.851119
ANLN	11015	-0.138102	0.116708	-1.18331	0.236685	1
ANO1	46.0664	-0.171891	0.335953	-0.511651	0.608895	1
ANO10	1248.6	0.0601571	0.127219	0.472862	0.636312	1
ANO2	18.2862	0.38939	0.534321	0.728757	0.466151	1
ANO3	421.344	-0.3686	0.216247	-1.70453	0.0882817	0.798176
ANO5	5313.8	0.101509	0.134523	0.754588	0.450496	1
ANO8	193.477	-0.284921	0.243248	-1.17132	0.241471	1
ANO9	449.667	-0.0380434	0.169046	-0.225048	0.821942	1
ANOS1	26.2571	0.498773	0.431052	1.1571	0.24723	1
ANP32A	7702.39	-0.159599	0.116222	-1.37323	0.169681	0.995034
ANP32B	33863.8	0.0132361	0.119141	0.111096	0.91154	1
ANP32E	46598	-0.0157348	0.119269	-0.131927	0.895042	1
ANPEP	12571.8	-0.0715377	0.145119	-0.49296	0.622041	1
ANTXR1	106.391	-0.144244	0.252518	-0.571224	0.567848	1
ANTXR2	1482.79	-0.190918	0.161198	-1.18437	0.236267	1
ANXA10	52.3973	0.103765	0.347443	0.298655	0.765203	1
ANXA11	2783.06	0.0874896	0.221112	0.39568	0.692341	1
ANXA13	157.357	0.349076	0.226465	1.54142	0.123216	0.898109
ANXA4	1799.49	0.127002	0.135329	0.938473	0.348002	1
ANXA4L	511.865	0.124432	0.139697	0.89073	0.373074	1
ANXA5	3223.64	-0.229644	0.143675	-1.59835	0.109965	0.863417
ANXA7	25.222	0.0874638	0.484219	0.180629	0.856659	1
ANXA8	23.638	-0.486607	0.524458	-0.927829	0.353496	1
AOAH	224.497	-0.288774	0.205209	-1.40722	0.159361	0.980843
AOC1	31.4879	-0.343766	0.523775	-0.656323	0.511616	1
AOC3	5260.52	0.134758	0.123623	1.09008	0.275679	1
AOX1	275.678	-0.0461357	0.163876	-0.281528	0.778305	1
AOX2	384.387	-0.00563585	0.180477	-0.0312275	0.975088	1
AP1AR	3920.03	0.527932	0.129976	4.06176	4.87037e-05	0.00326067
AP1B1	3772.5	0.0657217	0.115692	0.568075	0.569984	1
AP1G1	8711.8	0.0447547	0.102493	0.43666	0.662358	1
AP1M1	6215.76	0.168642	0.148372	1.13662	0.255699	1
AP1S2	4007.08	-0.0447719	0.11953	-0.374568	0.707982	1
AP1S3	9.02702	-0.0123005	0.800194	-0.0153719	0.987735	1
AP2A2	9566.42	-0.0612322	0.110097	-0.556166	0.578097	1
AP2B1	11461.9	0.00670638	0.11656	0.0575358	0.954118	1
AP2M1	8872.31	-0.0543249	0.114142	-0.475939	0.634118	1
AP3B1	2621.58	0.00548501	0.143425	0.038243	0.969494	1
AP3B2	66.7547	0.0225623	0.277859	0.0812007	0.935282	1
AP3D1	6033.49	0.0834481	0.112518	0.741646	0.458302	1
AP3M1	8719.92	-0.0368161	0.116063	-0.317207	0.751086	1
AP3M2	5037.82	-0.0390715	0.126635	-0.308537	0.757674	1
AP3S1	3614.5	-0.108429	0.134173	-0.808128	0.419017	1
AP3S2	1613.59	0.00690831	0.132844	0.0520033	0.958526	1
AP4B1	1869.84	0.174823	0.134289	1.30184	0.192971	1
AP4E1	1881.9	0.207284	0.124148	1.66966	0.0949876	0.819583
AP4S1	593.166	0.110894	0.153145	0.724107	0.469	1
AP5M1	923.2	0.293486	0.182026	1.61233	0.10689	0.850961
AP5Z1	1243.42	0.0523944	0.139141	0.376557	0.706503	1
APAF1	4337	0.111282	0.126902	0.876913	0.380534	1
APBA1	432.976	-0.0918044	0.150428	-0.610288	0.541671	1
APBA2	41.4339	-0.297127	0.376138	-0.789941	0.429562	1
APBA3	1017.31	0.0402473	0.130462	0.308498	0.757703	1
APBB1	291.814	-0.056554	0.207153	-0.273006	0.784848	1
APBB1IP	253.383	-0.0403985	0.208526	-0.193733	0.846385	1
APBB2	1962.47	0.0710086	0.184869	0.384102	0.700902	1
APBB3	20.3502	0.0778014	0.555272	0.140114	0.88857	1
APC	1422.93	0.478583	0.132302	3.61735	0.000297631	0.0149946
APC2	36.3013	-0.240808	0.374831	-0.642445	0.520584	1
APCDD1	23905.4	-0.105639	0.132627	-0.796511	0.425735	1
APCDD1L	96.4416	0.0513737	0.248922	0.206385	0.83649	1
APEH	2778.18	0.00225652	0.138431	0.0163007	0.986995	1
APELA	2761.6	-0.714453	0.131954	-5.41441	6.14921e-08	8.78648e-06
APH1A	1874.51	-0.127873	0.133316	-0.959175	0.337471	1
APH1AL	493.493	-0.004658	0.177474	-0.0262461	0.979061	1
API5	8643.81	0.00496042	0.14537	0.0341227	0.972779	1
APIP	2015.79	0.116623	0.131044	0.889958	0.373489	1
APLF	658.338	-0.0769097	0.144619	-0.531808	0.594859	1
APLP2	6805.65	-0.000276466	0.112123	-0.00246574	0.998033	1
APMAP	2160.44	-0.0790966	0.128833	-0.613947	0.53925	1
APOA1BP	2730.92	-0.178823	0.159824	-1.11887	0.263194	1
APOA2	42.9489	0.0859117	0.381274	0.225328	0.821724	1
APOA4	24.7153	0.180083	0.683664	0.263409	0.792235	1
APOA5	33.0277	-0.304799	0.398715	-0.764452	0.444598	1
APOB	4933.13	-0.315372	0.215242	-1.4652	0.142868	0.947515
APOBEC2	39.1258	0.0233928	0.366907	0.0637568	0.949164	1
APOC3	190.939	-0.0644125	0.22543	-0.285732	0.775083	1
APOF	16.6582	-0.123204	0.644113	-0.191277	0.848308	1
APOH	11192.1	-0.214324	0.104581	-2.04935	0.0404275	0.523505
APOO	2558.67	0.00316369	0.129236	0.02448	0.98047	1
APOOL	3974	0.0155034	0.142402	0.108871	0.913305	1
APOPT1	3631.24	0.0188201	0.109392	0.172043	0.863404	1
APP	16240	0.0564516	0.114044	0.495	0.6206	1
APPBP2	4516	0.0323726	0.123427	0.262282	0.793104	1
APPL1	2351.72	0.151313	0.133361	1.13462	0.256536	1
APPL2	5942.44	0.180435	0.150206	1.20125	0.229654	1
APRT	1194.84	0.251206	0.175024	1.43526	0.151212	0.965461
APTX	499.275	0.10369	0.189359	0.547586	0.583976	1
AQP1	15.7716	0.192274	0.588553	0.326689	0.743903	1
AQP11	649.955	0.180385	0.155831	1.15757	0.24704	1
AQP12A	9.82209	0.334259	0.703876	0.474883	0.634871	1
AQP3	8.84991	0.0599207	0.918972	0.0652041	0.948012	1
AQP9	227.201	-0.334387	0.262586	-1.27344	0.202862	1
AQR	8057.41	0.175374	0.158537	1.1062	0.268639	1
AR	947.412	-0.808946	0.147274	-5.4928	3.95605e-08	6.01574e-06
ARAP2	461.387	-0.227749	0.188087	-1.21087	0.225944	1
ARC	13.0271	1.50591	0.638366	2.35901	0.0183237	0.323553
ARCN1	10079.7	0.0313251	0.131755	0.237752	0.812074	1
AREG	409.148	0.0763584	0.287897	0.265228	0.790834	1
AREL1	2005.35	0.130925	0.113161	1.15697	0.247283	1
ARF1	40044.9	-0.0312866	0.124165	-0.251976	0.80106	1
ARF3	2972.26	-0.124232	0.124165	-1.00054	0.317049	1
ARF4	16586.9	0.0652503	0.10852	0.601273	0.547658	1
ARF5	463.365	0.01594	0.151569	0.105167	0.916243	1
ARF6	4653.66	-0.101496	0.10877	-0.933123	0.350756	1
ARFGAP1	7430.21	0.148773	0.116924	1.27239	0.203234	1
ARFGAP2	2509.05	0.0228019	0.13653	0.16701	0.867362	1
ARFGAP3	4455.11	0.015483	0.161718	0.0957403	0.923727	1
ARFGEF1	9389.73	0.141202	0.116715	1.2098	0.226357	1
ARFGEF2	7221.76	0.197438	0.117176	1.68497	0.0919948	0.811071
ARFGEF3	653.757	-0.16174	0.15997	-1.01107	0.311984	1
ARFIP1	2884.1	-0.0212948	0.121003	-0.175986	0.860305	1
ARFIP2	5569.22	0.010697	0.107406	0.0995939	0.920667	1
ARFRP1	1689.62	0.010951	0.129105	0.084822	0.932403	1
ARG2	97.7411	-0.401317	0.265325	-1.51254	0.130395	0.915114
ARGLU1	4512.25	0.0362931	0.110051	0.329784	0.741563	1
ARHGAP1	5638.87	-0.0306767	0.106184	-0.288901	0.772657	1
ARHGAP10	815.2	-0.442398	0.142886	-3.09617	0.0019604	0.0642166
ARHGAP11A	6360.12	-0.152592	0.108175	-1.41061	0.158361	0.977872
ARHGAP12	2158.71	0.400914	0.125028	3.20661	0.0013431	0.0476699
ARHGAP17	3252.05	0.105197	0.111817	0.940801	0.346807	1
ARHGAP18	2052.74	0.113461	0.130336	0.870531	0.38401	1
ARHGAP19	2714.36	-0.114652	0.137942	-0.831163	0.405881	1
ARHGAP20	16.5423	0.142063	0.531504	0.267285	0.789249	1
ARHGAP21	1697.92	-0.0056769	0.157982	-0.0359337	0.971335	1
ARHGAP22	345.885	0.092566	0.156854	0.590142	0.555095	1
ARHGAP23	471.554	0.0288806	0.209666	0.137746	0.890441	1
ARHGAP24	757.678	-0.970041	0.199393	-4.86497	1.14473e-06	0.000123207
ARHGAP26	1202.33	0.153382	0.128159	1.19681	0.231381	1
ARHGAP27	137.368	0.139944	0.261346	0.535475	0.592322	1
ARHGAP28	135.813	-0.428932	0.217205	-1.97478	0.0482927	0.586842
ARHGAP29	2563.85	-0.133296	0.118914	-1.12095	0.262311	1
ARHGAP32	570.061	0.054627	0.139823	0.390686	0.696029	1
ARHGAP35	3202.95	-0.0119995	0.163597	-0.0733481	0.941529	1
ARHGAP39	1455.51	-0.239728	0.171945	-1.39421	0.163253	0.987923
ARHGAP39L	249.476	-0.0343355	0.238425	-0.14401	0.885493	1
ARHGAP40	547.935	0.0521205	0.186888	0.278887	0.780332	1
ARHGAP42	2502.48	-0.00119906	0.125289	-0.00957035	0.992364	1
ARHGAP44	73.8207	-0.385753	0.305576	-1.26238	0.206812	1
ARHGAP45	11.8262	-0.539606	0.687896	-0.784431	0.432787	1
ARHGAP5	4780.08	0.0251001	0.140009	0.179274	0.857722	1
ARHGAP6	559.172	-0.540093	0.181364	-2.97796	0.00290176	0.0880891
ARHGAP8	31.2792	3.03187	0.590378	5.13547	2.81444e-07	3.51967e-05
ARHGDIA	38254	0.011891	0.110017	0.108083	0.91393	1
ARHGDIB	96.1294	0.223556	0.243981	0.916286	0.359517	1
ARHGDIG	1078.5	-0.263708	0.132692	-1.98738	0.0468804	0.576014
ARHGEF1	640.101	-0.642704	0.23227	-2.76706	0.00565643	0.144261
ARHGEF10	1016.36	0.0107958	0.146423	0.0737301	0.941225	1
ARHGEF10L	595.075	-0.731134	0.222663	-3.28358	0.00102496	0.0390546
ARHGEF11	12777.2	-0.0952458	0.136103	-0.699805	0.484049	1
ARHGEF12	4130	0.0589146	0.156967	0.375331	0.707415	1
ARHGEF16	4037.98	-0.012334	0.121843	-0.101228	0.919369	1
ARHGEF17	16.1121	-0.251596	0.564376	-0.445795	0.655745	1
ARHGEF18	1221.37	-0.210478	0.123718	-1.70127	0.0888919	0.799399
ARHGEF26	1116.67	0.900547	0.120494	7.47377	7.79296e-14	3.22921e-11
ARHGEF28	215.291	-0.326705	0.597754	-0.546553	0.584686	1
ARHGEF3	2252.35	-0.0894785	0.125696	-0.711861	0.476551	1
ARHGEF37	88.0695	-0.502831	0.374915	-1.34118	0.179861	1
ARHGEF38	181.907	-0.0777991	0.254467	-0.305733	0.759808	1
ARHGEF39	1027.43	0.0311064	0.128927	0.241271	0.809345	1
ARHGEF4	69.3923	1.1221	0.494366	2.26977	0.0232213	0.377027
ARHGEF6	2025.15	0.1452	0.12883	1.12707	0.259712	1
ARHGEF7	1809.33	-0.0147547	0.114706	-0.128631	0.89765	1
ARHGEF9	95.1604	-0.219774	0.321686	-0.683195	0.494484	1
ARID1A	4873.9	0.0362138	0.149133	0.242829	0.808138	1
ARID1B	2660.85	0.101682	0.149397	0.680616	0.496115	1
ARID2	1357.78	-0.126433	0.125683	-1.00597	0.314431	1
ARID3A	2012.39	0.307376	0.140549	2.18696	0.0287452	0.428215
ARID3B	1743.35	-0.023731	0.207163	-0.114552	0.9088	1
ARID4A	2733.51	-0.0421423	0.125008	-0.337118	0.736028	1
ARID4B	1784.04	-0.219103	0.139808	-1.56717	0.117074	0.880966
ARID5A	580.752	0.328445	0.145771	2.25315	0.0242494	0.384626
ARID5B	3211.84	-0.33225	0.144824	-2.29416	0.0217814	0.360305
ARIH1	6541.21	0.0493945	0.160857	0.307071	0.758789	1
ARIH2	2353.18	0.247186	0.107596	2.29734	0.0215994	0.359052
ARL1	4793.92	-0.0411354	0.136144	-0.302146	0.762541	1
ARL10	55.7553	-0.240411	0.325431	-0.738747	0.460061	1
ARL11	772.599	-0.0106776	0.141263	-0.0755863	0.939748	1
ARL13B	1426.51	0.0843139	0.136885	0.615947	0.537929	1
ARL14EP	714.594	0.08272	0.126775	0.652494	0.514083	1
ARL15	1222.88	0.0391942	0.126702	0.309341	0.757062	1
ARL16	297.509	0.12791	0.176786	0.723532	0.469353	1
ARL2	15.0864	-0.92909	0.586118	-1.58516	0.11293	0.871222
ARL2BP	485.9	-0.11747	0.161351	-0.72804	0.466589	1
ARL3	2586.05	0.0244793	0.127527	0.191954	0.847778	1
ARL4A	15871.9	-0.358261	0.104821	-3.41785	0.000631186	0.0269546
ARL4C	106.157	0.439394	0.242238	1.81389	0.0696944	0.715904
ARL5A	5399.31	0.0522778	0.104747	0.499087	0.617718	1
ARL5B	6210.73	-0.0401191	0.131977	-0.303985	0.76114	1
ARL6	244.354	-0.0837945	0.183253	-0.457261	0.647484	1
ARL6IP1	2071.58	-0.0906631	0.135038	-0.67139	0.501972	1
ARL6IP4	2216.76	0.178496	0.113053	1.57887	0.114365	0.874353
ARL6IP5	775.816	-0.197754	0.181356	-1.09042	0.275529	1
ARL8A	1549.5	0.17154	0.120666	1.42161	0.155138	0.974177
ARL8B	4223.22	0.219521	0.131137	1.67398	0.0941353	0.815747
ARL8BL	293.983	-0.302823	0.186501	-1.62371	0.104439	0.848604
ARL9	893.925	0.0350878	0.19168	0.183055	0.854755	1
ARMC1	8221.43	0.0432372	0.122634	0.352572	0.72441	1
ARMC10	1212.21	0.149387	0.154289	0.968229	0.33293	1
ARMC2	52.6398	-0.175229	0.324727	-0.539618	0.58946	1
ARMC3	31.2864	-0.0134497	0.449114	-0.0299473	0.976109	1
ARMC5	222.78	-0.253204	0.257611	-0.982895	0.325659	1
ARMC6	1851.13	0.100145	0.118517	0.844981	0.398121	1
ARMC7	2308.24	0.0337515	0.109836	0.30729	0.758623	1
ARMC8	1779.45	0.0170476	0.128026	0.133157	0.894069	1
ARMC9	450.531	0.0118088	0.154283	0.07654	0.938989	1
ARMT1	1233.04	-0.0615097	0.136305	-0.451266	0.651798	1
ARNT	8954.92	0.03212	0.114276	0.281073	0.778655	1
ARNT2	4325.62	-0.0221294	0.122826	-0.180168	0.85702	1
ARNTL	744.691	-0.196579	0.190286	-1.03307	0.30157	1
ARNTL2	1549.73	-0.0132918	0.152999	-0.0868752	0.930771	1
ARPC1A	7144.48	-0.00324041	0.129728	-0.0249785	0.980072	1
ARPC1B	24.2468	-0.143361	0.458058	-0.312976	0.754299	1
ARPC2	10117.6	-0.0355383	0.116055	-0.30622	0.759438	1
ARPC3	5580.46	-0.00651174	0.127765	-0.0509666	0.959352	1
ARPC4	4494.56	-0.0585894	0.118553	-0.494204	0.621162	1
ARPC4-TTLL3	1454.18	0.0141509	0.13076	0.108221	0.913821	1
ARPC5	18097.5	-0.0115058	0.110375	-0.104243	0.916977	1
ARPC5L	1727.72	0.171191	0.161428	1.06048	0.288927	1
ARPP19	22083.9	0.0467003	0.150959	0.309357	0.75705	1
ARPP21	13.6848	0.954917	0.636385	1.50053	0.133476	0.921817
ARR3	17.9261	0.412086	0.552577	0.745753	0.455817	1
ARRDC1	695.52	0.161924	0.202632	0.799104	0.42423	1
ARRDC2	259.348	-0.009291	0.175988	-0.0527935	0.957896	1
ARRDC3	1405.5	0.16316	0.134855	1.20989	0.22632	1
ARRDC4	2486.72	-0.0926369	0.122332	-0.757258	0.448895	1
ARSA	996.107	0.120721	0.147751	0.817055	0.413897	1
ARSB	208.036	0.0732635	0.201838	0.362983	0.716618	1
ARSD	61.6501	-0.220793	0.344933	-0.640102	0.522106	1
ARSE	96.7263	0.20043	0.26647	0.752168	0.45195	1
ARSI	61.1395	0.264923	0.292384	0.90608	0.364894	1
ARSJ	167.419	-0.337712	0.277103	-1.21872	0.222949	1
ARSK	254.041	-0.0450058	0.182454	-0.246669	0.805165	1
ART4	15.4816	-1.36363	0.574675	-2.37287	0.0176507	0.317655
ARTN	268.389	0.366326	0.229909	1.59335	0.111081	0.865789
ARV1	778.907	0.12597	0.140276	0.898015	0.369178	1
ARVCF	5072.05	-0.11977	0.111999	-1.06938	0.284899	1
ARX	151.624	-0.319306	0.249799	-1.27825	0.20116	1
AS3MT	599.35	-0.0755723	0.147504	-0.512339	0.608414	1
ASAH1	3293.15	-0.0916335	0.131035	-0.699304	0.484362	1
ASAH2	202.943	-0.218725	0.236719	-0.923982	0.355495	1
ASAP1	2140.71	-0.107149	0.13572	-0.789484	0.429829	1
ASAP2	608.969	-0.0421927	0.132891	-0.317499	0.750865	1
ASAP3	3552.46	-0.101461	0.179477	-0.565317	0.571858	1
ASB1	16.2062	0.0836391	0.591033	0.141514	0.887464	1
ASB12	218.242	0.217652	0.206911	1.05191	0.29284	1
ASB13	352.416	0.272468	0.158176	1.72256	0.0849678	0.783282
ASB14	32.0352	0.089995	0.439721	0.204664	0.837835	1
ASB15	20.61	-0.311954	0.494671	-0.630629	0.528283	1
ASB16	99.9424	-0.193103	0.328405	-0.588002	0.556531	1
ASB2	13.4607	1.68478	0.712797	2.36362	0.0180972	0.322193
ASB3	843.408	0.129259	0.131105	0.985918	0.324173	1
ASB5	686.928	0.0220516	0.153325	0.143823	0.88564	1
ASB6	952.903	0.14968	0.151109	0.990545	0.321908	1
ASB7	1462.39	0.116766	0.117074	0.997366	0.318587	1
ASB8	1901.99	0.0171538	0.110823	0.154785	0.876991	1
ASB9	147.789	-0.400638	0.365207	-1.09702	0.272634	1
ASCC1	756.309	0.0492262	0.135059	0.364479	0.7155	1
ASCC2	1193.44	0.220149	0.117547	1.87285	0.0610888	0.670561
ASCC3	1983.29	0.132789	0.136128	0.975472	0.329326	1
ASCL1	660.072	-1.16658	0.199743	-5.8404	5.20754e-09	8.99114e-07
ASCL3	8.11235	0.182762	0.744726	0.245409	0.80614	1
ASF1A	1104.92	-0.087407	0.161252	-0.542053	0.587782	1
ASH1L	11025.4	0.012684	0.13948	0.0909381	0.927542	1
ASH2L	2168.72	0.0522725	0.109485	0.477439	0.63305	1
ASIC5	30.9155	0.245379	0.402386	0.609811	0.541987	1
ASL1	60.1369	-0.192863	0.291409	-0.661831	0.50808	1
ASL2	529.773	-0.297699	0.163329	-1.82269	0.0683496	0.705854
ASMTL	602.43	-0.118478	0.135546	-0.874082	0.382074	1
ASNA1	1345.58	-0.00158443	0.128524	-0.0123279	0.990164	1
ASNS	16949.1	0.037287	0.134979	0.276242	0.782362	1
ASNSD1	632.242	-0.0443033	0.180057	-0.246052	0.805642	1
ASPA	475.492	-0.0221676	0.198595	-0.111622	0.911123	1
ASPDH	220.412	-0.135306	0.215329	-0.628371	0.529761	1
ASPG	13212.9	-0.012497	0.163473	-0.0764467	0.939064	1
ASPH	41647.4	-0.0376685	0.138783	-0.271421	0.786067	1
ASPHD2	22.0995	-1.10983	0.531138	-2.08953	0.0366596	0.494816
ASPM	7631.54	-0.227929	0.130354	-1.74853	0.0803718	0.766492
ASRGL1	238.61	-0.041984	0.181816	-0.230914	0.817382	1
ASS1	15.1255	0.352864	0.70241	0.502362	0.615413	1
ASTE1	421.704	0.115027	0.180942	0.635711	0.524965	1
ASTN1	116.118	-0.122797	0.326372	-0.37625	0.706731	1
ASTN2	11.2288	0.0739033	0.644808	0.114613	0.908752	1
ASXL1	2523.27	0.0272201	0.128191	0.21234	0.831842	1
ASXL2	1458.96	0.205735	0.169925	1.21074	0.225996	1
ASXL3	619.702	-0.0948964	0.147319	-0.644156	0.519474	1
ATAD1	6523.53	0.127349	0.120431	1.05745	0.290308	1
ATAD2	9908.47	0.297347	0.118341	2.51263	0.0119833	0.242816
ATAD2B	1577.45	0.233273	0.118265	1.97245	0.0485578	0.587908
ATAD3A	14166.3	0.0643125	0.147684	0.435474	0.663218	1
ATAD5	1782.6	0.0463985	0.137055	0.338539	0.734957	1
ATE1	3680.91	0.0920409	0.120526	0.763657	0.445072	1
ATF1	5431.23	0.0364884	0.109241	0.334018	0.738366	1
ATF2	1372.94	0.0608022	0.131495	0.462393	0.6438	1
ATF3	762.602	0.414545	0.198913	2.08405	0.0371553	0.498889
ATF4	24270.4	0.0741658	0.152463	0.486452	0.626647	1
ATF6	4012.46	0.0888657	0.133675	0.664789	0.506186	1
ATF7	757.922	-0.0478448	0.191027	-0.250461	0.802231	1
ATF7IP	4032.35	0.00689154	0.128368	0.053686	0.957185	1
ATG10	857.93	0.014636	0.13239	0.110552	0.911972	1
ATG101	1989.84	-0.00364985	0.108426	-0.0336623	0.973146	1
ATG12	910.705	-0.154275	0.134722	-1.14514	0.252151	1
ATG13	7388.84	-0.0847096	0.151351	-0.559691	0.57569	1
ATG14	1183.24	-0.0759279	0.125966	-0.602763	0.546666	1
ATG16L1	1966.45	0.183771	0.11327	1.62242	0.104714	0.848604
ATG2B	3230.05	-0.13066	0.123672	-1.05651	0.290736	1
ATG3	1805.02	0.0291134	0.13249	0.21974	0.826073	1
ATG4A	1408.69	-0.0281779	0.120706	-0.233443	0.815417	1
ATG4B	1806.88	-0.0909786	0.127146	-0.715545	0.474272	1
ATG4C	1395.36	0.0503057	0.130043	0.386839	0.698875	1
ATG5	1123.88	-0.00346378	0.131363	-0.0263679	0.978964	1
ATG7	1382.43	0.0684217	0.129721	0.527454	0.597878	1
ATG9A	3098.18	0.0871122	0.148235	0.587661	0.55676	1
ATG9B	616.319	0.0170851	0.208626	0.0818935	0.934731	1
ATIC	8126.34	-0.0127857	0.131693	-0.0970872	0.922657	1
ATL1	783.492	0.074346	0.181352	0.409953	0.68184	1
ATL2	5281.91	0.0142947	0.111268	0.128471	0.897776	1
ATM	1816.78	0.128813	0.13368	0.963592	0.335251	1
ATMIN	3132.76	0.255326	0.119704	2.13298	0.0329267	0.463196
ATN1	2470.15	-0.222986	0.15954	-1.39768	0.16221	0.985929
ATOH8	44.7099	0.141004	0.376538	0.374474	0.708052	1
ATOX1	1703.4	-0.109783	0.134447	-0.816549	0.414186	1
ATP10B	1789.63	0.399833	0.153703	2.60134	0.00928593	0.206596
ATP10D	122.754	-0.76462	0.267652	-2.85677	0.00427979	0.118229
ATP11A	4509.16	-0.0428311	0.12787	-0.334959	0.737656	1
ATP11B	7174.04	0.0160982	0.112062	0.143655	0.885773	1
ATP11C	7233.49	-0.00886502	0.101314	-0.0875008	0.930273	1
ATP13A1	3076.02	0.0354189	0.105361	0.336166	0.736746	1
ATP13A2	5175.07	0.1674	0.167827	0.997453	0.318545	1
ATP13A3	9200.71	0.0590738	0.124634	0.473978	0.635515	1
ATP1A1	28492.9	-0.103821	0.123555	-0.840279	0.400752	1
ATP1B1	78592.1	-0.0772146	0.131021	-0.58933	0.55564	1
ATP1B3	8086.44	0.138018	0.118742	1.16233	0.245101	1
ATP1B4	9.23184	0.57258	0.730835	0.78346	0.433357	1
ATP23	2218.66	-0.0490494	0.124347	-0.394456	0.693245	1
ATP2A2	27003.2	0.128379	0.153842	0.834485	0.404007	1
ATP2A3	1237.22	0.476246	0.237554	2.00479	0.0449859	0.563173
ATP2B1	11486.5	0.0203775	0.118627	0.171777	0.863613	1
ATP2B2	714.81	-0.352485	0.143605	-2.45455	0.014106	0.270609
ATP2B4	820.933	-0.117583	0.136742	-0.859887	0.389851	1
ATP2C1	8365.21	-0.0468347	0.112285	-0.417106	0.676601	1
ATP2C2	35.7446	1.18313	0.427226	2.76932	0.00561736	0.143685
ATP5A1W	195.258	-0.209936	0.185094	-1.13421	0.256706	1
ATP5A1Z	45791.4	-0.0634317	0.102298	-0.620067	0.535213	1
ATP5C1	23652.8	-0.0785164	0.12287	-0.63902	0.52281	1
ATP5D	12707.6	-0.251444	0.137656	-1.82661	0.0677578	0.703877
ATP5E	6899.26	-0.0917083	0.181202	-0.50611	0.612779	1
ATP5F1	12110.3	-0.0692519	0.103313	-0.670314	0.502658	1
ATP5F1B	86358.8	-0.0830831	0.10703	-0.776258	0.437597	1
ATP5G1	17298	-0.12862	0.193511	-0.664664	0.506265	1
ATP5G3	13274.7	-0.0681003	0.128691	-0.529175	0.596684	1
ATP5H	16596	-0.0797426	0.135075	-0.590359	0.55495	1
ATP5I	3815.28	-0.0960349	0.134572	-0.713635	0.475453	1
ATP5J	5606.41	-0.0462076	0.121106	-0.381547	0.702798	1
ATP5J2	9311.05	-0.0408136	0.18091	-0.225601	0.821512	1
ATP5L	4475.55	-0.0503091	0.144451	-0.348277	0.727632	1
ATP5O	5901.66	-0.0825371	0.139593	-0.59127	0.554339	1
ATP5S	378.937	0.0467993	0.17703	0.264357	0.791504	1
ATP5SL	681.332	-0.0190229	0.131734	-0.144404	0.885182	1
ATP6	222076	0.367669	0.551931	0.66615	0.505315	1
ATP6AP1	10734.4	0.00143987	0.156072	0.00922568	0.992639	1
ATP6AP1L	10.3121	0.0847184	0.660889	0.128189	0.898	1
ATP6AP2	3337.91	-0.0254818	0.114704	-0.222152	0.824195	1
ATP6V0A1	2386.16	0.0429245	0.10882	0.394455	0.693245	1
ATP6V0A2	1927.31	0.0402434	0.116888	0.344291	0.730628	1
ATP6V0A4	35.3372	0.492002	0.424831	1.15811	0.246818	1
ATP6V0B	2575.59	-0.0286449	0.118587	-0.241551	0.809128	1
ATP6V0C	8300.83	-0.0134569	0.115845	-0.116163	0.907523	1
ATP6V0D1	2684.79	0.0561652	0.117659	0.477357	0.633108	1
ATP6V0E1	2130.02	-0.0715	0.124331	-0.575077	0.565239	1
ATP6V0E2	294.363	0.160998	0.172624	0.932652	0.351	1
ATP6V1A	5461.52	0.0720807	0.131899	0.546485	0.584733	1
ATP6V1AL	720.156	0.00312809	0.209489	0.014932	0.988086	1
ATP6V1B2	8297.67	0.0431136	0.11583	0.372216	0.709732	1
ATP6V1C1	3875.83	0.0171589	0.131423	0.130562	0.896122	1
ATP6V1C2	321.333	-0.0520638	0.262132	-0.198617	0.842562	1
ATP6V1D	2092.19	0.0407647	0.141925	0.287226	0.773939	1
ATP6V1E1	7836.72	0.0218195	0.119454	0.18266	0.855065	1
ATP6V1G1	5891.42	0.00304157	0.174113	0.017469	0.986062	1
ATP6V1G3	9.0482	0.450367	0.799758	0.563129	0.573347	1
ATP6V1H	4909.05	-0.0414306	0.114141	-0.362977	0.716622	1
ATP7B	569.519	-0.350128	0.158671	-2.20663	0.0273397	0.415358
ATP8	35607.5	0.37757	0.727209	0.519205	0.603618	1
ATP8A1	3950.35	-0.373964	0.140477	-2.6621	0.0077654	0.183089
ATP8A2	287.999	-0.301677	0.183452	-1.64444	0.100085	0.837223
ATP8B2	1873.37	-0.160501	0.159249	-1.00786	0.31352	1
ATP8B3	978.415	-0.0721307	0.182792	-0.394606	0.693134	1
ATP8B4	42.9288	-0.749045	0.354426	-2.1134	0.0345664	0.477847
ATP9A	2373.66	-0.4435	0.135889	-3.26369	0.00109973	0.0408701
ATP9B	2533.24	-0.0167167	0.127471	-0.131141	0.895664	1
ATPAF1	1182.79	-0.152189	0.119468	-1.27388	0.202705	1
ATPAF2	2303.76	0.0577397	0.135697	0.425506	0.670468	1
ATPIF1	7055.01	-0.394369	0.179856	-2.19269	0.0283298	0.423773
ATR	1925.95	0.0397881	0.115971	0.343087	0.731533	1
ATRAID	1395.26	-0.204112	0.142718	-1.43018	0.152665	0.96914
ATRIP	2786.08	0.125362	0.110152	1.13809	0.255084	1
ATRN	5158.59	-0.0806267	0.109446	-0.73668	0.461317	1
ATRNL1	960.655	-0.0276559	0.141967	-0.194805	0.845546	1
ATRX	8312.78	0.0180897	0.148537	0.121785	0.903069	1
ATXN1	1216.72	-0.444791	0.160998	-2.76272	0.0057322	0.145947
ATXN10	747.331	-0.0054831	0.142854	-0.0383825	0.969383	1
ATXN1L	7216.36	0.041397	0.127638	0.324333	0.745686	1
ATXN2	4602.75	0.0113774	0.119655	0.0950854	0.924247	1
ATXN3	2208	0.0754265	0.112137	0.67263	0.501183	1
ATXN7	991.232	-0.123908	0.167542	-0.739562	0.459566	1
ATXN7L1	2298.22	-0.106773	0.122846	-0.869159	0.38476	1
ATXN7L2	333.747	-0.148878	0.19391	-0.767766	0.442626	1
ATXN7L3	1422.97	0.080829	0.156978	0.514906	0.606619	1
AUH	809.084	-0.116948	0.136332	-0.857815	0.390995	1
AUP1	5474.72	-0.0180584	0.122878	-0.146962	0.883162	1
AURKA	7408.57	-0.0992425	0.13238	-0.74968	0.453447	1
AURKAIP1	4629.47	-0.00363143	0.132773	-0.0273506	0.97818	1
AUTS2	1188.9	-0.459761	0.201009	-2.28727	0.0221803	0.363639
AvBD10	1603.25	1.22657	0.427812	2.86708	0.00414275	0.115599
AvBD8	40.7228	0.122843	0.402996	0.304825	0.760499	1
AvBD9	495.4	0.524685	0.294303	1.7828	0.0746181	0.742708
AVD	13.3395	-0.34658	0.653749	-0.530142	0.596014	1
AVDL	32.7163	-0.15952	0.604948	-0.263692	0.792017	1
AVEN	1534.58	-0.118407	0.142344	-0.831835	0.405502	1
AVL9	2607.52	0.0664585	0.111982	0.593473	0.552865	1
AVPI1	952.748	-0.414131	0.241252	-1.71659	0.0860539	0.787818
AWAT1	198.139	-0.470017	0.247084	-1.90226	0.0571378	0.644257
AXDND1	2169.19	0.118283	0.132942	0.889732	0.37361	1
AXIN1	5255.63	-0.445495	0.112365	-3.96472	7.34829e-05	0.00447786
AZI2	5709.23	0.0460319	0.112934	0.4076	0.683567	1
AZIN1	13360.7	0.115036	0.157005	0.732687	0.463749	1
AZIN2	440.77	0.0633827	0.21143	0.299782	0.764344	1
B2M	7246.18	-0.0937882	0.158094	-0.593242	0.553019	1
B3GALNT1	268.634	-0.00236633	0.163506	-0.0144724	0.988453	1
B3GALNT2	1427.1	-0.151827	0.137361	-1.10531	0.269023	1
B3GALT5	73.144	-0.281877	0.31643	-0.890804	0.373034	1
B3GALT6	1156.49	-0.0968105	0.145455	-0.665571	0.505686	1
B3GAT1	9.53005	-0.585942	0.718497	-0.81551	0.41478	1
B3GAT2	9.80316	0.118042	0.695156	0.169806	0.865163	1
B3GLCT	1802.82	-0.00957158	0.135129	-0.0708329	0.943531	1
B3GNT2	1857.27	-0.326246	0.147812	-2.20717	0.0273021	0.415168
B3GNT4	65.1573	-0.304069	0.335294	-0.906875	0.364473	1
B3GNT5	289.631	-0.241649	0.199696	-1.21009	0.226246	1
B3GNT7	41.7391	0.289366	0.364975	0.792838	0.427872	1
B3GNT9	349.602	0.0868667	0.242595	0.358072	0.720289	1
B3GNTL	21.5086	-0.47293	0.463407	-1.02055	0.307468	1
B3GNTL1	49.4902	0.0924609	0.369451	0.250266	0.802382	1
B4GALNT3	975.327	-0.207555	0.178405	-1.16339	0.24467	1
B4GALNT4	2680.07	-0.0135329	0.118452	-0.114248	0.909041	1
B4GALT1	1804.27	-0.0440325	0.139299	-0.316101	0.751926	1
B4GALT2	2911.41	0.0787782	0.135234	0.582534	0.560207	1
B4GALT3	2704.4	-0.00198109	0.160254	-0.0123621	0.990137	1
B4GALT4	1090.93	0.0197226	0.128481	0.153506	0.877999	1
B4GALT5	9925.3	0.125097	0.148053	0.844946	0.398141	1
B4GALT6	1810.28	-0.631861	0.119745	-5.27671	1.31521e-07	1.75965e-05
B4GALT7	1740.37	0.110799	0.125997	0.879385	0.379193	1
B9D1	830.814	-0.0282433	0.152383	-0.185344	0.852959	1
B9D2	43.47	0.0289965	0.369308	0.0785157	0.937418	1
BAALC	22.5269	0.0226629	0.473337	0.0478791	0.961813	1
BAAT	749.259	0.105901	0.184854	0.572889	0.56672	1
BABAM1	1241.38	-0.0836894	0.128684	-0.65035	0.515466	1
BACE1	4910	0.143586	0.142803	1.00548	0.314665	1
BACE2	2923.69	-0.245095	0.124703	-1.96543	0.0493641	0.593335
BACH1	2388.02	-0.332924	0.200964	-1.65664	0.097593	0.829966
BACH2	185.784	-0.0562454	0.27509	-0.204462	0.837993	1
BAG1	2027.62	0.0628234	0.153627	0.408934	0.682588	1
BAG2	227.971	0.0485392	0.17122	0.28349	0.776801	1
BAG3	2813.31	0.344654	0.233266	1.47751	0.139538	0.937226
BAG4	1051.96	0.112315	0.152533	0.736334	0.461527	1
BAG5	1122.11	-0.0942597	0.131261	-0.71811	0.47269	1
BAHCC1	4015.79	0.167564	0.200853	0.834261	0.404134	1
BAHD1	3100.95	0.161272	0.124435	1.29604	0.194963	1
BAIAP2	919.75	0.486982	0.142569	3.41577	0.00063603	0.0269546
BAIAP2L1	1343.59	-0.202587	0.154885	-1.30798	0.190879	1
BAIAP2L2	351.344	-0.216827	0.184495	-1.17525	0.239896	1
BAK1	3131.89	0.0657523	0.106551	0.617096	0.537171	1
BAMBI	2291.84	0.619254	0.153049	4.04611	5.20764e-05	0.00345267
BANF1	6483.18	-0.163119	0.124483	-1.31037	0.190071	1
BANP	841.311	0.171986	0.159586	1.0777	0.281166	1
BAP1	4518.12	0.0160772	0.118729	0.135411	0.892287	1
BARD1	1339.32	-0.0912577	0.129329	-0.705623	0.480423	1
BARL	53.3986	2.55869	0.409966	6.24122	4.34159e-10	8.99524e-08
BASP1	345.045	-0.728186	0.273295	-2.66447	0.00771089	0.182583
BATF	30.1097	-0.0370017	0.439481	-0.0841941	0.932902	1
BATF3	168.919	0.143699	0.247569	0.580438	0.561619	1
BAZ1A	2295.43	0.092065	0.119774	0.768653	0.4421	1
BAZ1B	13903.6	0.032016	0.111341	0.287548	0.773693	1
BAZ2A	4840.22	0.0136937	0.130471	0.104955	0.916411	1
BAZ2B	1299.2	0.00132667	0.118046	0.0112385	0.991033	1
BBIP1	543.679	-0.126484	0.161617	-0.782617	0.433852	1
BBOF1	289.749	0.120122	0.165942	0.72388	0.469139	1
BBOX1	3672.66	-0.103887	0.120657	-0.861014	0.389231	1
BBS1	96.6736	-0.156935	0.267458	-0.586765	0.557361	1
BBS10	210.545	-0.0747258	0.20488	-0.364729	0.715314	1
BBS12	517.259	0.0957742	0.15577	0.614843	0.538658	1
BBS2	784.878	0.0920521	0.157062	0.586087	0.557817	1
BBS4	106.305	-0.127129	0.290263	-0.437981	0.6614	1
BBS5	601.755	-0.226709	0.146621	-1.54622	0.122051	0.894685
BBS7	756.107	-0.125233	0.125581	-0.997229	0.318654	1
BBS9	315.376	-0.0493455	0.197604	-0.249719	0.802805	1
BBX	2736.66	-0.036862	0.118162	-0.311961	0.75507	1
BCAP29	4812.95	-0.146239	0.134805	-1.08482	0.278002	1
BCAP31	3033.29	-0.0670308	0.111607	-0.600598	0.548108	1
BCAR1	19554.4	-0.0376297	0.158461	-0.23747	0.812293	1
BCAR3	1915.59	0.0834567	0.117787	0.708542	0.478609	1
BCAS2	1253.39	-0.0640599	0.118123	-0.542317	0.5876	1
BCAS3	2252.91	-0.354592	0.153807	-2.30543	0.0211425	0.355053
BCAT1	1795.94	-0.0207099	0.137442	-0.150681	0.880227	1
BCCIP	4245.67	0.128088	0.165815	0.772474	0.439834	1
BCDIN3D	575.992	0.00745453	0.145207	0.0513373	0.959057	1
BCHE	4624.53	-0.231344	0.116954	-1.97807	0.0479213	0.584615
BCKDHA	898.764	-0.151697	0.133057	-1.14009	0.254248	1
BCKDHB	1944.1	-0.0899426	0.110862	-0.811305	0.41719	1
BCL10	1577.51	0.126963	0.130345	0.974053	0.33003	1
BCL11A	1285.36	0.548459	0.168181	3.26113	0.0011097	0.0410562
BCL11B	14.9818	-0.869662	0.623259	-1.39535	0.162912	0.987836
BCL2	676.799	0.286901	0.155125	1.84949	0.0643875	0.686907
BCL2A1	185.739	-0.786166	0.236186	-3.32858	0.000872891	0.034448
BCL2L1	2082.81	-0.122486	0.116147	-1.05458	0.291619	1
BCL2L10	810.331	-0.0353719	0.141237	-0.250444	0.802244	1
BCL2L11	276.663	-0.610803	0.21436	-2.84943	0.00437974	0.120702
BCL2L13	5690.9	0.00314983	0.112096	0.0280994	0.977583	1
BCL2L14	316.067	0.138139	0.191593	0.721	0.47091	1
BCL2L15	1141.41	-0.0977784	0.132154	-0.739883	0.459371	1
BCL6	790.98	-0.00221436	0.159518	-0.0138815	0.988925	1
BCL7A	2230.38	0.0996199	0.122515	0.813124	0.416147	1
BCL7B	1920.6	-0.0576789	0.153797	-0.375033	0.707636	1
BCL9	1398.54	-0.264166	0.161998	-1.63067	0.102959	0.843574
BCL9L	755.222	-0.0363254	0.15566	-0.233364	0.815479	1
BCLAF1	5204.14	0.133558	0.133766	0.998448	0.318062	1
BCO1	105.605	-0.640218	0.2613	-2.45013	0.0142806	0.273012
BCO2	236.762	-0.228365	0.233463	-0.978164	0.327993	1
BCOR	2458.11	-0.0136389	0.138174	-0.0987082	0.92137	1
BCORL	186.628	-0.19895	0.268264	-0.741621	0.458317	1
BCORL1	881.345	-0.0979199	0.154391	-0.634233	0.525929	1
BCR	1288.7	0.0529629	0.130083	0.407146	0.683901	1
BCS1L	611.906	0.0881891	0.144404	0.610709	0.541392	1
BDH1A	528.992	-0.107254	0.172405	-0.622107	0.533871	1
BDH1B	282.155	-0.278586	0.180396	-1.54431	0.122514	0.895356
BDH2	5750.17	-0.106157	0.155276	-0.683665	0.494187	1
BDKRB1	420.591	-0.605153	0.197367	-3.06613	0.00216848	0.0697913
BDKRB2	931.021	-1.17309	0.194817	-6.02153	1.72779e-09	3.3692e-07
BDP1L	1931.56	0.21527	0.163189	1.31915	0.187119	1
BEAN1	723.326	-0.0902886	0.129288	-0.698352	0.484957	1
BECN1	2980.79	0.0786756	0.120797	0.651306	0.514849	1
BEND2	391.256	0.0877026	0.14521	0.603973	0.545862	1
BEND3	1923.3	0.0838971	0.13943	0.601713	0.547365	1
BEND4	570.057	-0.0748069	0.152135	-0.491713	0.622922	1
BEND6	466.049	0.16395	0.140525	1.1667	0.243332	1
BEND7	3995.37	-0.117671	0.131898	-0.892138	0.372319	1
BEST2	21.0503	-0.186815	0.499576	-0.373948	0.708443	1
BEST4	175.156	0.0422046	0.230856	0.182818	0.854941	1
BET1	1498.84	-0.00531607	0.136477	-0.0389523	0.968928	1
BET1L	4286.13	0.146323	0.116065	1.26069	0.207419	1
BF1	6090.13	-0.0881102	0.155914	-0.565121	0.571991	1
BF2	7328.19	-0.140794	0.168185	-0.837137	0.402516	1
BFAR	3309.18	0.0611007	0.162001	0.377163	0.706052	1
BFSP1	63.1822	-0.30897	0.362284	-0.852839	0.393748	1
BG1	603.06	-0.448162	0.188998	-2.37125	0.0177281	0.318527
BG2	877.966	-0.457408	0.156747	-2.91814	0.00352127	0.102575
BG8	437.122	-0.518663	0.185201	-2.80054	0.00510174	0.13617
BGLAP	82.923	-0.455884	0.326691	-1.39546	0.162877	0.987836
BHLHE40	2605.91	0.864114	0.193027	4.47664	7.58269e-06	0.000628415
BHLHE41	276.826	-0.167097	0.190423	-0.877506	0.380212	1
BHMT	340.838	-0.0458395	0.164283	-0.279027	0.780224	1
BICC1	2656.65	0.005785	0.138766	0.0416889	0.966747	1
BICD1	44.8458	0.342435	0.445904	0.767958	0.442512	1
BICD2	2581.06	-0.0924131	0.130399	-0.708694	0.478514	1
BICDL1	34.1291	0.137344	0.418777	0.327965	0.742938	1
BID	2783.76	-0.0858578	0.146137	-0.587515	0.556858	1
BIK	166.444	-0.412706	0.226367	-1.82317	0.0682777	0.705551
BIN1	1476.54	-0.0851957	0.128332	-0.663871	0.506773	1
BIN3	5085.3	0.0501295	0.116022	0.43207	0.665691	1
BIRC2	4252.57	-0.119809	0.130788	-0.91605	0.359641	1
BIRC5	2438.26	-0.157966	0.138369	-1.14163	0.253606	1
BIRC6	6457.18	0.0144698	0.133327	0.108528	0.913577	1
BIRC7	28.4799	-0.388881	0.433405	-0.89727	0.369575	1
BIVM	3613.61	-0.0486053	0.141268	-0.344065	0.730798	1
BKJ	37.8734	-0.0895293	0.408222	-0.219315	0.826405	1
BLB1	15.2455	0.213796	0.54653	0.391189	0.695658	1
BLB3	23009.3	0.0283483	0.161394	0.175646	0.860572	1
BLCAP	3713.5	0.131856	0.11201	1.17718	0.239126	1
BLEC3	97.3971	-0.0234024	0.282944	-0.0827104	0.934082	1
BLM	3243.07	-0.011577	0.113036	-0.102419	0.918424	1
BLMH	10376.8	0.0322891	0.135408	0.238458	0.811526	1
BLNK	7.98165	0.157533	0.764078	0.206174	0.836655	1
BLOC1S1	742.313	-0.167823	0.142998	-1.1736	0.240554	1
BLOC1S2	1418.23	-0.0224193	0.124608	-0.179918	0.857217	1
BLOC1S3	3930.87	-0.0227325	0.163167	-0.13932	0.889197	1
BLOC1S4	4556.04	0.0747337	0.109309	0.683694	0.494169	1
BLOC1S5	4728.13	-0.0385654	0.122152	-0.315716	0.752218	1
BLOC1S6	2100.46	-0.0156758	0.114304	-0.137141	0.890919	1
BLVRA	25.3125	-0.255406	0.454089	-0.562457	0.573804	1
BLZF1	1565.95	0.153941	0.155143	0.992251	0.321075	1
BMF	123.366	0.331511	0.378539	0.875765	0.381158	1
BMI1	7482.37	0.00222994	0.113264	0.0196879	0.984292	1
BMP2	622.668	-0.314965	0.154467	-2.03904	0.0414458	0.533772
BMP2K	2678.14	0.0658244	0.131694	0.499828	0.617196	1
BMP5	51.1467	-0.693635	0.380262	-1.82409	0.0681378	0.705551
BMP6	1015.83	0.628503	0.153662	4.09015	4.31093e-05	0.00294048
BMP8A	8.98627	-0.253096	0.729644	-0.346876	0.728684	1
BMPER	10.229	0.540055	0.703996	0.767129	0.443005	1
BMPR1A	3146.23	-0.00210035	0.133889	-0.0156872	0.987484	1
BMPR1B	14.8657	-1.06238	0.757749	-1.40202	0.160909	0.983439
BMPR2	5830.51	-0.159629	0.127157	-1.25537	0.209343	1
BMS1	7858.92	0.197983	0.189847	1.04286	0.297014	1
BMT2	1300.83	0.0159922	0.124551	0.128399	0.897833	1
BNC2	83.2633	-0.138349	0.264479	-0.523101	0.600904	1
BNIP1	637.428	0.0534832	0.155985	0.342875	0.731693	1
BNIP2	1414.9	0.230802	0.146328	1.57729	0.114728	0.874761
BNIP3	2428.39	-0.19167	0.169727	-1.12928	0.258778	1
BNIP3L	8832.09	-0.0787913	0.14233	-0.553582	0.579865	1
BOD1	3170.64	0.220929	0.144456	1.52938	0.12617	0.903745
BOD1L1	3844.61	0.154132	0.145425	1.05988	0.289201	1
BOK	60.862	-0.0982911	0.299886	-0.327762	0.743092	1
BOLA3	2030.29	-0.328712	0.153939	-2.13534	0.0327334	0.461685
BOP1	12833.4	0.188351	0.165922	1.13518	0.256302	1
BORA	2401.44	-0.0227956	0.108964	-0.209202	0.834291	1
BORCS5	969.099	0.28221	0.136929	2.061	0.039303	0.515386
BORCS6	660.805	-0.481279	0.241231	-1.9951	0.046032	0.569814
BORCS7	1042.76	-0.0666565	0.123411	-0.540117	0.589116	1
BORCS8	577.174	-0.0820541	0.176687	-0.464403	0.642359	1
BORL1	5967.69	-0.0911683	0.129466	-0.704187	0.481316	1
BORL4	22384.4	-0.054484	0.106077	-0.513625	0.607514	1
BPGM	2639.6	0.240425	0.120101	2.00186	0.0452997	0.564967
BPHL	1796.63	-0.220616	0.130255	-1.69372	0.090319	0.803132
BPIFB2	25.3451	-0.381988	0.45134	-0.846343	0.397362	1
BPIFB3	2131.33	0.0312382	0.198939	0.157024	0.875226	1
BPIFB6	89.7664	0.340806	0.300444	1.13434	0.256651	1
BPIL3	75.1819	0.281458	0.308672	0.911836	0.361855	1
BPNT1	1742.69	-0.047097	0.124148	-0.37936	0.70442	1
BPTF	3503.67	-0.0319653	0.11833	-0.270137	0.787055	1
BRAF	839.636	0.0957193	0.132084	0.724684	0.468646	1
BRAP	1830.95	0.0801848	0.145627	0.550619	0.581895	1
BRAT1	482.316	-0.0226016	0.184234	-0.122679	0.902361	1
BRCA1	6097.17	-0.0165343	0.120195	-0.137563	0.890586	1
BRCA2	2726.55	0.157879	0.139168	1.13445	0.256607	1
BRCC3	1487.35	0.13695	0.133928	1.02257	0.306511	1
BRD1	3059.78	-0.0477016	0.138239	-0.345066	0.730045	1
BRD2	15640.5	0.179534	0.123334	1.45567	0.145483	0.951232
BRD3	1570.79	-0.0470203	0.13431	-0.350088	0.726273	1
BRD4L	3841.85	0.0159574	0.122352	0.130422	0.896232	1
BRD7	4273.66	-0.0646257	0.129163	-0.500341	0.616835	1
BRD8	1924.79	0.0590944	0.109045	0.541928	0.587868	1
BRD9	3129.81	-0.0350392	0.121581	-0.288197	0.773196	1
BRE	6655.36	-0.0712061	0.110499	-0.644407	0.519311	1
BRF1	4514.27	0.194897	0.1594	1.22269	0.221447	1
BRF2	627.708	0.116771	0.132749	0.879641	0.379054	1
BRI3	4507.87	-0.267126	0.143729	-1.85854	0.0630926	0.680833
BRI3BP	6252.31	0.0760881	0.107161	0.710037	0.477681	1
BRICD5	31.3338	-0.0843251	0.408595	-0.206378	0.836495	1
BRIP1	1929.83	0.0970468	0.135572	0.715833	0.474095	1
BRIX1	4642.17	0.151624	0.16654	0.910437	0.362592	1
BRK1	438.831	-0.261869	0.184785	-1.41716	0.156436	0.97461
BRMS1L	3846.28	-0.0254142	0.11542	-0.220188	0.825724	1
BROX	2704.35	0.0421002	0.134717	0.312509	0.754654	1
BRPF1	613.748	0.0267291	0.151546	0.176376	0.859998	1
BRPF3	2060.83	-0.184256	0.121857	-1.51206	0.130518	0.915114
BRWD3	2669.42	-0.227123	0.13966	-1.62626	0.103895	0.846896
BSDC1	1518.68	0.0701564	0.164946	0.42533	0.670596	1
BSG	38924.9	-0.00352493	0.100315	-0.0351387	0.971969	1
BSN	249.769	0.0966184	0.266853	0.362066	0.717303	1
BSPRY	68.0218	-0.0275639	0.281553	-0.0978994	0.922012	1
BST1	1864.82	-0.0292444	0.123766	-0.236287	0.81321	1
BTAF1	3761.43	0.0775731	0.12221	0.63475	0.525591	1
BTBD1	3030.97	0.0171987	0.117811	0.145985	0.883933	1
BTBD10	699.868	0.0702302	0.154385	0.454902	0.64918	1
BTBD11	184.947	0.190207	0.193921	0.980849	0.326667	1
BTBD18	83.8028	0.0176705	0.30629	0.0576922	0.953994	1
BTBD2	1617.44	0.0322627	0.144115	0.223868	0.82286	1
BTBD3	2552.38	0.0648885	0.116822	0.555445	0.57859	1
BTBD6	1947.87	-0.248862	0.193737	-1.28454	0.198954	1
BTBD7	4625.57	0.0610993	0.10879	0.561624	0.574373	1
BTBD9	3456.02	0.10976	0.126305	0.869008	0.384843	1
BTC	52.5322	0.0774774	0.342268	0.226365	0.820918	1
BTD	1539.59	0.00115612	0.12219	0.00946171	0.992451	1
BTF3	9460.69	0.00543735	0.135913	0.0400061	0.968088	1
BTF3L4	10981.4	0.0130397	0.156718	0.0832046	0.933689	1
BTG1	56447.6	-0.560628	0.179172	-3.12899	0.0017541	0.0590938
BTG1L	852.61	-0.741171	0.225516	-3.28655	0.00101422	0.0387343
BTG2	1995.27	0.649885	0.220517	2.9471	0.0032077	0.0952823
BTK	24.7059	-0.0581572	0.449816	-0.129291	0.897127	1
BTN1	487.348	0.228834	0.176366	1.29749	0.194461	1
BTN1A1	14.4114	-0.0537026	0.606823	-0.0884979	0.929481	1
BTN3A3L1	122.949	-0.290566	0.25381	-1.14482	0.252285	1
BTN3A3L2	1202.5	-0.110308	0.142192	-0.775765	0.437888	1
BTRC	1380.36	0.0323911	0.122905	0.263546	0.79213	1
BUB1	6597.97	-0.0819965	0.112636	-0.727978	0.466627	1
BUB1B	5558.13	-0.182516	0.129808	-1.40605	0.15971	0.981534
BUB3	6938.13	0.00428471	0.11223	0.038178	0.969546	1
BUD13	1150.56	0.0454543	0.146198	0.310909	0.75587	1
BUD31	3934.07	-0.075152	0.159882	-0.470047	0.638322	1
BVES	546.314	-0.587824	0.182839	-3.21498	0.00130451	0.0464996
BYSL	4883.97	0.061728	0.147338	0.418955	0.675249	1
BZFP1	394.343	-0.047872	0.186805	-0.256267	0.797744	1
BZFP2	653.741	-0.112696	0.168511	-0.668778	0.503637	1
BZW1	15858.9	-0.0484931	0.125813	-0.385437	0.699914	1
BZW2	9546.54	0.0215554	0.136951	0.157395	0.874934	1
C10H15orf40	932.762	0.0505177	0.133621	0.378068	0.70538	1
C10H15ORF58	797.734	-0.309068	0.199018	-1.55297	0.120431	0.889278
C10H15ORF59	475.323	-0.0410863	0.165622	-0.248073	0.804078	1
C10orf10	22.3714	-0.555198	0.487332	-1.13926	0.254594	1
C10orf67	133.866	0.168256	0.216938	0.775594	0.437989	1
C11H16orf70	1485.02	0.0974603	0.115871	0.841111	0.400286	1
C11H16ORF87	478.434	-0.148669	0.16856	-0.881994	0.37778	1
C11H19orf12	531.039	0.165009	0.179158	0.921026	0.357037	1
C11orf24	2163.17	0.227038	0.11658	1.94749	0.0514765	0.608135
C11orf97	71.4842	-0.56176	0.292316	-1.92176	0.054636	0.625409
C12H3orf14	625.845	-0.105929	0.143785	-0.736719	0.461293	1
C12H3orf18	1020.44	-0.0426608	0.152032	-0.280604	0.779014	1
C12H3ORF67	48.8233	0.00938471	0.317938	0.0295175	0.976452	1
C12orf40	177.246	0.166046	0.200876	0.82661	0.408458	1
C12orf75	3137.3	-0.0989429	0.169284	-0.58448	0.558897	1
C13H5orf15	2848.51	0.0458614	0.135049	0.339591	0.734165	1
C13H5orf24	4737.07	0.112968	0.129808	0.870274	0.384151	1
C14H16orf45	2106.22	-0.0564807	0.12873	-0.438752	0.660841	1
C14H16ORF52	363.183	0.20974	0.159464	1.31528	0.188416	1
C14H16orf59	528.322	0.0993929	0.15722	0.63219	0.527263	1
C14H16orf62	5024.4	-0.026174	0.150139	-0.174331	0.861605	1
C14H16ORF89	12.6063	-0.126232	0.68044	-0.185515	0.852825	1
C14H16orf91	1489.62	-0.00702737	0.157808	-0.0445313	0.964481	1
C14H7orf26	1140.99	0.182192	0.126656	1.43847	0.1503	0.962658
C14H7orf50	931.29	-0.0375105	0.188153	-0.199362	0.84198	1
C14orf132	1379.45	-0.745556	0.143652	-5.19	2.10289e-07	2.72307e-05
C14ORF166B	10.2808	0.00748155	0.661605	0.0113082	0.990978	1
C14orf2	8959.21	-0.073014	0.152008	-0.480331	0.630992	1
C15H12orf43	2704.08	-0.199863	0.142574	-1.40182	0.16097	0.983439
C15H12orf49	1413.34	0.151447	0.128157	1.18173	0.237312	1
C15H12ORF65	2545.48	-0.0550927	0.121929	-0.451841	0.651383	1
C15orf61	1636.18	-0.00188887	0.111418	-0.0169531	0.986474	1
C16orf71	92.5833	-0.10666	0.249385	-0.427694	0.668874	1
C16orf72	5564.63	0.098762	0.117947	0.837341	0.402401	1
C16orf96	154.136	0.129498	0.241596	0.53601	0.591951	1
C17H9orf16	3267.04	-0.0400665	0.110192	-0.363607	0.716151	1
C17H9orf78	1375.85	0.0109187	0.123242	0.0885957	0.929403	1
C17ORF80	161.231	-0.0918961	0.200848	-0.457541	0.647282	1
C18H17orf58	23.7287	0.196919	0.47143	0.417706	0.676162	1
C18H17orf62	748.814	-0.126617	0.185289	-0.683349	0.494386	1
C18H17orf75	3254.38	-0.0242622	0.132023	-0.183773	0.854192	1
C19H17orf78	9.79042	-0.0488807	0.720629	-0.0678307	0.94592	1
C19orf24	1499.12	0.19111	0.1164	1.64184	0.100622	0.837653
C19orf60	360.394	-0.022826	0.165053	-0.138295	0.890008	1
C19orf70	1538.32	-0.0847687	0.122703	-0.690846	0.489662	1
C1D	3808.56	0.0696944	0.190969	0.364951	0.715148	1
C1GALT1	6809.21	0.193658	0.128628	1.50556	0.132179	0.918566
C1GALT1C1	1945.46	0.0617488	0.140261	0.440242	0.659762	1
C1H11ORF54	4057.8	-0.305403	0.147989	-2.06369	0.0390471	0.512842
C1H11ORF70	39.7918	0.0486465	0.387176	0.125645	0.900013	1
C1H11ORF87	55.4232	0.317306	0.40764	0.778398	0.436334	1
C1H12orf29	3799.53	0.0993211	0.122506	0.810746	0.417512	1
C1H12ORF4	1971.76	0.0639338	0.159602	0.400584	0.688726	1
C1H12ORF45	3144.23	0.124502	0.163639	0.76083	0.446758	1
C1H12orf50	1784.96	0.0369257	0.13694	0.269648	0.787431	1
C1H12ORF57	8740.29	-0.00458661	0.145746	-0.03147	0.974895	1
C1H12ORF66	2333.04	0.118227	0.123088	0.960505	0.336801	1
C1H12ORF73	1736.72	0.139612	0.132115	1.05675	0.290625	1
C1H21ORF33	4481.16	-0.0848461	0.105915	-0.801079	0.423086	1
C1H21ORF59	837.022	-0.0942997	0.129989	-0.725444	0.46818	1
C1H21ORF91	316.751	0.222143	0.185209	1.19942	0.230365	1
C1H22orf23	11.4861	-0.0720179	0.692823	-0.103948	0.91721	1
C1H2ORF49	794.78	0.11443	0.148813	0.768953	0.441921	1
C1H3ORF38	954.159	0.0591679	0.127356	0.464586	0.642228	1
C1HXORF36	32.6048	0.512009	0.411203	1.24515	0.213077	1
C1HXORF59	8.59868	-0.410428	0.795628	-0.515854	0.605956	1
C1orf145	690.872	-0.149206	0.178604	-0.835399	0.403493	1
C1orf167	1205.16	0.32379	0.123032	2.63174	0.00849479	0.193674
C1orf210	1937.43	0.1751	0.114288	1.53209	0.125499	0.902759
C1orf226	622.72	0.0914032	0.177932	0.513696	0.607465	1
C1orf228	78.9987	-0.0571993	0.290431	-0.196946	0.84387	1
C1orf53	393.78	-0.113341	0.176751	-0.641247	0.521362	1
C1QBP	26963.1	-0.0469893	0.115882	-0.405493	0.685115	1
C1QL1	114.386	-0.17328	0.315642	-0.548976	0.583022	1
C1QL3	52.9523	0.437742	0.338096	1.29473	0.195415	1
C1QTNF1	25.194	0.0226043	0.457614	0.049396	0.960604	1
C1QTNF6	785.231	0.211239	0.196643	1.07423	0.282721	1
C1QTNF9	56.6045	-0.915268	0.33145	-2.7614	0.00575537	0.146312
C1R	1478.88	-0.00695164	0.143827	-0.0483333	0.961451	1
C1S	591.979	-0.24221	0.183015	-1.32344	0.185689	1
C2	368.325	-0.187741	0.226533	-0.828756	0.407242	1
C20H20ORF112	1501.2	0.249507	0.132986	1.87619	0.0606287	0.668066
C20H20ORF24	3869.51	-0.04227	0.111101	-0.380465	0.7036	1
C20H20ORF85	42.9815	0.260307	0.373458	0.697019	0.485791	1
C20orf196	27.2355	0.215043	0.411869	0.522115	0.60159	1
C20orf27	687.869	-0.0808912	0.203192	-0.398102	0.690555	1
C21H1orf159	1574.04	-0.0351009	0.117328	-0.299169	0.764811	1
C21H1orf174	1639.74	0.0158567	0.129728	0.122231	0.902716	1
C21H1orf50	798.207	0.0793868	0.152223	0.521518	0.602006	1
C22H2ORF42	755.792	-0.0379488	0.148066	-0.256297	0.797721	1
C22H8ORF4	1512.57	-0.777797	0.181671	-4.28135	1.85767e-05	0.00138765
C22orf39	2078.63	-0.319768	0.171138	-1.86848	0.0616953	0.673649
C23H1ORF109	287.185	-0.064587	0.172212	-0.375043	0.707628	1
C23H1orf216	241.341	0.47494	0.188605	2.51817	0.0117966	0.240871
C24H11orf57	1022.65	0.265744	0.160069	1.66018	0.0968773	0.826472
C25H1ORF43	3864.82	0.0718177	0.106798	0.672464	0.501288	1
C26H1orf106	29.3587	0.0442798	0.446578	0.0991537	0.921016	1
C26H1orf116	2716.32	0.0969338	0.131731	0.735845	0.461825	1
C26H1orf74	113.69	-0.474952	0.260459	-1.82352	0.0682245	0.705551
C26H6orf106	5953.41	-0.176958	0.129321	-1.36836	0.171198	0.996
C26H6ORF125	1018.47	-0.045444	0.134006	-0.33912	0.73452	1
C26H6ORF222	13.2004	0.00879147	0.598245	0.0146954	0.988275	1
C26H6orf89	2558.29	1.10222	0.122864	8.97102	2.93783e-19	2.31878e-16
C28H19ORF44	120.717	0.0616522	0.235584	0.2617	0.793553	1
C2CD2	1785.33	0.150179	0.164352	0.913763	0.360841	1
C2CD2L	1581.36	0.0784551	0.126302	0.621173	0.534486	1
C2CD3	805.477	0.0957176	0.161753	0.591752	0.554016	1
C2CD4A	27.8724	-0.536897	0.41865	-1.28245	0.199685	1
C2CD5	2739.57	-0.047723	0.112455	-0.424376	0.671292	1
C2H18ORF21	3581.76	0.126624	0.153124	0.826936	0.408273	1
C2H18ORF8	3700.94	-0.0547634	0.113582	-0.482148	0.6297	1
C2H1orf35	1179.15	-0.122066	0.1322	-0.923345	0.355828	1
C2H5ORF22	4635.4	0.29351	0.191269	1.53454	0.124896	0.902394
C2H6orf52	6006.03	-0.018826	0.136153	-0.138271	0.890027	1
C2H6ORF62	37502.6	0.0978285	0.139862	0.699464	0.484262	1
C2H7orf25	1281.94	0.242739	0.1309	1.85439	0.0636836	0.68498
C2H8ORF22	96.8412	-0.227229	0.43644	-0.520642	0.602616	1
C2H8ORF34	21.9997	-0.302537	0.479042	-0.631547	0.527683	1
C2H8ORF37	525.052	-0.17416	0.147859	-1.17788	0.238845	1
C2H8ORF76	849.056	0.157965	0.146052	1.08157	0.279443	1
C2orf50	93.4858	0.275374	0.260524	1.057	0.290511	1
C2orf71	14.0558	-0.0751773	0.564959	-0.133067	0.894141	1
C2orf72	351.24	-0.141027	0.192744	-0.731681	0.464363	1
C2orf88	10.7438	-0.470097	0.661607	-0.710537	0.477371	1
C3	16177.6	-0.14694	0.12389	-1.18605	0.235601	1
C30H19orf53	32.0421	-0.281785	0.413518	-0.681433	0.495598	1
C31H17orf49	4473.45	-0.444866	0.209031	-2.12823	0.0333179	0.467212
C33H11orf95	105.26	0.00651775	0.240959	0.0270492	0.97842	1
C33H12orf10	1708.96	0.0400263	0.125152	0.319821	0.749104	1
C3H1ORF100	31.2879	0.164383	0.392685	0.418613	0.675499	1
C3H1ORF115	474.257	-0.418248	0.187195	-2.23429	0.0254637	0.397314
C3H1ORF131	1138.75	0.0476208	0.138091	0.34485	0.730207	1
C3H1ORF198	1081.49	-0.037042	0.144802	-0.255811	0.798097	1
C3H1orf95	8.87809	0.730159	0.725604	1.00628	0.314282	1
C3H2ORF3	850.865	0.0736876	0.12605	0.584588	0.558825	1
C3H6orf120	781.65	-0.140616	0.132474	-1.06146	0.288479	1
C3H6ORF203	694.729	-0.0861521	0.142103	-0.606265	0.544339	1
C3H8ORF80	204.362	0.121305	0.203014	0.597523	0.550158	1
C3orf33	424.369	0.15494	0.149523	1.03623	0.300095	1
C3orf70	562.458	-0.0999047	0.146868	-0.680235	0.496356	1
C4	2519.1	-0.096878	0.127672	-0.758801	0.447972	1
C4A	22.5139	0.313942	0.504706	0.622031	0.533922	1
C4BPA	5154.07	-0.00797136	0.120391	-0.0662125	0.947209	1
C4H20ORF194	487.094	-0.652229	0.265945	-2.4525	0.0141869	0.271533
C4H2orf81	72.6568	-0.295909	0.290354	-1.01913	0.30814	1
C4H4orf17	181.175	0.719781	0.253867	2.83527	0.00457865	0.125026
C4H4ORF32	955.15	0.205484	0.163241	1.25878	0.208111	1
C4H4orf33	532.707	-0.0789544	0.164271	-0.480637	0.630775	1
C4H4ORF46	1346.14	-0.0810747	0.116417	-0.696417	0.486168	1
C4H4ORF47	17.9844	-0.270437	0.511405	-0.528813	0.596935	1
C4H4ORF50	16.4675	0.649619	0.685255	0.947996	0.343131	1
C4H4orf54	10854	0.124257	0.172034	0.722279	0.470123	1
C4HCXorf57	1442.13	-0.00260638	0.121737	-0.02141	0.982919	1
C4HXorf56	2861.78	0.190963	0.133873	1.42645	0.153737	0.971129
C5	4513.96	-0.171825	0.107725	-1.59504	0.110703	0.864955
C5H11orf16	15.2048	0.442677	0.571327	0.774824	0.438444	1
C5H11orf49	217.542	-0.109599	0.181471	-0.603945	0.54588	1
C5H11orf58	4246.19	-0.0226998	0.139443	-0.162789	0.870684	1
C5H11orf74	20.2668	-0.501555	0.570137	-0.879709	0.379017	1
C5H11ORF9	10311.8	-0.0750156	0.164334	-0.456483	0.648043	1
C5H11ORF96	11.8412	-0.51368	0.710999	-0.722476	0.470002	1
C5H14orf1	1917.99	-0.0266568	0.186251	-0.143123	0.886193	1
C5H14ORF105	156.848	0.252468	0.202748	1.24523	0.213048	1
C5H14orf159	899.94	-0.141351	0.136067	-1.03883	0.298882	1
C5H14orf166	8054.64	0.0508544	0.157157	0.32359	0.746249	1
C5H14ORF169	2523.09	0.130376	0.133804	0.974383	0.329866	1
C5H14orf37	773.235	-0.334017	0.22799	-1.46505	0.142906	0.947515
C5H14orf4	5708.77	-0.19713	0.166497	-1.18399	0.236419	1
C5H14orf79	12.5297	0.291069	0.640768	0.454251	0.649648	1
C5H15orf41	2767.66	0.0654395	0.128313	0.51	0.610051	1
C5H15orf52	214.832	0.0259295	0.209942	0.123508	0.901705	1
C5H15orf57	1810.83	-0.0543203	0.132698	-0.409354	0.68228	1
C5H15ORF62	33.478	0.306381	0.376732	0.813261	0.416068	1
C5NT1AL	238.587	0.000688303	0.16918	0.00406847	0.996754	1
C5orf49	13.5821	0.809881	0.599756	1.35035	0.176904	1
C6	50.3614	-0.399713	0.323645	-1.23503	0.216818	1
C6H10orf107	94.527	-0.092107	0.238164	-0.386738	0.69895	1
C6H10orf11	840.283	0.249716	0.143652	1.73835	0.08215	0.771903
C6H10orf54	13.2863	-0.325208	0.626278	-0.519271	0.603572	1
C6H10orf76	2089.9	0.145394	0.129694	1.12106	0.262264	1
C6H10ORF88	1624.74	0.136427	0.148226	0.920396	0.357366	1
C6H10ORF90	3507.99	0.308083	0.163703	1.88196	0.0598416	0.661691
C6orf132	5572.16	-0.406519	0.160862	-2.52712	0.0115001	0.23883
C7H21orf58	66.8296	-0.424311	0.339817	-1.24865	0.211795	1
C7H2ORF47	3477.17	-0.0280982	0.133884	-0.209869	0.83377	1
C7H2ORF69	1162.62	0.00489274	0.123535	0.039606	0.968407	1
C7H2ORF76	914.95	-0.0250772	0.142119	-0.176452	0.859939	1
C7orf49	266.328	0.0508847	0.172575	0.294856	0.768104	1
C7orf73	2971.3	0.0103313	0.134893	0.0765888	0.938951	1
C8B	46.0409	-0.485759	0.352444	-1.37826	0.168123	0.995034
C8G	116.907	-0.311288	0.273444	-1.1384	0.254955	1
C8H14ORF80	1577.39	0.0774779	0.11757	0.658995	0.509899	1
C8H1ORF111	24.442	-0.437309	0.572355	-0.764053	0.444836	1
C8H1ORF112	5145.9	0.10216	0.103221	0.989722	0.32231	1
C8H1orf123	379.202	0.0141568	0.163852	0.0864	0.931148	1
C8H1orf168	57.6725	-0.899494	0.339938	-2.64605	0.00814372	0.188523
C8H1ORF21	923.746	0.320607	0.159665	2.008	0.0446436	0.559311
C8H1orf27	2307.27	0.0997267	0.114035	0.87453	0.38183	1
C8H1orf52	905.105	-0.064449	0.130309	-0.494588	0.620891	1
C8orf59	1939.09	-0.0909326	0.170754	-0.532535	0.594356	1
C8orf88	12.4819	-0.540812	0.646493	-0.836532	0.402856	1
C9H21orf2	1155.65	-0.0470871	0.126424	-0.372453	0.709556	1
C9H2ORF82	35.0463	0.151014	0.402071	0.37559	0.707222	1
C9H3orf58	748.585	-0.319158	0.137791	-2.31624	0.0205451	0.348908
C9orf116	181.367	-0.0132237	0.207798	-0.0636374	0.949259	1
C9ORF152	963.225	-0.904395	0.159659	-5.66452	1.47434e-08	2.3958e-06
C9ORF58	1037.47	-0.131239	0.225473	-0.582064	0.560524	1
C9orf69	360.288	-0.259034	0.171139	-1.51359	0.13013	0.914461
C9orf85	1120.16	0.137361	0.146462	0.937861	0.348316	1
CA13	79.3294	0.175898	0.305528	0.575718	0.564806	1
CA14	18.4723	-0.128699	0.529206	-0.243192	0.807856	1
CA2	1798.05	-0.106909	0.202221	-0.528674	0.597032	1
CA5A	3921.13	-0.454094	0.12545	-3.61973	0.000294916	0.0149031
CA6	58.5437	-0.178614	0.324184	-0.550964	0.581658	1
CA8	46.1381	-0.590875	0.361151	-1.63609	0.101821	0.838954
CA9	274.932	-0.249845	0.201955	-1.23713	0.216038	1
CAAP1	967.011	0.0324907	0.132996	0.244299	0.806999	1
CAB39	6575.96	0.0489346	0.134658	0.3634	0.716306	1
CAB39L	2431.11	-0.152385	0.135068	-1.12821	0.259233	1
CABIN1	2459.78	0.284056	0.131456	2.16085	0.030707	0.445094
CABLES1	4342.34	-0.329432	0.113678	-2.89795	0.00375615	0.108087
CABLES2	696.171	1.02828	0.16388	6.27462	3.50495e-10	7.35375e-08
CABP1	41.5671	0.141443	0.367074	0.385326	0.699996	1
CABP2	292.245	-0.0384908	0.213299	-0.180455	0.856796	1
CABP7	30.2573	-0.58214	0.437665	-1.3301	0.183484	1
CABYR	136.277	0.457097	0.255354	1.79005	0.0734455	0.736009
CACFD1	2597.42	0.429949	0.109434	3.92884	8.5355e-05	0.00510743
CACHD1	4419.38	-0.270418	0.136588	-1.97981	0.0477253	0.58423
CACNA1C	149.224	0.0831501	0.227359	0.365722	0.714572	1
CACNA1D	386.465	-0.00379901	0.184187	-0.0206258	0.983544	1
CACNA1H	58.1148	0.295644	0.307351	0.961908	0.336096	1
CACNA1S	77.032	0.0936048	0.319744	0.292749	0.769714	1
CACNA2D1	134.968	-0.0220903	0.30286	-0.0729392	0.941855	1
CACNA2D2	698.38	-0.206168	0.209163	-0.985683	0.324289	1
CACNA2D3	12.377	0.389411	0.640214	0.608251	0.543021	1
CACNB1	870.649	-0.168926	0.207724	-0.813222	0.416091	1
CACNB2	1260.3	-0.474356	0.138895	-3.4152	0.000637343	0.0269546
CACNB4	493.04	-0.111052	0.152422	-0.728581	0.466258	1
CACNG3	618.993	0.23246	0.283887	0.818848	0.412873	1
CACNG5	13.4669	-0.194652	0.633757	-0.30714	0.758737	1
CACTIN	3569.9	-0.0450652	0.105408	-0.427529	0.668994	1
CACUL1	1082.71	0.108005	0.127299	0.848438	0.396194	1
CACYBP	5762.38	0.143306	0.14712	0.97408	0.330017	1
CAD	13664.6	-0.116872	0.122459	-0.954379	0.339892	1
CADM1	6104.54	0.249759	0.122622	2.03683	0.0416672	0.53496
CADM3	260.552	-0.785015	0.26734	-2.93639	0.00332058	0.0974136
CADNL	454.303	0.199365	0.179002	1.11376	0.265383	1
CADPS	1099.97	0.234815	0.124338	1.88852	0.0589567	0.656615
CADPS2	400.878	0.101049	0.175058	0.57723	0.563784	1
CALB1	115.866	-0.218142	0.896158	-0.243419	0.807681	1
CALCB	268.141	-0.171723	0.165776	-1.03587	0.300261	1
CALCOCO2	5751.35	0.0327507	0.118327	0.276782	0.781947	1
CALCRL	53.4679	-0.101375	0.345832	-0.293133	0.76942	1
CALD1	153.947	-0.0825588	0.275935	-0.299197	0.76479	1
CALHM1	18.0869	0.195588	0.543182	0.360079	0.718788	1
CALHM2	19.5593	0.538503	0.534497	1.00749	0.313697	1
CALM1	26366	-0.0279885	0.113466	-0.246669	0.805165	1
CALM2	27915.2	-0.0494811	0.149748	-0.330428	0.741076	1
CALML4	3891.66	-0.131001	0.109828	-1.19278	0.232955	1
CALN1	2965.05	-0.550643	0.159941	-3.44279	0.000575744	0.0251793
CALR	34890.4	-0.0136088	0.107866	-0.126164	0.899602	1
CALR3	52.0454	-0.0129949	0.326231	-0.0398334	0.968226	1
CAMK1	1944.89	-0.0983999	0.115231	-0.853935	0.393141	1
CAMK1D	4224.12	0.366817	0.212404	1.72698	0.0841713	0.780937
CAMK2A	8.50126	-0.507089	0.732962	-0.691835	0.489041	1
CAMK2B	314.535	-0.143176	0.212946	-0.672356	0.501357	1
CAMK2D	1079.43	-0.210773	0.181132	-1.16364	0.24457	1
CAMK2G	1701.28	0.0762084	0.120434	0.632784	0.526875	1
CAMK2N1	186.825	-0.255127	0.249614	-1.02209	0.306739	1
CAMK4	19.6529	-0.0181486	0.623508	-0.0291072	0.976779	1
CAMK4L	13.9989	0.229811	0.592151	0.388094	0.697946	1
CAMKK1	915.82	-0.399608	0.192321	-2.07782	0.0377259	0.502905
CAMKK2	2890.41	-0.567417	0.172358	-3.29209	0.000994474	0.0384229
CAMKMT	433.436	0.127556	0.152633	0.835705	0.403321	1
CAMKV	79.1617	-0.118877	0.28686	-0.414407	0.678576	1
CAMLG	693.968	0.163818	0.158024	1.03667	0.299891	1
CAMSAP1	2177.98	-0.0572577	0.119492	-0.479177	0.631813	1
CAMSAP2	1821.33	0.0833598	0.140237	0.594421	0.552231	1
CAMTA1	3536.48	-0.0161198	0.109356	-0.147407	0.882811	1
CAND1	12429.3	0.216273	0.137971	1.56753	0.116992	0.880966
CAND2	1174.11	0.208996	0.147133	1.42045	0.155476	0.974177
CANT1	1834.92	0.0371602	0.110367	0.336696	0.736346	1
CANX	36102.7	0.0438218	0.123019	0.356221	0.721675	1
CAP1	10346.5	0.00086395	0.141771	0.00609396	0.995138	1
CAP2	1624.32	-0.486688	0.131027	-3.71442	0.000203673	0.0108549
CAPG	55.3408	0.178493	0.333602	0.535048	0.592617	1
CAPN1	176.759	-0.110789	0.272935	-0.405917	0.684804	1
CAPN10	608.494	-0.098671	0.134882	-0.731536	0.464452	1
CAPN11	204.527	0.0904321	0.205274	0.440544	0.659543	1
CAPN13	239.872	4.01543	0.301986	13.2968	2.41705e-40	6.6771e-37
CAPN15	2823.29	0.15472	0.115322	1.34163	0.179715	1
CAPN2	376.252	-0.00843797	0.185787	-0.0454175	0.963775	1
CAPN5	2437.73	0.693666	0.176985	3.91935	8.87883e-05	0.00527479
CAPN6	289.707	0.172222	0.162903	1.05721	0.290418	1
CAPN7	1409.54	-0.0206762	0.120048	-0.172234	0.863254	1
CAPNS2	91.4108	0.516717	0.311512	1.65874	0.097168	0.827762
CAPRIN1	20053.1	0.0722707	0.13232	0.546182	0.584941	1
CAPRIN2	1398.73	-0.0975903	0.13038	-0.748505	0.454156	1
CAPS2	12.707	-0.108496	0.608727	-0.178235	0.858539	1
CAPSL	25.967	-0.0187884	0.430728	-0.04362	0.965207	1
CAPZA1	7110.96	0.0469042	0.141951	0.330425	0.741079	1
CAPZA2	9103.69	-0.0416827	0.115863	-0.359757	0.719029	1
CAPZB	7367.69	-0.034888	0.111345	-0.313331	0.754029	1
CARD10	60.1051	0.0438225	0.372067	0.117781	0.906241	1
CARD11	17.5336	-0.278158	0.597135	-0.465821	0.641344	1
CARD19	1286.52	0.218637	0.152701	1.4318	0.152201	0.968366
CARD8	861.479	0.142616	0.136953	1.04134	0.297716	1
CARD9	172.489	0.266918	0.210144	1.27017	0.204026	1
CARF	582.988	0.0509509	0.135883	0.374961	0.70769	1
CARHSP1	176.355	0.176981	0.221869	0.797684	0.425054	1
CARMIL1	27407.2	0.208546	0.186959	1.11547	0.264651	1
CARMIL3	517.62	-0.0960078	0.210885	-0.455262	0.648921	1
CARNMT1	3032.95	0.166603	0.135367	1.23075	0.218417	1
CARNS1	303.858	-0.163147	0.216751	-0.752692	0.451635	1
CARS	2802.18	-0.0246613	0.126523	-0.194915	0.845459	1
CARS2	1839.47	0.217973	0.123696	1.76217	0.0780406	0.757332
CARTPT	17.4476	-0.701903	0.520202	-1.34929	0.177244	1
CASC1	59.1681	-0.373262	0.357826	-1.04314	0.296884	1
CASC3	5149.28	0.10169	0.116073	0.876086	0.380983	1
CASC4	17909.4	0.0735754	0.123879	0.59393	0.552559	1
CASD1	1955.19	0.0413816	0.127816	0.323759	0.74612	1
CASK	5202.58	-0.0243408	0.118453	-0.205489	0.83719	1
CASKIN1	22.5944	-0.0859148	0.46004	-0.186755	0.851853	1
CASKIN2	4164.14	-0.222054	0.180797	-1.22819	0.219375	1
CASP1	1052.05	0.0420658	0.121447	0.346371	0.729064	1
CASP10	1417.91	0.0769402	0.144272	0.533301	0.593825	1
CASP14	15.6576	0.717511	0.556867	1.28848	0.197579	1
CASP18	132.709	-0.299123	0.226962	-1.31794	0.187524	1
CASP2	2248.21	0.104843	0.117852	0.889611	0.373675	1
CASP3	2032.77	0.148465	0.150631	0.985621	0.324319	1
CASP6	5981.51	0.0260716	0.146336	0.178163	0.858595	1
CASP7	3287.16	-0.078617	0.168223	-0.467339	0.640257	1
CASP8	2251.79	0.236699	0.157695	1.501	0.133356	0.921817
CASP8AP2	1004.51	0.0790706	0.145373	0.543915	0.5865	1
CASP9	1593.47	-0.335422	0.138073	-2.42931	0.0151277	0.283005
CASR	401.439	-0.20749	0.249652	-0.831116	0.405908	1
CAST	455.735	-0.47852	0.219356	-2.18147	0.0291484	0.432236
CASZ1	354.438	-0.774792	0.239575	-3.23403	0.00122055	0.0440756
CAT	9354.77	-0.417881	0.126378	-3.30659	0.000944401	0.0368316
CATH3	43.6037	0.0895506	0.354857	0.252357	0.800765	1
CATIP	9.07029	-0.951829	0.830329	-1.14633	0.25166	1
CAV1	1492.77	0.40341	0.200586	2.01115	0.0443095	0.55723
CAV2	4729.59	0.308831	0.144945	2.13067	0.0331162	0.46517
CBARP	325.483	-0.0978014	0.19145	-0.510844	0.60946	1
CBFA2T2	600.822	0.103146	0.131392	0.785022	0.432441	1
CBFA2T3	420.378	-0.338252	0.197438	-1.71321	0.0866746	0.789792
CBFB	3429.2	0.166407	0.125272	1.32837	0.184058	1
CBL	1339.58	0.0398482	0.13362	0.298219	0.765536	1
CBLB	1523.35	0.0485221	0.126849	0.382519	0.702076	1
CBLL1	3624.47	0.178903	0.111146	1.60962	0.107481	0.852673
CBLN1	71.8326	-0.140634	0.301994	-0.465684	0.641441	1
CBLN4	41.2256	-1.03722	0.38763	-2.67579	0.00745529	0.17729
CBR1	5115.87	-0.15059	0.123288	-1.22145	0.221915	1
CBR4	1992.92	0.012625	0.12695	0.0994488	0.920782	1
CBS	4793.38	-0.0368603	0.105578	-0.349127	0.726994	1
CBWD1	2056.34	-0.0428214	0.15085	-0.283869	0.776511	1
CBX1	4533.08	0.0896764	0.114106	0.785905	0.431923	1
CBX3	16933.8	-0.0542696	0.125376	-0.432856	0.66512	1
CBX4	862.786	-0.210672	0.165176	-1.27544	0.202155	1
CBX5	3535	-0.0957615	0.117747	-0.813279	0.416058	1
CBX6	1731.17	-0.153173	0.176689	-0.866907	0.385993	1
CBX7	1666.07	-0.559783	0.210324	-2.66152	0.00777876	0.183113
CBX8	737.88	-0.388027	0.156379	-2.48133	0.0130895	0.257976
CBY1	469.962	-0.34259	0.152598	-2.24505	0.0247649	0.391304
CC2D1B	1965.05	0.0591069	0.109443	0.540072	0.589148	1
CC2D2A	718.186	-0.166605	0.130065	-1.28094	0.200215	1
CCAR1	9574.76	0.026967	0.132952	0.202832	0.839266	1
CCBL1	426.211	0.166272	0.171768	0.968	0.333044	1
CCDC102A	1056.92	-0.128027	0.165855	-0.771925	0.440159	1
CCDC107	398.453	-0.0578504	0.159051	-0.363722	0.716066	1
CCDC110	31.7362	-0.207667	0.433618	-0.478917	0.631998	1
CCDC112	122.691	-0.0969919	0.216307	-0.4484	0.653865	1
CCDC113	96.9562	-0.0103662	0.326473	-0.0317521	0.97467	1
CCDC117	1426.02	0.0175261	0.117287	0.149429	0.881215	1
CCDC12	5140.5	0.159261	0.122856	1.29631	0.194867	1
CCDC120	293.71	-0.180935	0.211413	-0.855835	0.392089	1
CCDC122	17.0794	0.25236	0.545005	0.463041	0.643335	1
CCDC124	3520.18	0.264218	0.111881	2.36159	0.0181966	0.323128
CCDC125	63.4863	-0.174709	0.317684	-0.549946	0.582356	1
CCDC127	2459.78	0.0449904	0.112931	0.398388	0.690344	1
CCDC13	121.334	-0.00212894	0.225308	-0.009449	0.992461	1
CCDC130	307.557	0.029131	0.169847	0.171513	0.86382	1
CCDC134	4130.42	0.0148206	0.110074	0.134643	0.892894	1
CCDC137	238.744	0.0196262	0.173439	0.113159	0.909904	1
CCDC14	1944.53	0.166095	0.162563	1.02173	0.306909	1
CCDC141	39.1806	0.0740001	0.391181	0.189171	0.849959	1
CCDC142	262.189	-0.264083	0.266255	-0.991845	0.321273	1
CCDC146	47.3408	0.17763	0.339808	0.522735	0.601159	1
CCDC148	30.8392	-0.370736	0.417544	-0.887898	0.374596	1
CCDC149	1129.18	0.12345	0.146052	0.845246	0.397973	1
CCDC15	1169.23	-0.0900754	0.152409	-0.59101	0.554514	1
CCDC166	50.5402	-0.325473	0.312011	-1.04315	0.296881	1
CCDC167	2186.47	-0.00197856	0.123965	-0.0159606	0.987266	1
CCDC169	837.743	0.0119147	0.158125	0.07535	0.939936	1
CCDC170	16.178	-0.374231	0.535696	-0.698589	0.484809	1
CCDC171	680.092	0.0304955	0.143544	0.212448	0.831758	1
CCDC173	628.157	-0.0939103	0.166732	-0.56324	0.573272	1
CCDC173L	176.318	-0.163034	0.239281	-0.681351	0.495649	1
CCDC174	1294.85	0.131029	0.143067	0.915862	0.359739	1
CCDC177	224.263	-0.796277	0.227931	-3.49351	0.000476721	0.0217078
CCDC178	51.3665	0.248403	0.333142	0.745637	0.455887	1
CCDC18	805.056	0.0522162	0.136138	0.383555	0.701309	1
CCDC181	57.8165	0.171175	0.304035	0.563011	0.573427	1
CCDC186	1246.15	0.140181	0.156728	0.894422	0.371096	1
CCDC189	257.735	-0.0741978	0.208929	-0.355134	0.722489	1
CCDC191	99.0648	0.0782406	0.253485	0.308659	0.757581	1
CCDC25	2105.97	0.0677585	0.149846	0.452189	0.651133	1
CCDC27	60.9141	-0.0709946	0.297977	-0.238255	0.811683	1
CCDC28A	1022.28	0.0425486	0.132724	0.320579	0.748529	1
CCDC28B	33.364	0.190686	0.389706	0.489308	0.624624	1
CCDC30	714.807	0.225059	0.13656	1.64806	0.0993402	0.834972
CCDC33	14.9483	-0.515489	0.551259	-0.935114	0.34973	1
CCDC34	312.809	-0.433346	0.170377	-2.54346	0.0109761	0.231903
CCDC39	778.999	0.225674	0.204656	1.1027	0.270158	1
CCDC40	45.7935	0.300669	0.370902	0.810643	0.417571	1
CCDC43	2384.26	0.144611	0.143168	1.01008	0.312459	1
CCDC47	4860.09	0.101829	0.128689	0.791286	0.428777	1
CCDC50	18666.4	-0.0966165	0.121627	-0.794367	0.426982	1
CCDC51	2083.23	0.191815	0.125717	1.52577	0.127066	0.906344
CCDC57	12.8075	-0.259674	0.656042	-0.395819	0.692239	1
CCDC58	1584.85	0.124496	0.181328	0.686577	0.492349	1
CCDC59	3162.68	0.131748	0.205075	0.642436	0.52059	1
CCDC6	3744.55	0.0365405	0.122421	0.298482	0.765336	1
CCDC61	1582.53	-0.0312881	0.155092	-0.201739	0.840121	1
CCDC65	62.7286	0.137616	0.472443	0.291286	0.770833	1
CCDC66	1494.71	0.236221	0.190323	1.24116	0.214547	1
CCDC69	293.525	-0.768737	0.329935	-2.32996	0.0198081	0.341644
CCDC71	1052.63	0.238059	0.157635	1.51019	0.130996	0.916144
CCDC71L	2079.04	-0.0954601	0.136883	-0.697383	0.485563	1
CCDC73	235.943	0.161305	0.19885	0.811191	0.417256	1
CCDC77	919.12	-0.127152	0.125299	-1.01479	0.310205	1
CCDC80	15.4111	0.922968	0.603277	1.52992	0.126036	0.903566
CCDC82	147.356	-0.172016	0.25169	-0.683442	0.494328	1
CCDC83	54.295	0.224637	0.461684	0.48656	0.62657	1
CCDC84	351.492	0.0966821	0.179152	0.539665	0.589428	1
CCDC85A	27.0165	-0.386215	0.420578	-0.918294	0.358465	1
CCDC85C	1355.66	-0.305517	0.151664	-2.01443	0.043964	0.554991
CCDC88A	3134.93	-0.187971	0.124362	-1.51148	0.130665	0.915279
CCDC88C	7228.16	0.30732	0.141565	2.17087	0.0299409	0.439554
CCDC89	29.6714	0.0978369	0.429477	0.227805	0.819798	1
CCDC9	247.206	-0.089825	0.238613	-0.376447	0.706585	1
CCDC90B	3292.98	0.0976889	0.141434	0.690704	0.489752	1
CCDC91	649.651	0.0616678	0.160854	0.383378	0.701439	1
CCDC92	1439.09	0.135025	0.11628	1.16121	0.245556	1
CCDC92B	76.901	-0.22741	0.337511	-0.673785	0.500448	1
CCDC93	1321.19	-0.0468359	0.128745	-0.363789	0.716016	1
CCDC97	567.389	-0.049202	0.194158	-0.253412	0.79995	1
CCK	707.004	0.41283	0.143849	2.86989	0.0041061	0.11477
CCKAR	8.55658	-0.789798	0.894048	-0.883396	0.377022	1
CCKBR	81.6147	0.129507	0.27511	0.470746	0.637822	1
CCL20	22.6369	-0.226219	0.503327	-0.449448	0.653109	1
CCL28	51.4122	0.0950356	0.338381	0.280854	0.778823	1
CCL4	22.1435	0.147416	0.496857	0.296697	0.766698	1
CCM2	3350.1	0.09132	0.129669	0.704255	0.481274	1
CCNA2	6301.29	0.0314704	0.119087	0.264265	0.791576	1
CCNB2	6585.58	-0.013366	0.107622	-0.124194	0.901161	1
CCNB3	3250.79	-0.0584088	0.12441	-0.469486	0.638722	1
CCNC	3128.73	0.0640791	0.134283	0.477194	0.633224	1
CCND1	720.059	-0.0908931	0.127054	-0.715389	0.474369	1
CCND2	3393.07	-0.25348	0.119989	-2.11253	0.0346406	0.478474
CCND3	1113.25	0.259117	0.136377	1.9	0.0574333	0.645987
CCNDBP1	2280.33	0.0653997	0.12574	0.520117	0.602982	1
CCNE1	95.6312	0.718637	0.306015	2.34837	0.0188558	0.330027
CCNE2	2391.56	0.0325346	0.131599	0.247225	0.804734	1
CCNF	2566	0.043039	0.111923	0.384543	0.700576	1
CCNG1	5122.81	0.146461	0.12544	1.16758	0.242978	1
CCNG2	5460.12	-0.389169	0.146012	-2.66532	0.0076915	0.182384
CCNH	2086.33	-0.0180105	0.156015	-0.115441	0.908096	1
CCNI	7054.88	-0.102645	0.112215	-0.914717	0.36034	1
CCNI2	2234.78	-0.035551	0.115497	-0.30781	0.758227	1
CCNJ	811.046	0.150744	0.161403	0.93396	0.350324	1
CCNJL	70.0781	0.0687821	0.275147	0.249983	0.8026	1
CCNK	5450.73	0.191645	0.120616	1.58888	0.112087	0.869481
CCNL1	1741.23	0.293301	0.130151	2.25354	0.0242251	0.384608
CCNL2	6082.81	0.128524	0.139976	0.918188	0.35852	1
CCNO	180.104	-0.390873	0.222167	-1.75936	0.078516	0.759278
CCNT1	2564.24	0.0932887	0.113247	0.823759	0.410076	1
CCNT2	2270.1	0.171362	0.136805	1.2526	0.210353	1
CCNY	1456.31	-0.262837	0.1296	-2.02807	0.0425533	0.542972
CCNYL1	4989.25	0.101553	0.107324	0.946223	0.344035	1
CCP110	1134.4	0.112519	0.178168	0.631532	0.527693	1
CCPG1	5031.71	0.028396	0.131543	0.215869	0.82909	1
CCR10	12.4813	0.167388	0.621687	0.269248	0.787739	1
CCR4	13.9794	0.517669	0.595515	0.869281	0.384694	1
CCR7	21.3892	0.200205	0.506511	0.395263	0.692649	1
CCSAP	846.588	0.133401	0.154255	0.864804	0.387146	1
CCSER1	539.139	0.0850499	0.176343	0.482299	0.629593	1
CCSER2	1363.76	-0.0662821	0.140926	-0.470333	0.638117	1
CCT2	30134.5	0.0228301	0.16835	0.135611	0.892129	1
CCT3	27839.3	0.0363135	0.119778	0.303174	0.761757	1
CCT4	17583.2	0.0485682	0.140929	0.344629	0.730373	1
CCT5	34816.3	0.00358613	0.158976	0.0225578	0.982003	1
CCT6A	22679.8	0.0799502	0.162844	0.490962	0.623453	1
CCT7	16567.8	0.0221059	0.121603	0.181788	0.855749	1
CCT8	22060.5	-0.0453893	0.147833	-0.307032	0.758819	1
CCZ1	1585.54	-0.0959548	0.153427	-0.625411	0.531701	1
CD101	174.74	-0.116701	0.218336	-0.534499	0.592996	1
CD109	173.397	-0.868817	0.236266	-3.67728	0.000235735	0.0122871
CD14	571.534	0.160322	0.155846	1.02872	0.303611	1
CD151	3050.45	-0.0145812	0.135271	-0.107792	0.91416	1
CD163	68.7259	0.291806	0.283625	1.02884	0.303554	1
CD164	10021.3	-0.0213874	0.126795	-0.168677	0.866051	1
CD164L2	80.3953	-0.233907	0.380178	-0.615258	0.538384	1
CD200	23.7734	0.364364	0.447465	0.814285	0.415481	1
CD200L	2042.42	0.0918627	0.12177	0.754396	0.450611	1
CD226	458	0.127457	0.15823	0.80552	0.42052	1
CD24	62.7406	-0.274334	0.289009	-0.949223	0.342507	1
CD247	443.688	-0.212486	0.255494	-0.831668	0.405596	1
CD274	116.591	0.137995	0.255238	0.540655	0.588746	1
CD276	2516.08	-0.0614639	0.155888	-0.394282	0.693373	1
CD2AP	1650.83	-0.0665971	0.122713	-0.542706	0.587332	1
CD300L-S1	21.028	0.234695	0.469611	0.499766	0.61724	1
CD300LF	32.6722	0.00883466	0.426913	0.0206943	0.98349	1
CD300LG	258.219	-0.189171	0.177374	-1.06651	0.286193	1
CD320	905.757	0.344654	0.124233	2.77425	0.00553299	0.142627
CD34	66.0277	0.347829	0.295718	1.17622	0.239508	1
CD36	76.3432	-1.38695	0.390393	-3.55271	0.000381291	0.0184254
CD38	11.1184	-0.112144	0.698222	-0.160614	0.872397	1
CD3D	10.1947	-0.448553	0.678022	-0.661562	0.508252	1
CD40	65.0267	-0.306923	0.308443	-0.995073	0.319701	1
CD44	139.83	0.422761	0.211182	2.00188	0.0452973	0.564967
CD47	6298.79	0.0972561	0.140525	0.692091	0.48888	1
CD55	8.31506	-0.573734	0.750895	-0.764067	0.444828	1
CD63	7584.72	-0.113683	0.152911	-0.743461	0.457203	1
CD69L	4013.93	-0.181647	0.145769	-1.24613	0.212718	1
CD7	98.6969	-0.453814	0.314987	-1.44074	0.149658	0.961149
CD74	416.327	-0.0103022	0.195253	-0.0527634	0.95792	1
CD81	2824.69	0.660871	0.200612	3.29427	0.000986778	0.0383041
CD82	1669.22	-0.134203	0.174675	-0.768301	0.442308	1
CD93	22.3352	0.362559	0.532737	0.680559	0.49615	1
CD99	1489.98	-0.430279	0.137042	-3.13977	0.00169081	0.057784
CD99L2	3414.6	-0.00653589	0.129413	-0.0505041	0.959721	1
CDA	1202.42	-0.0476872	0.123114	-0.387343	0.698502	1
CDADC1	253.465	-0.00354755	0.181081	-0.019591	0.98437	1
CDAN1	1482.14	0.0634505	0.131127	0.483887	0.628466	1
CDC123	4400.23	-0.0393526	0.138007	-0.285149	0.77553	1
CDC14A	739.916	-0.0757728	0.152252	-0.497679	0.61871	1
CDC14B	605.566	-0.290944	0.159291	-1.82649	0.0677761	0.703877
CDC16	2643.88	0.156664	0.135852	1.15319	0.248831	1
CDC20	8799.18	-0.112012	0.103718	-1.07996	0.280159	1
CDC23	1102.86	0.0411407	0.123123	0.334142	0.738272	1
CDC25A	2298.29	0.173434	0.164195	1.05627	0.290846	1
CDC26	614.38	-0.16093	0.197302	-0.815653	0.414698	1
CDC27	6600.96	0.0864225	0.111841	0.772728	0.439683	1
CDC34	951.208	0.0108132	0.126818	0.085266	0.93205	1
CDC37	3802.22	-0.0532503	0.120131	-0.44327	0.657571	1
CDC37L1	742.263	0.0541311	0.149923	0.361059	0.718055	1
CDC40	1413.9	0.0515405	0.119528	0.431201	0.666322	1
CDC42	34199	-0.0507686	0.116175	-0.437001	0.662111	1
CDC42BPA	4956.49	-0.169716	0.141255	-1.20148	0.229563	1
CDC42BPB	27532.2	-0.18308	0.132556	-1.38116	0.167231	0.994289
CDC42EP1	1152.53	-0.423007	0.224246	-1.88635	0.0592476	0.658197
CDC42EP3	333.528	-0.0558786	0.189186	-0.295363	0.767717	1
CDC42EP4	359.556	-0.0371838	0.157794	-0.235647	0.813707	1
CDC42SE1	6439.3	-0.0443483	0.120055	-0.369399	0.71183	1
CDC42SE2	978.387	0.0717973	0.123689	0.580469	0.561599	1
CDC45	3789.81	0.0215537	0.124253	0.173466	0.862285	1
CDC5L	3496.44	0.0355991	0.13087	0.272019	0.785608	1
CDC6	986.411	0.00205294	0.140262	0.0146365	0.988322	1
CDC7	3193.65	0.138893	0.146974	0.945014	0.344652	1
CDC73	2852.06	0.0287531	0.12187	0.235933	0.813484	1
CDCA2	3378.02	-0.0147163	0.117599	-0.12514	0.900413	1
CDCA3	3348.12	-0.152558	0.151258	-1.00859	0.313169	1
CDCA4	4980.36	-0.0307636	0.130003	-0.236637	0.812938	1
CDCA4L	1120.29	-0.0398272	0.137522	-0.289605	0.772118	1
CDCA7	2256.18	0.0332208	0.197132	0.16852	0.866174	1
CDCA7L	11025.4	0.05207	0.144894	0.359366	0.719321	1
CDCA9	607.993	-0.433099	0.150129	-2.88485	0.00391598	0.111185
CDCP1	1805.09	0.113094	0.127152	0.889433	0.37377	1
CDCP2	172.4	0.144761	0.244702	0.59158	0.554132	1
CDH1	21558	0.0136302	0.120985	0.11266	0.9103	1
CDH11	420.845	-0.0763034	0.169979	-0.448898	0.653505	1
CDH12	157.93	-0.247709	0.330593	-0.749289	0.453683	1
CDH13	8.20776	0.0127516	0.828319	0.0153945	0.987717	1
CDH15	48.1933	-0.260724	0.343389	-0.759267	0.447693	1
CDH17	2274.79	0.0304161	0.179213	0.16972	0.86523	1
CDH18	238.312	0.125861	0.185935	0.67691	0.498463	1
CDH2	9409.41	-0.338342	0.158589	-2.13345	0.0328879	0.463141
CDH20	800.419	-1.94565	0.437858	-4.44356	8.8482e-06	0.000725895
CDH3	8656.79	-0.0249624	0.110282	-0.226351	0.820928	1
CDH6	8.91219	0.495846	0.743214	0.667164	0.504667	1
CDH8	36.2259	-0.211124	0.500818	-0.421557	0.673348	1
CDHR2	521.976	-0.331141	0.198601	-1.66737	0.0954405	0.821353
CDHR3	2382.34	-0.0391902	0.119938	-0.326753	0.743855	1
CDHR4	10.5645	0.828616	0.700657	1.18263	0.236957	1
CDIP1	1793.43	0.109243	0.128943	0.847219	0.396873	1
CDK1	14241.6	-0.0999603	0.110008	-0.908668	0.363526	1
CDK10	961.45	-0.0352735	0.125616	-0.280804	0.778861	1
CDK11A	9786.2	0.161301	0.112537	1.43331	0.151769	0.967156
CDK12	6382.11	0.0662983	0.132832	0.499115	0.617698	1
CDK13	5958.72	0.0899136	0.128755	0.698333	0.484969	1
CDK14	40.2157	-0.200261	0.448958	-0.446057	0.655556	1
CDK17	3936.39	0.509516	0.10808	4.71425	2.42599e-06	0.000233784
CDK18	2336.25	0.415755	0.157925	2.63261	0.0084731	0.193446
CDK19	2701.54	-0.407259	0.157872	-2.57968	0.00988924	0.214267
CDK2	6283.56	-0.0649162	0.12319	-0.526961	0.598221	1
CDK20	826.444	-0.0643832	0.20032	-0.321402	0.747906	1
CDK2AP1	250.327	-0.404707	0.178531	-2.26687	0.0233984	0.37837
CDK2AP2	831.488	-0.244855	0.158476	-1.54507	0.12233	0.895356
CDK3	8.70614	-0.257759	0.751036	-0.343205	0.731444	1
CDK5	1798.69	-0.0644447	0.180977	-0.356093	0.721771	1
CDK5R1	153.336	-0.182962	0.221162	-0.827277	0.40808	1
CDK5RAP1	2238.06	-0.000610825	0.124004	-0.00492584	0.99607	1
CDK5RAP2	2223.55	0.088257	0.133237	0.662407	0.507711	1
CDK5RAP3	3395.93	0.0860636	0.1101	0.781683	0.434401	1
CDK6	11055	0.698556	0.167858	4.16159	3.16036e-05	0.00222906
CDK7	1200.59	-0.01103	0.165279	-0.0667356	0.946792	1
CDK8	1154.91	0.130521	0.14924	0.874572	0.381807	1
CDK9	1715.61	0.0982008	0.121074	0.811078	0.417321	1
CDKAL1	1759.55	0.060596	0.125034	0.484637	0.627934	1
CDKL1	309.448	0.46818	0.18368	2.54889	0.0108066	0.229639
CDKL2	231.901	0.990795	0.281777	3.51624	0.000437702	0.0204364
CDKL5	426.414	-0.307909	0.176632	-1.74322	0.0812947	0.769098
CDKN1A	48.5202	1.88167	0.392556	4.79339	1.6399e-06	0.000164845
CDKN1B	1027.72	-0.362858	0.178588	-2.03181	0.0421725	0.539775
CDKN1C	470.596	-0.0540141	0.207358	-0.260486	0.794489	1
CDKN2A	3490.52	-0.157692	0.132348	-1.1915	0.233457	1
CDKN2AIP	3702.62	0.0635999	0.121497	0.52347	0.600647	1
CDKN2B	781.566	-0.410854	0.185503	-2.21481	0.0267728	0.410888
CDKN2C	757.645	-0.536398	0.21667	-2.47565	0.0132995	0.261183
CDKN3	1227.95	-0.138815	0.195401	-0.710411	0.477449	1
CDO1	701.576	-0.427497	0.250412	-1.70718	0.0877892	0.796488
CDON	345.253	-0.180413	0.187545	-0.961969	0.336065	1
CDPF1	726.247	-0.0450174	0.133199	-0.337972	0.735384	1
CDR2	1412.3	0.157777	0.16565	0.952472	0.340858	1
CDR2L	1646.33	-0.219701	0.124856	-1.75964	0.0784687	0.759264
CDS1	506.3	-0.297394	0.14635	-2.03207	0.0421467	0.539775
CDS2	3375.92	-0.0651036	0.13189	-0.493621	0.621574	1
CDT1	4948.04	-0.0304927	0.125074	-0.243797	0.807388	1
CDV3	23307.1	0.219336	0.174718	1.25537	0.209344	1
CDYL	1407.29	-0.0556014	0.132241	-0.420454	0.674154	1
CDYL2	1082.66	-0.283798	0.136198	-2.08371	0.0371862	0.498889
CEBPA	700.69	-0.265566	0.178156	-1.49064	0.136057	0.927281
CEBPB	3898.1	-0.775042	0.113524	-6.82715	8.66197e-12	2.47538e-09
CEBPD	11524.9	-0.736033	0.239441	-3.07396	0.00211238	0.0682027
CEBPG	3162.37	-0.0197883	0.11317	-0.174855	0.861194	1
CEBPZ	4213.76	0.317106	0.203313	1.55969	0.118832	0.885368
CECR1	408.71	0.23786	0.156239	1.52241	0.127907	0.909252
CECR2	406.835	-0.0480173	0.209125	-0.22961	0.818395	1
CECR5	6990.46	0.0823211	0.132273	0.622358	0.533706	1
CECR5L	1406.75	0.153793	0.151321	1.01634	0.309466	1
CELF1	4308.45	0.138163	0.135432	1.02017	0.30765	1
CELF2	35.9581	0.155251	0.444308	0.349421	0.726773	1
CELF3	317.735	-0.0650217	0.237677	-0.273571	0.784414	1
CELF5	8.10396	0.326185	0.736535	0.442865	0.657864	1
CELF6	162.925	-0.191139	0.214253	-0.892118	0.37233	1
CELSR1	7315.21	0.194404	0.176949	1.09864	0.271924	1
CELSR2	193.146	-0.0721316	0.208517	-0.345926	0.729398	1
CELSR3	1221.8	0.118803	0.160731	0.73914	0.459822	1
CEMIP	414.141	-0.695166	0.19838	-3.50422	0.000457955	0.0212028
CENPA	191.982	-0.0726305	0.193221	-0.375892	0.706997	1
CENPC	1453.58	0.0304287	0.137089	0.221964	0.824342	1
CENPE	5449.35	-0.104276	0.120501	-0.865349	0.386847	1
CENPF	7856.6	-0.296664	0.189742	-1.56351	0.117932	0.8817
CENPH	1797.29	-0.0490302	0.136603	-0.358925	0.719652	1
CENPI	2367.39	0.0964259	0.126157	0.76433	0.444671	1
CENPJ	703.608	0.505597	0.143066	3.53401	0.000409309	0.0193285
CENPK	1614.96	-0.0797664	0.145751	-0.547278	0.584188	1
CENPL	1496.47	-0.0477349	0.133193	-0.358389	0.720052	1
CENPM	670.014	-0.16036	0.189328	-0.846997	0.396997	1
CENPN	1580.46	-0.0547922	0.127752	-0.428894	0.668001	1
CENPO	733.653	-0.00811756	0.132958	-0.0610533	0.951317	1
CENPP	920.205	0.0352187	0.170794	0.206206	0.83663	1
CENPQ	749.615	-0.0954711	0.160671	-0.594201	0.552378	1
CENPS	1596.43	-0.0666676	0.158686	-0.420122	0.674397	1
CENPT	3071.08	0.0400336	0.114292	0.350276	0.726132	1
CENPU	842.542	-0.230433	0.141298	-1.63083	0.102925	0.843574
CENPV	2911.48	-0.0239229	0.133273	-0.179503	0.857543	1
CENPW	3848.64	-0.162641	0.126096	-1.28982	0.197112	1
CENPX	5650.85	-0.0403035	0.118453	-0.340249	0.733669	1
CEP104	1174.74	0.0225175	0.124236	0.181249	0.856172	1
CEP112	1073.05	-0.0501765	0.163335	-0.3072	0.758691	1
CEP120	441.953	0.0969971	0.151742	0.639223	0.522678	1
CEP128	1697.51	-0.0443377	0.123045	-0.360338	0.718594	1
CEP131	977.033	0.279243	0.149646	1.86602	0.0620386	0.675617
CEP135	777.085	0.0815652	0.137691	0.592377	0.553598	1
CEP152	1730.42	0.0437103	0.119765	0.364967	0.715136	1
CEP162	775.255	0.166565	0.143707	1.15906	0.246432	1
CEP164	491.098	0.076717	0.175351	0.437506	0.661744	1
CEP170	1884.17	-0.116867	0.12326	-0.948136	0.34306	1
CEP170B	3636.13	-0.226782	0.155209	-1.46114	0.143977	0.949887
CEP19	58.7615	-0.329159	0.324847	-1.01327	0.31093	1
CEP192	3756.38	-0.153445	0.139556	-1.09952	0.271541	1
CEP250	1054.88	0.0665891	0.129111	0.515752	0.606028	1
CEP290	516.323	0.0658736	0.149178	0.441578	0.658795	1
CEP295	1768.98	0.049846	0.121598	0.409923	0.681862	1
CEP350	2211.95	0.0555163	0.176015	0.315408	0.752452	1
CEP350L	35.301	-1.39673	0.544963	-2.56298	0.0103778	0.221666
CEP41	551.098	0.124586	0.147635	0.843877	0.398738	1
CEP44	1691.67	-0.0263016	0.160965	-0.163399	0.870204	1
CEP55	830.927	0.091189	0.125453	0.726876	0.467302	1
CEP57	1310.94	0.203217	0.166277	1.22216	0.221647	1
CEP57L1	15.679	-0.69341	0.567345	-1.2222	0.221631	1
CEP63	729.313	0.242331	0.140114	1.72953	0.0837143	0.779501
CEP68	634.095	-0.127446	0.165873	-0.768334	0.442289	1
CEP70	731.888	-0.0716338	0.135713	-0.527833	0.597615	1
CEP76	809.552	-0.167014	0.159534	-1.04689	0.295151	1
CEP78	901.463	-0.229541	0.145091	-1.58205	0.113638	0.87323
CEP83	1077.62	0.0829834	0.134162	0.618529	0.536226	1
CEP85	1311.26	0.0615518	0.134408	0.457947	0.646991	1
CEP85L	263.943	0.104344	0.173205	0.602432	0.546886	1
CEP95	586.75	0.35049	0.148278	2.36373	0.018092	0.322193
CEP97	944.914	0.111439	0.136126	0.81865	0.412986	1
CEPT1	2978.24	0.0669631	0.114579	0.584426	0.558934	1
CERCAM	286.166	-0.373784	0.174542	-2.14151	0.0322329	0.457833
CERK	9053.79	-0.264202	0.1138	-2.32163	0.0202526	0.346784
CERKL	519.531	0.0626545	0.186663	0.335655	0.737131	1
CERS1	290.244	0.290891	0.222371	1.30813	0.190829	1
CERS2	17540.3	-0.0324884	0.118392	-0.274414	0.783767	1
CERS3	133.395	-0.13974	0.227697	-0.613711	0.539407	1
CERS4	3704.33	-0.00129256	0.123324	-0.010481	0.991638	1
CERS4L	10.3449	-0.273952	0.662764	-0.413348	0.679352	1
CERS5	3720.78	0.000964515	0.105617	0.0091322	0.992714	1
CERS6	964.638	-0.223402	0.147334	-1.5163	0.129444	0.911984
CES1L1	1985.74	0.0473175	0.140382	0.337062	0.73607	1
CES1L2	1544	0.0508268	0.135718	0.374502	0.708031	1
CETN1	2203.7	0.0343235	0.163515	0.20991	0.833738	1
CETN2	1233	0.0303247	0.134649	0.225213	0.821814	1
CETN3	414.092	0.0687703	0.173079	0.397335	0.69112	1
CETP	1462.31	0.37319	0.115614	3.22788	0.00124709	0.0448386
CFAP100	174.196	0.43146	0.235029	1.83577	0.0663914	0.69433
CFAP126	94.6354	-0.32057	0.302154	-1.06095	0.288713	1
CFAP20	2707.4	-0.0262927	0.113897	-0.230847	0.817433	1
CFAP206	21.6157	0.194894	0.470826	0.41394	0.678918	1
CFAP36	2379.79	-0.0155852	0.142048	-0.109718	0.912633	1
CFAP43	169.449	0.057422	0.213904	0.268447	0.788355	1
CFAP44	226.33	0.565916	0.201539	2.80797	0.00498548	0.133929
CFAP45	81.4005	-0.407821	0.315292	-1.29347	0.195848	1
CFAP54	82.869	0.0544728	0.377816	0.144178	0.88536	1
CFAP58	213.206	0.104157	0.184298	0.565153	0.57197	1
CFAP61	58.5535	-0.490747	0.313255	-1.56661	0.117207	0.880966
CFAP65	27.3089	0.595535	0.498704	1.19417	0.232413	1
CFAP69	72.9311	0.115784	0.328515	0.352448	0.724503	1
CFAP70	48.9981	0.256175	0.355565	0.720472	0.471234	1
CFAP73	31.9781	-0.16351	0.418101	-0.391077	0.69574	1
CFAP74	26.0951	-0.256077	0.44723	-0.572585	0.566926	1
CFAP97	917.029	-0.0452465	0.139018	-0.325472	0.744824	1
CFAP99	36.4422	-0.563482	0.381523	-1.47693	0.139695	0.937426
CFC1	11.335	-2.09312	0.753365	-2.77836	0.00546338	0.141493
CFDP1	3868.82	0.234836	0.120932	1.94189	0.0521502	0.611048
CFH	394.063	-0.272676	0.157825	-1.72771	0.0840394	0.780937
CFI	1917.17	-0.282822	0.153555	-1.84183	0.0655007	0.692492
CFL2	9582.94	0.0212057	0.135126	0.156933	0.875298	1
CFLAR	2022.46	-0.0159883	0.153294	-0.104298	0.916933	1
CFP	21.9558	0.0666092	0.50115	0.132913	0.894262	1
CG-16	1565.1	-0.169022	0.1286	-1.31432	0.188737	1
CGGBP1	1741.57	0.148572	0.144084	1.03115	0.302472	1
CGN	4626.35	-0.035986	0.160313	-0.224473	0.822389	1
CGNL1	1620.46	-0.234294	0.117405	-1.99561	0.0459765	0.569552
CGNRHRL	14.283	0.10867	0.578373	0.187889	0.850964	1
CGREF1	113.547	-0.279966	0.245942	-1.13834	0.254978	1
CGRRF1	1749.24	-0.0881943	0.14724	-0.598982	0.549185	1
CGTL	87.9235	0.177062	0.280442	0.631368	0.5278	1
CH25H	33.6325	1.09132	0.421716	2.58782	0.00965858	0.211481
CHAC1	313.652	0.0500088	0.237061	0.210953	0.832924	1
CHAC2	788.11	0.519705	0.234719	2.21416	0.026818	0.411201
CHAD	8.09775	0.198369	0.733074	0.270599	0.786699	1
CHADL	1119.07	0.13336	0.131549	1.01377	0.310693	1
CHAF1A	3165	0.10855	0.12635	0.859117	0.390276	1
[truncated: 14,576 more rows]

## Sheet: LMH_RO_1h
Symbol	baseMean	log2FoldChange	lfcSE	stat	pvalue	padj
2KTGRL	2433.49	0.00164609	0.119133	0.0138172	0.988976	0.999997
A1CF	5007.87	-0.132067	0.0919512	-1.43627	0.150925	0.999997
A2M	994.351	-0.146303	0.20056	-0.729472	0.465713	0.999997
A2ML1	186.469	0.250382	0.23551	1.06315	0.287715	0.999997
A2ML2	369.127	0.0878479	0.200568	0.437995	0.66139	0.999997
A2ML3	328.518	-0.150037	0.254011	-0.590672	0.55474	0.999997
A2ML4	294.94	0.107959	0.213915	0.504683	0.613782	0.999997
AAAS	7301.74	-0.0143945	0.0794791	-0.181111	0.856281	0.999997
AACS	10879.7	-0.00895962	0.161084	-0.0556208	0.955644	0.999997
AADAC	1934.78	-0.136828	0.120274	-1.13764	0.255272	0.999997
AADACL4L5	50.8913	0.985039	0.362595	2.71664	0.00659489	0.766898
AADAT	863.093	-0.000275621	0.125216	-0.00220117	0.998244	0.999997
AAGAB	2761.11	-0.0134439	0.0985138	-0.136467	0.891452	0.999997
AAK1	3458.41	-0.111387	0.0889861	-1.25174	0.210665	0.999997
AAMDC	1154.49	-0.121703	0.12734	-0.955732	0.339208	0.999997
AAMP	3309.36	0.0736733	0.0933595	0.789136	0.430033	0.999997
AAR2	1389.69	0.0142688	0.106489	0.133993	0.893408	0.999997
AAREL	245.064	0.227937	0.236438	0.964045	0.335023	0.999997
AARS	18293.9	-0.0724513	0.103345	-0.701065	0.483263	0.999997
AARS2	1448.71	0.0417518	0.0918156	0.454735	0.6493	0.999997
AARSD1	763.859	0.362277	0.155894	2.32387	0.0201326	0.999997
AASDHPPT	164.741	-0.0860116	0.177265	-0.485215	0.627524	0.999997
AASS	867.396	0.109243	0.234265	0.466321	0.640986	0.999997
AATF	2231.65	-0.0343794	0.125562	-0.273804	0.784235	0.999997
AATK	302.112	0.0491019	0.15902	0.308778	0.757491	0.999997
ABAT	7356.71	-0.0812104	0.0880583	-0.922234	0.356406	0.999997
ABCA1	758.398	-0.0772915	0.271818	-0.28435	0.776142	0.999997
ABCA12	65.7678	0.148795	0.33182	0.448421	0.653849	0.999997
ABCA2	2452.28	-0.0749898	0.139362	-0.538093	0.590513	0.999997
ABCA3	8046.95	0.0171892	0.0760943	0.225893	0.821284	0.999997
ABCA4	120.634	0.213036	0.218541	0.974809	0.329655	0.999997
ABCA7	892.591	0.135686	0.154347	0.879101	0.379347	0.999997
ABCB1	12744	0.0822895	0.121402	0.677828	0.497881	0.999997
ABCB10	803.789	-0.0131971	0.125659	-0.105023	0.916357	0.999997
ABCB11	415.264	0.0989498	0.207043	0.477918	0.632708	0.999997
ABCB1LA	1518.35	0.0690579	0.135991	0.507813	0.611585	0.999997
ABCB5	17.76	0.00871883	0.51546	0.0169147	0.986505	0.999997
ABCB6	1181.21	0.0116484	0.102103	0.114084	0.909171	0.999997
ABCB7	5040.68	0.0483381	0.113674	0.425235	0.670666	0.999997
ABCB8	2186.19	0.0525033	0.184806	0.2841	0.776334	0.999997
ABCB9	1024.65	0.234897	0.140464	1.67229	0.0944672	0.999997
ABCC1	3482.07	0.0759044	0.122445	0.619903	0.535321	0.999997
ABCC10	1903.36	-0.0194379	0.1222	-0.159066	0.873617	0.999997
ABCC13	529.631	-0.0118844	0.135964	-0.0874081	0.930347	0.999997
ABCC2	5578.52	0.0199902	0.103336	0.193449	0.846607	0.999997
ABCC3	1932.38	0.268787	0.108366	2.48038	0.0131244	0.974309
ABCC4	2888.64	0.0627441	0.176061	0.356378	0.721558	0.999997
ABCC5	3110.97	0.261031	0.119318	2.18769	0.0286918	0.999997
ABCC6	1593.68	0.137644	0.108468	1.26898	0.204449	0.999997
ABCC8	22.5196	0.115518	0.525118	0.219984	0.825884	0.999997
ABCC9	17.9445	-0.118353	0.615767	-0.192204	0.847582	0.999997
ABCD2	2080.86	0.142461	0.122679	1.16125	0.245541	0.999997
ABCD3	3227.24	-0.0580849	0.0964353	-0.60232	0.546961	0.999997
ABCD4	1804.71	0.094807	0.105223	0.901012	0.367582	0.999997
ABCE1	14120.5	0.0618851	0.154195	0.401343	0.688168	0.999997
ABCF2	21258.5	-0.00529895	0.142223	-0.0372581	0.970279	0.999997
ABCF3	5452.95	-0.0541313	0.084796	-0.638371	0.523232	0.999997
ABCG1	736.633	-0.0134408	0.492302	-0.0273019	0.978219	0.999997
ABCG2	1238.23	-0.0804189	0.150847	-0.533117	0.593953	0.999997
ABCG4	21.8545	0.523552	0.543365	0.963537	0.335278	0.999997
ABCG5	56.3137	0.0868988	0.30777	0.28235	0.777675	0.999997
ABHD1	424.526	0.0644681	0.18922	0.340705	0.733326	0.999997
ABHD10	323.421	-0.00512151	0.139019	-0.0368402	0.970612	0.999997
ABHD11	154.555	0.0118808	0.236826	0.0501668	0.959989	0.999997
ABHD12	3559.36	-0.0301732	0.100276	-0.300903	0.763489	0.999997
ABHD12B	1574.25	0.138731	0.125184	1.10822	0.267769	0.999997
ABHD13	3273.73	-0.0091162	0.091412	-0.0997265	0.920561	0.999997
ABHD14A	185.806	0.0872876	0.215301	0.405422	0.685167	0.999997
ABHD17A	3132.26	-0.0186177	0.097714	-0.190533	0.848892	0.999997
ABHD17B	1830.62	0.232316	0.135318	1.71682	0.0860113	0.999997
ABHD17C	3938.26	-0.168555	0.0932999	-1.80659	0.0708265	0.999997
ABHD18	4357.27	0.0231928	0.0935683	0.247871	0.804235	0.999997
ABHD2	14532.2	0.0357177	0.181294	0.197015	0.843816	0.999997
ABHD3	2164.64	0.0567412	0.124355	0.456285	0.648185	0.999997
ABHD5	4095.14	0.00733947	0.132445	0.0554152	0.955808	0.999997
ABHD6	526.842	0.306409	0.224408	1.36541	0.172123	0.999997
ABHD8	55.9266	-0.324075	0.335016	-0.967341	0.333374	0.999997
ABI1	4933.74	-0.0521746	0.0865355	-0.602927	0.546557	0.999997
ABI2	1672.62	-0.000868163	0.123508	-0.00702919	0.994392	0.999997
ABI3	339.153	0.127283	0.199577	0.637765	0.523627	0.999997
ABI3BP	18.1228	0.161398	0.530126	0.304453	0.760783	0.999997
ABL1	3567.25	-0.119493	0.0980841	-1.21827	0.22312	0.999997
ABL2	3150.27	-0.0473291	0.119276	-0.396805	0.691512	0.999997
ABLIM1	1448.7	-0.0533492	0.140353	-0.380106	0.703867	0.999997
ABLIM2	75.2601	-0.306319	0.289983	-1.05633	0.290816	0.999997
ABR	3364.3	-0.101947	0.1047	-0.973713	0.330199	0.999997
ABRA	44.0829	-0.19771	0.328343	-0.602144	0.547078	0.999997
ABRACL	671.295	-0.0624791	0.116243	-0.537485	0.590933	0.999997
ABTB1	1780.46	-0.0423906	0.115746	-0.366236	0.714189	0.999997
ABTB2	461.674	-0.0664658	0.141256	-0.470536	0.637972	0.999997
ACAA1	5118.41	-0.0829678	0.137682	-0.602605	0.546771	0.999997
ACAA2	7498.2	-0.0860215	0.105393	-0.816194	0.414389	0.999997
ACACA	8268.66	-0.0347375	0.151701	-0.228986	0.81888	0.999997
ACACB	1108.08	0.0260035	0.136745	0.19016	0.849184	0.999997
ACAD11	3969.52	-0.0555217	0.0830207	-0.668769	0.503643	0.999997
ACAD6L	3615.69	-0.0875756	0.0892339	-0.981417	0.326387	0.999997
ACAD8	1394.65	-0.166801	0.117192	-1.42331	0.154645	0.999997
ACAD9	9981	-0.0382381	0.0956664	-0.399703	0.689375	0.999997
ACADL	5063.7	0.000693449	0.112428	0.00616791	0.995079	0.999997
ACADS	4114.45	-0.0395407	0.134813	-0.2933	0.769293	0.999997
ACADSB	7360.69	-0.0671634	0.0908893	-0.738959	0.459932	0.999997
ACAN	25.6244	-0.221292	0.595988	-0.371303	0.710412	0.999997
ACAP1L	36.7377	-0.121886	0.36859	-0.330683	0.740884	0.999997
ACAP2	1452.38	-0.0918517	0.0953981	-0.962826	0.335635	0.999997
ACAP3	1336.74	0.221526	0.154879	1.43032	0.152625	0.999997
ACAT1	6955.69	-0.0580409	0.0946883	-0.612968	0.539897	0.999997
ACAT2	14430.4	-0.0545137	0.167929	-0.324623	0.745466	0.999997
ACBD3	3054.56	0.0183716	0.103228	0.177972	0.858745	0.999997
ACBD4	1190.49	0.2227	0.24602	0.905209	0.365354	0.999997
ACBD5	4325.29	-0.0841079	0.0810355	-1.03791	0.29931	0.999997
ACBD7	5486.5	0.0918853	0.136014	0.675558	0.499322	0.999997
ACCS	318.264	-0.01042	0.152071	-0.0685201	0.945372	0.999997
ACCSL	36.9581	0.306102	0.345474	0.886036	0.375598	0.999997
ACD	1943.95	0.0426841	0.0970256	0.439926	0.659991	0.999997
ACE2	23.5314	0.103968	0.426827	0.243583	0.807554	0.999997
ACER2	238.664	-0.0154045	0.164687	-0.0935379	0.925476	0.999997
ACER3	4819.91	-0.0256811	0.103898	-0.247176	0.804772	0.999997
ACHE	8.46572	1.0187	0.78322	1.30066	0.193375	0.999997
ACHRB	179.333	-0.0763615	0.281795	-0.270983	0.786404	0.999997
ACKR1	31.7201	0.203674	0.426647	0.477382	0.63309	0.999997
ACKR3	48.0464	-0.230576	0.300618	-0.767007	0.443077	0.999997
ACLY	111361	0.0560975	0.10318	0.543686	0.586657	0.999997
ACMSD	888.387	-0.0253213	0.206303	-0.122738	0.902314	0.999997
ACO1	10000.1	-0.0798064	0.112847	-0.707206	0.479438	0.999997
ACO2	19240.5	-0.0322834	0.0909574	-0.354928	0.722643	0.999997
ACOD1	8.49554	-0.00435203	0.722903	-0.00602022	0.995197	0.999997
ACOT11	49.4445	0.2194	0.317042	0.692021	0.488924	0.999997
ACOT13	11895.5	0.0425898	0.420582	0.101264	0.919341	0.999997
ACOT1L	304.484	-0.0468651	0.157062	-0.298387	0.765408	0.999997
ACOT2L	1713.59	-0.103537	0.103853	-0.996955	0.318786	0.999997
ACOT4	1047.94	-0.0545259	0.141781	-0.384577	0.700551	0.999997
ACOT7	5927.24	-0.00659026	0.108173	-0.0609235	0.95142	0.999997
ACOT8	3756.51	0.0208009	0.0813234	0.25578	0.798121	0.999997
ACOT9	5882.76	-0.0174759	0.116586	-0.149897	0.880846	0.999997
ACOX1	4451.81	-0.0990122	0.0935531	-1.05835	0.289895	0.999997
ACOX2	1157.96	-0.107601	0.094225	-1.14195	0.253473	0.999997
ACOX3	770.425	-0.00115237	0.131063	-0.00879246	0.992985	0.999997
ACP1	3292.64	0.051686	0.13957	0.370324	0.711141	0.999997
ACP2	2190.56	0.0302177	0.101875	0.296617	0.766759	0.999997
ACP5	68.253	-0.165963	0.321241	-0.516632	0.605413	0.999997
ACP6	1231.46	0.110542	0.11024	1.00274	0.315985	0.999997
ACSBG1	20.79	0.00644477	0.468496	0.0137563	0.989024	0.999997
ACSBG2	4364.66	0.0568695	0.209392	0.271594	0.785934	0.999997
ACSF2	1063.8	0.038398	0.136292	0.281734	0.778148	0.999997
ACSF3	1714.16	-0.0664233	0.103197	-0.643653	0.5198	0.999997
ACSL1	10903.2	-0.0423147	0.100322	-0.42179	0.673179	0.999997
ACSL3	8380.58	-0.0243872	0.114198	-0.213552	0.830897	0.999997
ACSL4	11934.9	-0.0475409	0.129752	-0.366398	0.714068	0.999997
ACSL5	6918	0.239228	0.135296	1.76818	0.0770309	0.999997
ACSL6	708.091	0.23018	0.140158	1.64229	0.10053	0.999997
ACSM3	624.612	-0.12979	0.111576	-1.16324	0.244733	0.999997
ACSM4L	79.5658	0.144158	0.268529	0.536844	0.591376	0.999997
ACSM5	129.706	-0.284387	0.300052	-0.947794	0.343235	0.999997
ACSS1	540.137	0.0513626	0.201071	0.255444	0.79838	0.999997
ACSS1L	60.3191	0.237224	0.276305	0.858559	0.390584	0.999997
ACSS2	3168.25	-0.0382782	0.118625	-0.322682	0.746936	0.999997
ACSS3	1220.22	0.00995292	0.100389	0.0991431	0.921025	0.999997
ACTA2	32.7081	0.123318	0.44091	0.27969	0.779716	0.999997
ACTB	119207	0.0601493	0.191073	0.314797	0.752916	0.999997
ACTBL2L	16.0316	-0.301756	0.560341	-0.538522	0.590217	0.999997
ACTC2L	118575	0.0190853	0.142318	0.134103	0.893321	0.999997
ACTG1	8405.22	-0.0772698	0.0902675	-0.856009	0.391993	0.999997
ACTG2	643.512	0.151058	0.148279	1.01875	0.308324	0.999997
ACTL6A	12147.3	-0.0440775	0.10543	-0.418075	0.675892	0.999997
ACTL6B	15.7325	0.788553	0.621889	1.268	0.204799	0.999997
ACTL7A	19.0367	0.0689152	0.477748	0.14425	0.885303	0.999997
ACTN1	4747.81	-0.0235853	0.15454	-0.152616	0.878701	0.999997
ACTN2	75.1772	0.24682	0.282876	0.872539	0.382915	0.999997
ACTN4	7598.33	0.00815809	0.10615	0.0768544	0.938739	0.999997
ACTR10	5563.29	0.0596089	0.0985753	0.604704	0.545376	0.999997
ACTR10L	2470.03	0.0460699	0.107825	0.427264	0.669187	0.999997
ACTR1A	5582.81	-0.0811724	0.0915001	-0.887129	0.375009	0.999997
ACTR2	9791.93	-0.00568789	0.131776	-0.0431634	0.965571	0.999997
ACTR3	7253.18	-0.0214971	0.115211	-0.186589	0.851983	0.999997
ACTR3B	3096.53	0.0207068	0.14253	0.14528	0.884489	0.999997
ACTR5	899.502	-0.0248507	0.105119	-0.236406	0.813117	0.999997
ACTR6	7980.61	0.0340704	0.136715	0.249208	0.8032	0.999997
ACTR8	1986.71	0.135453	0.120752	1.12175	0.26197	0.999997
ACVR1	7564.67	-0.0720738	0.100113	-0.719926	0.47157	0.999997
ACVR1B	1428.23	-0.0499869	0.0990123	-0.504856	0.61366	0.999997
ACVR1C	189.157	0.0873519	0.193972	0.450333	0.652471	0.999997
ACVR2A	5753.99	-0.172338	0.10052	-1.71446	0.0864437	0.999997
ACVR2B	41.35	-0.203877	0.417213	-0.488664	0.625079	0.999997
ACY1	5452.92	-0.0747408	0.0826499	-0.904305	0.365834	0.999997
ACYP1	456.38	0.0514743	0.134255	0.383407	0.701418	0.999997
ACYP2	1717.78	0.00823893	0.111524	0.0738758	0.941109	0.999997
ADA	1642.12	-0.137069	0.161496	-0.84875	0.396021	0.999997
ADAM10	6212.63	-0.027676	0.0814737	-0.339692	0.734088	0.999997
ADAM12	457.208	0.112802	0.161716	0.697527	0.485473	0.999997
ADAM17	3184.06	0.0121996	0.0968315	0.125988	0.899741	0.999997
ADAM19	18.7623	-0.0952854	0.530286	-0.179687	0.857398	0.999997
ADAM22	144.359	0.0191281	0.218542	0.0875257	0.930254	0.999997
ADAM23	769.338	-0.182708	0.170003	-1.07473	0.282494	0.999997
ADAM28	264.893	0.0968097	0.265804	0.364215	0.715698	0.999997
ADAM5P	21.3491	-0.142701	0.445715	-0.320162	0.748846	0.999997
ADAM9	3615.59	-0.0436033	0.0811362	-0.537409	0.590985	0.999997
ADAM9L	22.2701	-0.0275165	0.491034	-0.0560379	0.955312	0.999997
ADAMTS1	155.594	-0.0560225	0.211563	-0.264803	0.791161	0.999997
ADAMTS12	182.637	0.188164	0.291577	0.645333	0.518712	0.999997
ADAMTS13	957.363	0.105739	0.140073	0.754883	0.450319	0.999997
ADAMTS14	38.2008	-0.17693	0.357498	-0.494912	0.620662	0.999997
ADAMTS17	535.953	-0.0194278	0.130605	-0.148752	0.88175	0.999997
ADAMTS18	15.1671	0.0889792	0.689018	0.129139	0.897248	0.999997
ADAMTS19	528.741	-0.174617	0.133092	-1.312	0.18952	0.999997
ADAMTS2	160.584	0.0170831	0.197602	0.086452	0.931107	0.999997
ADAMTS20	248.291	0.107659	0.183686	0.5861	0.557809	0.999997
ADAMTS3	136.341	0.193405	0.208047	0.929625	0.352565	0.999997
ADAMTS4	21.284	-0.0702472	0.442776	-0.158652	0.873943	0.999997
ADAMTS5	105.63	-0.622033	0.248229	-2.50588	0.0122148	0.958235
ADAMTS6	94.9061	0.00895886	0.232994	0.038451	0.969328	0.999997
ADAMTS7	46.7036	-0.27648	0.32059	-0.862411	0.388461	0.999997
ADAMTS8	39.456	-0.0816657	0.404858	-0.201714	0.84014	0.999997
ADAMTS9	1543.37	0.0156715	0.147795	0.106035	0.915555	0.999997
ADAMTSL2	1078.69	0.563824	0.174683	3.22769	0.00124793	0.292279
ADAMTSL2L	87.4874	0.127215	0.279764	0.454725	0.649307	0.999997
ADAMTSL3	27.3754	0.429241	0.409227	1.04891	0.294221	0.999997
ADAMTSL5	17.889	0.360255	0.487324	0.739251	0.459755	0.999997
ADAP1	1585.64	-0.0457391	0.112496	-0.406585	0.684312	0.999997
ADAP2	55.3107	0.336299	0.300602	1.11875	0.263246	0.999997
ADAR	7144.25	-0.072841	0.0820235	-0.88805	0.374514	0.999997
ADARB1	765.951	0.0334733	0.126239	0.265158	0.790888	0.999997
ADAT1	2423.39	0.157029	0.12319	1.27469	0.20242	0.999997
ADAT2	334.448	0.141565	0.170641	0.82961	0.406759	0.999997
ADCK1	673.264	-0.107683	0.148313	-0.726054	0.467806	0.999997
ADCK2	1114.76	-0.054297	0.101208	-0.536492	0.591619	0.999997
ADCY1	2278.82	-0.15387	0.098811	-1.55721	0.11942	0.999997
ADCY10L11	35.7788	0.0573663	0.381821	0.150244	0.880572	0.999997
ADCY10L3	17.0609	0.0781983	0.548921	0.142458	0.886718	0.999997
ADCY10L8	16.4133	-0.202841	0.545303	-0.371979	0.709909	0.999997
ADCY3	487.35	0.0330729	0.118686	0.278658	0.780507	0.999997
ADCY5	360.782	-0.0446334	0.133989	-0.333112	0.73905	0.999997
ADCY7	51.83	-0.368137	0.374249	-0.983667	0.325279	0.999997
ADCY8	554.031	-0.0681822	0.238516	-0.28586	0.774985	0.999997
ADCY9	2410.01	-0.0651615	0.09132	-0.713552	0.475504	0.999997
ADCYAP1	18.2799	-0.461435	0.517572	-0.891538	0.372641	0.999997
ADCYAP1R1	388.144	-0.222882	0.199735	-1.11589	0.264471	0.999997
ADD1	9023.15	-0.0807497	0.0859655	-0.939328	0.347562	0.999997
ADD2	10.5517	-0.0955948	0.652918	-0.146412	0.883596	0.999997
ADD3	42224.2	-0.0550653	0.0983002	-0.560175	0.57536	0.999997
ADGB	9.14042	0.160543	0.842983	0.190446	0.84896	0.999997
ADGRA2	903.48	-0.00858084	0.189438	-0.0452964	0.963871	0.999997
ADGRA3L	1494.7	0.00838802	0.0996636	0.0841633	0.932927	0.999997
ADGRB1	33.1332	1.24541	0.506093	2.46084	0.0138612	0.993745
ADGRB2	45.0324	0.185683	0.491499	0.377789	0.705587	0.999997
ADGRD1	152.997	0.0739066	0.246844	0.299406	0.76463	0.999997
ADGRF4	449.768	0.243712	0.166068	1.46754	0.142229	0.999997
ADGRG1	189.417	0.139479	0.211557	0.659297	0.509705	0.999997
ADGRG2	4323.41	-0.172659	0.171048	-1.00942	0.312775	0.999997
ADGRG4	1197.59	-0.0587071	0.121689	-0.482435	0.629497	0.999997
ADGRG6	272.875	-0.156358	0.223165	-0.700638	0.483529	0.999997
ADGRL2	4455.24	-0.0380958	0.0814816	-0.467539	0.640115	0.999997
ADGRL3	8.24457	-0.427145	0.811473	-0.526382	0.598623	0.999997
ADH1C	2101.46	-0.164703	0.237034	-0.694852	0.487148	0.999997
ADH1L	1074.34	-0.10696	0.124857	-0.856657	0.391635	0.999997
ADH5	21688.9	-0.0869983	0.108678	-0.800512	0.423414	0.999997
ADH6	723.69	-0.151845	0.161569	-0.939819	0.34731	0.999997
ADHFE1	1366.19	-0.0355029	0.110664	-0.320818	0.748348	0.999997
ADI1	3929.79	-0.13694	0.114556	-1.1954	0.231932	0.999997
ADIPOR1	2615.38	0.00860692	0.114532	0.0751484	0.940097	0.999997
ADIPOR2	6281.53	0.0592747	0.102249	0.579711	0.56211	0.999997
ADK	10147.7	-0.0366019	0.162466	-0.225289	0.821754	0.999997
ADM	36.6704	-0.21904	0.418331	-0.523604	0.600554	0.999997
ADM2	179.623	-0.21394	0.201626	-1.06107	0.288657	0.999997
ADMP	35.5764	0.71523	0.378688	1.8887	0.0589314	0.999997
ADNP	13716.9	-0.0317386	0.0880896	-0.360299	0.718623	0.999997
ADNP2	4234.26	-0.0400039	0.0824895	-0.484958	0.627706	0.999997
ADO	3243.43	0.070107	0.150042	0.467248	0.640322	0.999997
ADORA2A	157.521	-0.112081	0.19069	-0.587768	0.556688	0.999997
ADORA2B	89.6509	-0.194716	0.271893	-0.716149	0.473899	0.999997
ADPGK	1566.59	-0.0392915	0.0925293	-0.424639	0.6711	0.999997
ADPRH	1220.25	-0.00965138	0.126801	-0.0761141	0.939328	0.999997
ADPRHL	330.673	-0.036219	0.15519	-0.233385	0.815463	0.999997
ADPRHL1	70.72	-0.00276094	0.259287	-0.0106482	0.991504	0.999997
ADPRHL2	1146.24	-0.0102239	0.110644	-0.0924038	0.926377	0.999997
ADPRM	233.239	0.0939392	0.194244	0.483614	0.62866	0.999997
ADRA1A	12.1138	0.211977	0.606599	0.349452	0.72675	0.999997
ADRA1D	7.87214	0.0575037	1.01566	0.0566174	0.95485	0.999997
ADRA2A	1209.68	0.182373	0.227361	0.802131	0.422477	0.999997
ADRA2B	41.9485	-0.0833516	0.360765	-0.231041	0.817283	0.999997
ADRB1	34.1692	-0.193042	0.407936	-0.473215	0.63606	0.999997
ADRB2	10.036	0.679601	0.718159	0.94631	0.34399	0.999997
ADRM1	4327.9	-0.0105355	0.103872	-0.101428	0.919211	0.999997
ADSL	6131.63	-0.0828435	0.103469	-0.800662	0.423327	0.999997
ADSS	4531.75	-0.110756	0.131208	-0.844121	0.398602	0.999997
ADSSL1	5620.35	-0.0722802	0.0991629	-0.728904	0.46606	0.999997
ADTRP	44.4027	-0.148613	0.315942	-0.47038	0.638083	0.999997
AEBP1	270.207	0.231969	0.200471	1.15712	0.247223	0.999997
AEBP2	1908.39	-0.0952973	0.114304	-0.833721	0.404438	0.999997
AEN	1102.75	0.173971	0.160352	1.08493	0.277953	0.999997
AES	4622.14	-0.109546	0.100709	-1.08774	0.276709	0.999997
AFAP1	427.864	-0.0254596	0.150581	-0.169076	0.865737	0.999997
AFAP1L1	551.39	0.207346	0.193376	1.07224	0.283612	0.999997
AFAP1L2	30.9089	0.47779	0.475038	1.00579	0.314515	0.999997
AFDN	4763.32	-0.0799614	0.087517	-0.913667	0.360892	0.999997
AFF1	1901.86	-0.144822	0.130515	-1.10962	0.267161	0.999997
AFF2	1244.93	-0.0770164	0.115103	-0.669107	0.503427	0.999997
AFF3	57.4895	0.941473	0.447981	2.10159	0.0355889	0.999997
AFF4	5011.82	-0.0647844	0.0879213	-0.736845	0.461216	0.999997
AFG1L	1144.61	-0.0144973	0.0981216	-0.147748	0.882541	0.999997
AFG3L2	16526.9	-0.0246296	0.0991458	-0.248418	0.803811	0.999997
AFMID	3057.84	0.357562	0.130082	2.74875	0.00598238	0.736897
AFTPH	4999.19	-0.0635804	0.0969593	-0.655743	0.51199	0.999997
AGA	2342.34	-0.00780004	0.126224	-0.0617953	0.950726	0.999997
AGAP1	683.445	-0.0567517	0.114348	-0.496306	0.619679	0.999997
AGAP3	2689.76	-0.00166981	0.107957	-0.0154673	0.987659	0.999997
AGBL1	46.4778	-0.700938	0.323412	-2.16733	0.0302101	0.999997
AGBL2	27.2138	0.326476	0.438173	0.745086	0.45622	0.999997
AGBL3	7.89085	-0.191176	0.730145	-0.261833	0.79345	0.999997
AGBL4	489.59	-0.114421	0.136238	-0.839863	0.400985	0.999997
AGBL5	817.159	0.180408	0.164754	1.09502	0.27351	0.999997
AGFG1	4444.31	-0.129453	0.0952372	-1.35927	0.174062	0.999997
AGGF1	721.016	-0.0475032	0.107424	-0.442203	0.658343	0.999997
AGK	2515.4	-0.0820081	0.10777	-0.760953	0.446685	0.999997
AGL	3703.71	-0.0889985	0.0833422	-1.06787	0.28558	0.999997
AGMAT	1161.41	-0.0518678	0.109238	-0.474813	0.63492	0.999997
AGMO	12.0638	-0.345983	0.666266	-0.519287	0.603561	0.999997
AGO1	3021.38	-0.0203957	0.103264	-0.19751	0.843429	0.999997
AGO3	2504.84	0.171183	0.124631	1.37352	0.16959	0.999997
AGO4	1461.72	-0.00232474	0.139454	-0.0166703	0.9867	0.999997
AGPAT2	2912.39	0.108851	0.14158	0.768833	0.441993	0.999997
AGPAT3	11046	-0.0224551	0.0980076	-0.229116	0.818779	0.999997
AGPAT4	1348.46	-0.0458975	0.0969183	-0.473569	0.635807	0.999997
AGPAT5	2886.61	-0.0836029	0.107239	-0.779596	0.435628	0.999997
AGPAT9L	233.295	0.345278	0.219172	1.57537	0.115171	0.999997
AGPS	2505.7	-0.0888697	0.108663	-0.817843	0.413447	0.999997
AGR3	29.0081	0.0956902	0.461804	0.20721	0.835846	0.999997
AGRN	337.822	0.0962771	0.23852	0.403644	0.686475	0.999997
AGRP	14.7001	0.0474264	0.591264	0.0802119	0.936069	0.999997
AGT	69.3834	-0.132037	0.466253	-0.283188	0.777033	0.999997
AGTPBP1	48.2015	0.0522663	0.411553	0.126998	0.898942	0.999997
AGWCL	21.2326	0.220674	0.522529	0.422319	0.672792	0.999997
AGXT2	978.68	-0.0745698	0.155286	-0.48021	0.631078	0.999997
AHCTF1	6621.06	0.0219674	0.0874605	0.25117	0.801683	0.999997
AHCY	19497.9	-0.0827328	0.0956195	-0.865229	0.386913	0.999997
AHCYL1	5379.18	0.0858343	0.10125	0.84775	0.396577	0.999997
AHCYL2	3395.7	-0.117419	0.0934095	-1.25704	0.20874	0.999997
AHDC1	46.4215	-0.0294589	0.329536	-0.089395	0.928768	0.999997
AHI1	439.795	-0.0539953	0.13014	-0.414902	0.678214	0.999997
AHNAK2	138.387	-0.126824	0.428623	-0.295886	0.767317	0.999997
AHR	9080.81	-0.0516144	0.179479	-0.28758	0.773669	0.999997
AHR1B	463.695	0.11621	0.207872	0.559048	0.576129	0.999997
AHR2	20.5794	-0.138038	0.493413	-0.279761	0.779661	0.999997
AHRR	4497.72	0.0786541	0.200978	0.391356	0.695534	0.999997
AHSA1	5014.76	-0.0315031	0.124319	-0.253405	0.799955	0.999997
AHSA2	2987.34	0.0373453	0.0974714	0.383141	0.701615	0.999997
AHSG	208.119	-0.260096	0.185763	-1.40015	0.161468	0.999997
AIDA	3485.88	-0.0987417	0.0925862	-1.06648	0.286205	0.999997
AIFM1	9433.7	0.0349218	0.117972	0.296017	0.767217	0.999997
AIFM2	74.4391	-0.137233	0.265522	-0.516841	0.605267	0.999997
AIFM3	88.0437	0.0879336	0.332704	0.2643	0.791549	0.999997
AIG1	1137.55	-0.104684	0.124215	-0.842761	0.399362	0.999997
AIM1	401.918	0.0808284	0.164219	0.4922	0.622578	0.999997
AIMP1	4456.87	-0.0250777	0.13735	-0.182582	0.855126	0.999997
AIMP2	5803.52	0.00956282	0.166398	0.0574694	0.954171	0.999997
AIP	1091.89	-0.0164987	0.103377	-0.159598	0.873198	0.999997
AIPL1	18.1051	0.179864	0.693893	0.259209	0.795474	0.999997
AK1	1315.58	-0.0277293	0.10217	-0.271404	0.78608	0.999997
AK2	3710.74	0.0765291	0.117216	0.652892	0.513826	0.999997
AK3	1711.17	-0.0574595	0.119681	-0.480104	0.631153	0.999997
AK4	755.929	-0.103061	0.176934	-0.582481	0.560243	0.999997
AK5	67.4526	-0.0761628	0.259171	-0.293871	0.768857	0.999997
AK6	3853.21	-0.0964032	0.120463	-0.80027	0.423554	0.999997
AK7	83.06	-0.0324275	0.256237	-0.126553	0.899294	0.999997
AK8	30.1575	-0.331263	0.469658	-0.705328	0.480606	0.999997
AK9	17.3073	-0.0852181	0.486389	-0.175206	0.860918	0.999997
AKAIN1	23.1296	0.127984	0.443827	0.288365	0.773067	0.999997
AKAP1	12833.3	0.0126287	0.129971	0.097166	0.922595	0.999997
AKAP10	2222.9	-0.0422989	0.1031	-0.410268	0.681609	0.999997
AKAP11	2586.72	0.0339176	0.114924	0.29513	0.767894	0.999997
AKAP12	375.488	-0.0651606	0.141548	-0.460344	0.64527	0.999997
AKAP13	4521.09	-0.0947746	0.130474	-0.726386	0.467602	0.999997
AKAP14	9.74234	1.43414	0.763759	1.87774	0.0604166	0.999997
AKAP17A	2004	0.117213	0.105489	1.11114	0.26651	0.999997
AKAP5	301.461	0.0908119	0.167581	0.541898	0.587889	0.999997
AKAP6	127.484	-0.249655	0.277682	-0.899068	0.368616	0.999997
AKAP7	574.085	-0.123193	0.118632	-1.03844	0.299064	0.999997
AKAP8L	3101.69	0.060596	0.0909815	0.666025	0.505395	0.999997
AKAP9	3765.66	-0.0464655	0.109771	-0.423296	0.672079	0.999997
AKIP1	285.59	-0.0163776	0.159274	-0.102827	0.9181	0.999997
AKIRIN2	2304.66	-0.0767939	0.118601	-0.647496	0.517311	0.999997
AKNA	378.552	-0.0229089	0.209393	-0.109406	0.91288	0.999997
AKNAD1	126.769	0.0620267	0.253778	0.244413	0.806911	0.999997
AKR1A1	5543.68	-0.0793263	0.107821	-0.73572	0.461901	0.999997
AKR1B10L1	2200.92	-0.0512827	0.101247	-0.50651	0.612498	0.999997
AKR1B10L2	3592.09	0.0232136	0.146241	0.158735	0.873878	0.999997
AKR1B10L3	3768.82	0.0143839	0.114834	0.125257	0.90032	0.999997
AKR1B10L4	456.044	-0.0923909	0.132309	-0.698296	0.484992	0.999997
AKR1B1L	129.071	-0.329885	0.228495	-1.44373	0.148815	0.999997
AKR1D1	8.92616	0.109257	0.82485	0.132457	0.894623	0.999997
AKR1E2	1052.14	-0.0900817	0.120118	-0.749946	0.453287	0.999997
AKR7A2	7343.86	-0.0515137	0.099252	-0.519019	0.603747	0.999997
AKT1	4790.41	-0.153115	0.087844	-1.74304	0.0813273	0.999997
AKT3	653.484	0.00704114	0.127811	0.0550903	0.956066	0.999997
AKTIP	2693.95	-0.0042943	0.107477	-0.0399555	0.968129	0.999997
ALAD	1479.67	-0.128504	0.118874	-1.08101	0.279691	0.999997
ALAS1	123131	0.471142	0.416534	1.1311	0.258012	0.999997
ALB	347.542	0.0459584	0.20511	0.224067	0.822705	0.999997
ALC	15.5698	-0.236579	0.606822	-0.389866	0.696636	0.999997
ALCAM	1644.35	0.00498062	0.155197	0.0320922	0.974399	0.999997
ALDH18A1	3665.34	0.00147026	0.0886535	0.0165843	0.986768	0.999997
ALDH1A1	31216.2	-0.0721809	0.483058	-0.149425	0.881218	0.999997
ALDH1A2	307.968	-0.15489	0.250759	-0.617685	0.536783	0.999997
ALDH1A3	7885.82	-0.186187	0.114782	-1.62209	0.104784	0.999997
ALDH1L2	4872.25	-0.038125	0.103507	-0.368332	0.712626	0.999997
ALDH3A2	15329.8	-0.0510223	0.0936635	-0.544741	0.585932	0.999997
ALDH3B1L1	112.375	-0.029335	0.255028	-0.115026	0.908424	0.999997
ALDH3B1L2	171.74	-0.157812	0.213654	-0.738634	0.460129	0.999997
ALDH4A1	7427.35	-0.0992491	0.131515	-0.754659	0.450454	0.999997
ALDH5A1	6478.23	-0.0834096	0.0925432	-0.901304	0.367427	0.999997
ALDH6A1	4674.33	0.00050267	0.0902594	0.00556917	0.995556	0.999997
ALDH7A1	4462.17	-0.0460123	0.108545	-0.423903	0.671637	0.999997
ALDH8A1	1241.73	-0.120939	0.155168	-0.779407	0.43574	0.999997
ALDH9A1	24834.8	-0.0459935	0.0938981	-0.489824	0.624259	0.999997
ALDOB	13846.5	-0.146821	0.147923	-0.992548	0.32093	0.999997
ALDOC	35972.2	-0.0964824	0.107471	-0.897754	0.369317	0.999997
ALG1	1522.43	0.092286	0.146235	0.631081	0.527987	0.999997
ALG10	3964.37	-0.12675	0.116894	-1.08432	0.278225	0.999997
ALG11	872.234	-0.0638735	0.116467	-0.548427	0.583399	0.999997
ALG12	7439.08	-0.0443239	0.122065	-0.363117	0.716518	0.999997
ALG13	984.684	0.0539021	0.114297	0.471596	0.637215	0.999997
ALG14	632.051	-0.10197	0.1102	-0.925321	0.354799	0.999997
ALG2	2750.57	0.119735	0.114585	1.04495	0.296047	0.999997
ALG3	1110.41	-0.0130927	0.105899	-0.123634	0.901605	0.999997
ALG5	2362.01	0.00456843	0.101835	0.0448611	0.964218	0.999997
ALG6	1844.84	-0.0208218	0.0981984	-0.212038	0.832077	0.999997
ALG8	1783.29	0.0482559	0.127603	0.378171	0.705303	0.999997
ALG9	1651.18	-0.0960177	0.104238	-0.921142	0.356976	0.999997
ALK	168.682	0.123965	0.191507	0.647314	0.517429	0.999997
ALKBH1	1582.76	0.0498396	0.092095	0.541177	0.588386	0.999997
ALKBH2	490.968	-0.065086	0.131028	-0.496733	0.619377	0.999997
ALKBH3	657.037	0.0296095	0.129719	0.228259	0.819445	0.999997
ALKBH4	313.578	-0.0628593	0.179278	-0.350625	0.72587	0.999997
ALKBH5	2639.08	-0.0182053	0.105518	-0.172533	0.863019	0.999997
ALKBH8	1055.07	0.00628458	0.131464	0.0478044	0.961872	0.999997
ALMS1	1760.74	-0.0347534	0.0878663	-0.395526	0.692455	0.999997
ALOX5	222.163	0.348699	0.194174	1.7958	0.0725256	0.999997
ALPI	230.333	0.282919	0.204965	1.38033	0.167485	0.999997
ALPK1	47.7787	0.077255	0.393036	0.196559	0.844172	0.999997
ALPK2	50.038	-0.126884	0.342798	-0.370141	0.711277	0.999997
ALPK3	166.114	-0.103318	0.207927	-0.496895	0.619263	0.999997
ALPL	2719.23	-0.0881378	0.100592	-0.876191	0.380926	0.999997
ALPP	82.9899	-0.0309255	0.30366	-0.101842	0.918882	0.999997
ALS2	249.995	-0.112233	0.205538	-0.546043	0.585037	0.999997
ALS2CL	1983.77	0.120274	0.12589	0.955389	0.339381	0.999997
ALX4	307.038	0.0350244	0.185153	0.189165	0.849963	0.999997
ALYREF	9946.12	-0.0306234	0.101496	-0.301719	0.762866	0.999997
AMACR	969.798	-0.113221	0.108949	-1.03921	0.298707	0.999997
AMBP	178.059	-0.0946583	0.181984	-0.520145	0.602962	0.999997
AMBRA1	2107.16	-0.00195002	0.0971699	-0.0200681	0.983989	0.999997
AMD1	10450.8	-0.0902682	0.155053	-0.582178	0.560447	0.999997
AMDHD1	3685.28	0.0553598	0.0913025	0.606333	0.544293	0.999997
AMDHD2	1349.46	-0.0734246	0.128661	-0.570685	0.568213	0.999997
AMER1	2052.95	-0.0960823	0.0971655	-0.988852	0.322736	0.999997
AMFR	7056.66	-0.103185	0.108329	-0.952508	0.340839	0.999997
AMH	47.9217	0.0907187	0.322494	0.281303	0.778478	0.999997
AMIGO2	386.709	-0.220509	0.142831	-1.54384	0.122626	0.999997
AMIGO3	161.919	0.311623	0.229279	1.35914	0.174101	0.999997
AMMECR1	5402.61	-0.00755681	0.0893026	-0.0846202	0.932563	0.999997
AMMECR1L	996.996	0.0594673	0.113652	0.523239	0.600808	0.999997
AMN	901.379	-0.0588265	0.116875	-0.503327	0.614734	0.999997
AMN1	38.9125	0.447784	0.357602	1.25218	0.210503	0.999997
AMOT	11828.9	-0.130538	0.0847556	-1.54017	0.123519	0.999997
AMOTL1	419.941	-0.192229	0.150918	-1.27373	0.20276	0.999997
AMOTL2	571.96	-0.0371223	0.178728	-0.207703	0.835461	0.999997
AMPD1	26.4526	0.216278	0.433783	0.498587	0.618071	0.999997
AMPD2	1981.34	-0.0585942	0.0904169	-0.648045	0.516956	0.999997
AMPD3	1362.84	-0.0248167	0.0966054	-0.256888	0.797266	0.999997
AMPH	107.257	-0.22571	0.230214	-0.980434	0.326872	0.999997
AMT	2277.5	0.269582	0.149816	1.79942	0.0719525	0.999997
AMY1A	136.921	0.705076	0.32717	2.15508	0.0311557	0.999997
AMY2A	25.4103	0.0515438	0.436587	0.118061	0.90602	0.999997
AMZ1	14.8696	-0.261083	0.55015	-0.474567	0.635096	0.999997
AN1ZNF5L	7013.77	-0.0672732	0.114363	-0.588244	0.556369	0.999997
ANAPC1	4599.17	-0.000530014	0.110419	-0.00480004	0.99617	0.999997
ANAPC10	1252.51	0.0488972	0.103919	0.470531	0.637976	0.999997
ANAPC11	1816.43	0.035041	0.167739	0.208903	0.834524	0.999997
ANAPC13	762.086	0.0452017	0.117234	0.385569	0.699816	0.999997
ANAPC15	2679.45	0.061332	0.0973098	0.630276	0.528514	0.999997
ANAPC16	2293.78	-0.0430273	0.107063	-0.401888	0.687766	0.999997
ANAPC2	1919.66	-0.0209605	0.0908321	-0.230761	0.817501	0.999997
ANAPC4	3057.11	0.03577	0.101076	0.353892	0.72342	0.999997
ANAPC5	4604.85	-0.0266264	0.0870375	-0.305919	0.759666	0.999997
ANAPC7	3017.17	-0.0567992	0.107839	-0.526704	0.598399	0.999997
ANGEL1	6340.12	-0.0883388	0.102291	-0.863606	0.387804	0.999997
ANGEL2	2239.16	0.0599982	0.113385	0.529156	0.596697	0.999997
ANGPT4	13.5149	-0.207846	0.650789	-0.319376	0.749441	0.999997
ANGPTL2	63.3313	-0.323509	0.273457	-1.18303	0.236796	0.999997
ANGPTL3	297.483	-0.271767	0.202655	-1.34104	0.179909	0.999997
ANGPTL4	6168.16	0.692911	0.150366	4.60816	4.0625e-06	0.0049948
ANGPTL7	24.3799	0.0235928	0.511086	0.0461621	0.963181	0.999997
ANGPTRL1	23.7074	0.12991	0.489448	0.265421	0.790685	0.999997
ANGPTRL2	13.5387	0.356567	0.571558	0.623851	0.532726	0.999997
ANK2	583.475	-0.177191	0.160524	-1.10383	0.269668	0.999997
ANK3	3578.01	-0.0631175	0.108531	-0.581561	0.560862	0.999997
ANKDD1A	238.6	0.0180372	0.162075	0.111289	0.911387	0.999997
ANKDD1B	23.575	0.265939	0.525479	0.506088	0.612795	0.999997
ANKFN1L	235.498	-0.0810293	0.261958	-0.309321	0.757077	0.999997
ANKFY1	10827.2	-0.137163	0.0747317	-1.8354	0.0664465	0.999997
ANKH	10553.8	-0.0457073	0.105254	-0.434259	0.664101	0.999997
ANKHD1	4298.37	-0.0504207	0.0833905	-0.604634	0.545422	0.999997
ANKIB1	2342.46	0.00282737	0.0832567	0.0339597	0.972909	0.999997
ANKLE1	1225.48	-0.0894409	0.155091	-0.5767	0.564142	0.999997
ANKLE2	3389.63	0.0406463	0.101339	0.401092	0.688352	0.999997
ANKMY1	50.142	-0.190012	0.324848	-0.584927	0.558597	0.999997
ANKMY2	3873.37	-0.0166936	0.092742	-0.18	0.857152	0.999997
ANKRA2	1621.23	-0.0251185	0.11277	-0.222741	0.823737	0.999997
ANKRD1	8.34542	-0.42011	0.818287	-0.513402	0.60767	0.999997
ANKRD10	762.849	-0.000449326	0.137244	-0.00327391	0.997388	0.999997
ANKRD11	16565.2	0.153553	0.168976	0.908728	0.363494	0.999997
ANKRD12	1703.57	0.06308	0.104961	0.600983	0.547851	0.999997
ANKRD13A	3886.55	-0.0504649	0.0922028	-0.547325	0.584156	0.999997
ANKRD13B	82.8307	0.209885	0.277716	0.755753	0.449797	0.999997
ANKRD13C	4391.94	-0.10735	0.090094	-1.19153	0.233445	0.999997
ANKRD13D	691.317	0.197216	0.200024	0.98596	0.324153	0.999997
ANKRD16	251.951	0.0164024	0.173791	0.0943803	0.924807	0.999997
ANKRD17	6218.11	-0.0786034	0.0858536	-0.915551	0.359902	0.999997
ANKRD2	104.199	0.300989	0.215604	1.39603	0.162706	0.999997
ANKRD22	1390.65	0.0329655	0.138205	0.238525	0.811474	0.999997
ANKRD24	66.3384	0.0821634	0.265646	0.309297	0.757096	0.999997
ANKRD26	354.383	0.0507033	0.208396	0.243302	0.807771	0.999997
ANKRD27	1976.73	0.0968249	0.0988631	0.979383	0.327391	0.999997
ANKRD28	2862.7	-0.116927	0.108601	-1.07667	0.281628	0.999997
ANKRD29	69.9688	-0.244101	0.31546	-0.773794	0.439053	0.999997
ANKRD31	14.7684	-0.932126	0.678561	-1.37368	0.169541	0.999997
ANKRD33	107.367	-0.207073	0.260789	-0.794024	0.427181	0.999997
ANKRD33B	749.232	0.116791	0.124346	0.939245	0.347605	0.999997
ANKRD34B	257.134	0.101492	0.170838	0.594081	0.552458	0.999997
ANKRD34C	8.60162	-0.0887711	0.728641	-0.121831	0.903033	0.999997
ANKRD39	406.228	0.243413	0.238511	1.02055	0.307468	0.999997
ANKRD40	1109.3	0.0801025	0.121133	0.661276	0.508435	0.999997
ANKRD40L	1884.54	0.217025	0.152965	1.41879	0.155961	0.999997
ANKRD42	10.799	-0.297221	0.608487	-0.488459	0.625224	0.999997
ANKRD44	1745.13	-0.055386	0.0923077	-0.600014	0.548497	0.999997
ANKRD46	5344.88	-0.0643236	0.10884	-0.590991	0.554526	0.999997
ANKRD49	651.168	-0.157394	0.139261	-1.1302	0.258391	0.999997
ANKRD50	487.931	-0.118369	0.171683	-0.689459	0.490535	0.999997
ANKRD52	2683.65	-0.0535432	0.142613	-0.375443	0.707331	0.999997
ANKRD54	2985.4	0.0190707	0.0940218	0.202833	0.839266	0.999997
ANKRD6	179.627	-0.0189818	0.221398	-0.0857359	0.931676	0.999997
ANKRD60	12.3988	0.0427596	0.662723	0.064521	0.948555	0.999997
ANKRD61	31.1241	0.293246	0.414655	0.707205	0.479439	0.999997
ANKRD9	474.874	0.166483	0.194969	0.853898	0.393162	0.999997
ANKRD9L	28.2353	-0.51339	0.521374	-0.984686	0.324778	0.999997
ANKS1A	968.607	0.185469	0.117197	1.58254	0.113526	0.999997
ANKS1B	8.30337	-0.67316	0.791783	-0.850182	0.395224	0.999997
ANKS3	1578.45	0.109461	0.0938977	1.16575	0.243716	0.999997
ANKS4B	43.2476	0.355313	0.347186	1.02341	0.306115	0.999997
ANKS6	635.303	-0.0832797	0.176933	-0.470685	0.637866	0.999997
ANKZF1	1204.49	0.0518446	0.101172	0.512439	0.608344	0.999997
ANLN	13010.5	-0.124896	0.0861522	-1.44971	0.147139	0.999997
ANO1	45.7616	-0.122484	0.320743	-0.381875	0.702554	0.999997
ANO10	1434.11	-0.015589	0.0979235	-0.159196	0.873514	0.999997
ANO2	16.5125	0.238294	0.493121	0.483237	0.628927	0.999997
ANO3	353.179	-0.0954205	0.213145	-0.44768	0.654384	0.999997
ANO5	5366.12	-0.0170729	0.0831701	-0.205276	0.837356	0.999997
ANO8	218.811	-0.014548	0.202623	-0.0717986	0.942762	0.999997
ANO9	456.31	0.140968	0.133228	1.05809	0.290013	0.999997
ANOS1	17.3634	-0.185032	0.511331	-0.361863	0.717455	0.999997
ANP32A	8429.58	-0.00220878	0.111484	-0.0198125	0.984193	0.999997
ANP32B	34809.6	-0.0708726	0.111497	-0.635645	0.525008	0.999997
ANP32E	48684.7	-0.0655269	0.116878	-0.560644	0.57504	0.999997
ANPEP	13207.6	-0.00184334	0.149271	-0.012349	0.990147	0.999997
ANTXR1	150.548	0.0397599	0.218808	0.181711	0.855809	0.999997
ANTXR2	1776.5	-0.0829616	0.138839	-0.59754	0.550147	0.999997
ANXA10	65.2707	0.274312	0.296838	0.924113	0.355428	0.999997
ANXA11	1971.74	-0.00180912	0.118848	-0.0152221	0.987855	0.999997
ANXA13	157.397	0.381986	0.189383	2.017	0.0436952	0.999997
ANXA4	1908.7	0.186832	0.113613	1.64446	0.100081	0.999997
ANXA4L	498.099	-0.071059	0.121033	-0.587106	0.557132	0.999997
ANXA5	3693.52	-0.0700727	0.116533	-0.60131	0.547634	0.999997
ANXA6	9.45346	0.535274	0.718177	0.745323	0.456076	0.999997
ANXA7	17.7851	0.0478818	0.51833	0.092377	0.926399	0.999997
ANXA8	36.0334	0.200715	0.4743	0.423181	0.672163	0.999997
AOAH	293.01	-0.0410217	0.166296	-0.246678	0.805157	0.999997
AOC1	33.4674	0.113165	0.476987	0.23725	0.812463	0.999997
AOC3	6067.49	0.0924896	0.109741	0.842797	0.399342	0.999997
AOX1	318.501	0.221997	0.142464	1.55826	0.119172	0.999997
AOX2	484.875	0.330672	0.129524	2.55299	0.0106803	0.938758
AP1AR	3176.67	-0.0255716	0.0871364	-0.293466	0.769166	0.999997
AP1B1	3734.67	-0.0730832	0.0980674	-0.745234	0.45613	0.999997
AP1G1	8842.81	-0.0154154	0.0830704	-0.18557	0.852782	0.999997
AP1M1	6426.98	0.0130151	0.121389	0.107219	0.914616	0.999997
AP1S2	4263.5	-0.0488185	0.0872701	-0.559395	0.575892	0.999997
AP2A2	10529.9	-0.0923177	0.0930274	-0.992371	0.321017	0.999997
AP2B1	11384.8	-0.0861886	0.100031	-0.861621	0.388896	0.999997
AP2M1	9455.91	-0.0377368	0.10297	-0.366484	0.714004	0.999997
AP3B1	2746.13	-0.121833	0.117788	-1.03435	0.300974	0.999997
AP3B2	66.3403	0.0521742	0.281738	0.185187	0.853082	0.999997
AP3D1	5731.48	0.0146178	0.0944127	0.154829	0.876956	0.999997
AP3M1	9915.53	-0.110786	0.0949411	-1.16689	0.243255	0.999997
AP3M2	5589.27	0.000189422	0.0923331	0.00205151	0.998363	0.999997
AP3S1	4022.81	-0.0223252	0.142433	-0.156742	0.875448	0.999997
AP3S2	1795.38	0.173386	0.11657	1.4874	0.136908	0.999997
AP4B1	1545.75	0.0935564	0.129148	0.724411	0.468814	0.999997
AP4E1	1859.94	0.115935	0.0997139	1.16268	0.244961	0.999997
AP4S1	582.463	-0.105685	0.128594	-0.821851	0.411162	0.999997
AP5M1	834.982	-0.116783	0.133726	-0.873297	0.382501	0.999997
AP5Z1	1269.75	0.00594603	0.11017	0.0539715	0.956958	0.999997
APAF1	4189.29	-0.0490879	0.106618	-0.460411	0.645221	0.999997
APBA1	431.271	-0.0527504	0.129069	-0.408698	0.682761	0.999997
APBA2	59.5652	-0.233206	0.284523	-0.81964	0.412421	0.999997
APBA3	870.69	-0.0814452	0.151576	-0.537323	0.591044	0.999997
APBB1	312.874	0.133464	0.176697	0.755327	0.450053	0.999997
APBB1IP	284.028	-0.16976	0.197555	-0.859305	0.390172	0.999997
APBB2	2168.65	-0.0680184	0.133523	-0.509415	0.610461	0.999997
APBB3	17.5305	0.216109	0.592113	0.36498	0.715126	0.999997
APC	1101.31	0.10616	0.125479	0.846041	0.39753	0.999997
APC2	30.7955	0.00426655	0.379708	0.0112364	0.991035	0.999997
APCDD1	34072.1	-0.0798538	0.190085	-0.420095	0.674416	0.999997
APCDD1L	104.529	0.297026	0.248642	1.1946	0.232245	0.999997
APEH	2969.55	-0.0479995	0.116959	-0.410395	0.681516	0.999997
APELA	3406.63	-0.32322	0.0999366	-3.23425	0.00121962	0.292279
APH1A	2069.94	-0.0045761	0.100668	-0.0454573	0.963743	0.999997
APH1AL	536.043	0.0762024	0.167155	0.455879	0.648477	0.999997
API5	9422	0.0163901	0.137187	0.119473	0.904901	0.999997
APIP	2126.77	-0.039974	0.102406	-0.390348	0.696279	0.999997
APLF	688.669	-0.120964	0.112668	-1.07363	0.282988	0.999997
APLP2	7298.72	-0.0507147	0.0846868	-0.59885	0.549273	0.999997
APMAP	2386.88	0.00502098	0.128041	0.0392138	0.96872	0.999997
APOA1BP	3080.04	-0.0836432	0.109105	-0.766629	0.443302	0.999997
APOA2	52.7972	0.552521	0.340768	1.6214	0.104932	0.999997
APOA4	30.9725	-0.0342787	0.510559	-0.0671395	0.946471	0.999997
APOA5	39.5508	0.479833	0.408764	1.17386	0.24045	0.999997
APOB	6252.35	-0.126919	0.180178	-0.704409	0.481178	0.999997
APOBEC2	38.4554	0.545262	0.365163	1.4932	0.135384	0.999997
APOC3	214.654	-0.144516	0.204102	-0.70806	0.478908	0.999997
APOF	21.4194	-0.0305025	0.60944	-0.0500501	0.960082	0.999997
APOH	13905.7	-0.0897454	0.123954	-0.724019	0.469054	0.999997
APOO	2981.57	0.0393352	0.108072	0.363972	0.715879	0.999997
APOOL	4559.09	0.0504412	0.110503	0.456467	0.648054	0.999997
APOPT1	3632.46	0.0130891	0.0964916	0.13565	0.892098	0.999997
APP	17757.6	-0.0508057	0.0821142	-0.61872	0.536101	0.999997
APPBP2	4708.27	0.00596415	0.10743	0.0555168	0.955727	0.999997
APPL1	2500.5	0.0631652	0.114666	0.55086	0.581729	0.999997
APPL2	7690.54	0.00776031	0.0800271	0.096971	0.922749	0.999997
APRT	884.741	-0.0330337	0.146977	-0.224754	0.822171	0.999997
APTX	481.293	-0.128753	0.13361	-0.963653	0.33522	0.999997
AQP1	18.7393	-0.365461	0.638489	-0.572385	0.567061	0.999997
AQP10	10.3704	-0.641559	0.66285	-0.96788	0.333104	0.999997
AQP11	700.448	0.0804121	0.118002	0.681445	0.49559	0.999997
AQP3	11.4231	0.329501	0.625558	0.526731	0.59838	0.999997
AQP9	341.561	-0.069061	0.190918	-0.361731	0.717553	0.999997
AQR	7375.66	-0.0404516	0.122733	-0.32959	0.74171	0.999997
AR	1280.29	-0.0276978	0.128528	-0.215501	0.829377	0.999997
ARAP2	425.547	-0.118748	0.161183	-0.736727	0.461288	0.999997
ARC	23.3734	0.84153	0.531411	1.58358	0.11329	0.999997
ARCN1	10299.9	-0.00599766	0.126779	-0.0473079	0.962268	0.999997
AREG	870.784	0.638617	0.616178	1.03642	0.300008	0.999997
AREL1	1902.29	-0.0153178	0.0918032	-0.166855	0.867484	0.999997
ARF1	45389.1	-0.0640365	0.116377	-0.550252	0.582146	0.999997
ARF3	3317.7	-0.0302797	0.100582	-0.301046	0.76338	0.999997
ARF4	17055	-0.0899295	0.101915	-0.882401	0.37756	0.999997
ARF5	454.918	0.114228	0.142114	0.803781	0.421523	0.999997
ARF6	5148.55	-0.0162453	0.109848	-0.147888	0.882431	0.999997
ARFGAP1	7623.76	-0.021148	0.0910627	-0.232235	0.816355	0.999997
ARFGAP2	2645.58	-0.0241065	0.11192	-0.21539	0.829463	0.999997
ARFGAP3	4456.16	-0.0820644	0.140252	-0.585121	0.558466	0.999997
ARFGEF1	8757.72	-0.000868013	0.0932256	-0.00931088	0.992571	0.999997
ARFGEF2	6865.61	-0.0766425	0.0804109	-0.953135	0.340522	0.999997
ARFGEF3	702.571	-0.0920008	0.124328	-0.739982	0.459311	0.999997
ARFIP1	3241.11	-0.00590271	0.102768	-0.0574371	0.954197	0.999997
ARFIP2	5660.59	-0.0572883	0.086365	-0.663328	0.50712	0.999997
ARFRP1	1655.3	-0.0496524	0.116418	-0.426501	0.669743	0.999997
ARG2	114.778	0.0149295	0.231953	0.0643643	0.94868	0.999997
ARGLU1	4609.77	0.127171	0.128238	0.991677	0.321355	0.999997
ARHGAP1	6119.89	-0.127977	0.0795247	-1.60928	0.107556	0.999997
ARHGAP10	1082.07	-0.102393	0.107904	-0.948926	0.342658	0.999997
ARHGAP11A	7192.53	-0.174716	0.0758406	-2.30373	0.0212377	0.999997
ARHGAP12	2190.23	0.258628	0.130435	1.98282	0.0473876	0.999997
ARHGAP15	11.8435	-0.37731	0.585708	-0.644195	0.519449	0.999997
ARHGAP17	3126.01	0.00251876	0.107626	0.0234029	0.981329	0.999997
ARHGAP18	2234.52	-0.0624248	0.101319	-0.616121	0.537814	0.999997
ARHGAP19	3526.63	-0.108622	0.108953	-0.996966	0.318781	0.999997
ARHGAP20	11.0303	0.25744	0.735422	0.350058	0.726295	0.999997
ARHGAP21	1843.31	0.0577221	0.124721	0.462811	0.6435	0.999997
ARHGAP22	279.43	0.064245	0.161127	0.398723	0.690097	0.999997
ARHGAP23	489.237	0.266757	0.1664	1.60311	0.108911	0.999997
ARHGAP24	1085.17	-0.197476	0.16761	-1.17819	0.238723	0.999997
ARHGAP26	1193.15	-0.0521363	0.112066	-0.46523	0.641767	0.999997
ARHGAP27	114.911	0.296152	0.249785	1.18562	0.23577	0.999997
ARHGAP28	125.793	-0.274281	0.245853	-1.11563	0.264581	0.999997
ARHGAP29	2602.31	-0.142177	0.0914819	-1.55416	0.120147	0.999997
ARHGAP32	497.13	0.0889578	0.165506	0.53749	0.590929	0.999997
ARHGAP35	3416.18	-0.123923	0.170642	-0.726213	0.467708	0.999997
ARHGAP39	1800.15	-0.10939	0.123874	-0.883076	0.377195	0.999997
ARHGAP39L	293.835	0.0667245	0.180084	0.370518	0.710997	0.999997
ARHGAP40	414.891	-0.143101	0.208967	-0.684802	0.493469	0.999997
ARHGAP42	2383.73	-0.0569889	0.0867734	-0.656755	0.511338	0.999997
ARHGAP44	81.1715	-0.08035	0.270328	-0.297232	0.76629	0.999997
ARHGAP45	11.8	0.813793	0.654984	1.24246	0.214066	0.999997
ARHGAP5	4669.11	-0.0941182	0.10414	-0.90377	0.366117	0.999997
ARHGAP6	838.58	-0.00221188	0.105848	-0.0208967	0.983328	0.999997
ARHGAP8	9.15798	1.20691	0.820999	1.47006	0.141547	0.999997
ARHGDIA	39685.7	-0.105192	0.101365	-1.03775	0.299385	0.999997
ARHGDIB	100.477	-0.262347	0.254139	-1.0323	0.301933	0.999997
ARHGDIG	1017.92	0.0365383	0.112281	0.32542	0.744863	0.999997
ARHGEF1	949.509	-0.0718255	0.162942	-0.440803	0.659356	0.999997
ARHGEF10	1119.12	-0.0834628	0.105612	-0.790277	0.429366	0.999997
ARHGEF10L	812.617	0.0186549	0.158106	0.11799	0.906076	0.999997
ARHGEF11	13282.1	-0.109152	0.0910847	-1.19836	0.230777	0.999997
ARHGEF12	4092.8	-0.0909287	0.118285	-0.768726	0.442056	0.999997
ARHGEF16	4036.77	-0.0351099	0.096087	-0.365397	0.714815	0.999997
ARHGEF17	13.534	0.525259	0.591888	0.88743	0.374847	0.999997
ARHGEF18	1204.61	-0.200757	0.0971508	-2.06645	0.0387864	0.999997
ARHGEF26	739.49	0.0261814	0.136874	0.191281	0.848305	0.999997
ARHGEF28	121.823	-0.269645	0.207275	-1.3009	0.193292	0.999997
ARHGEF3	2731.5	-0.0909146	0.125668	-0.72345	0.469403	0.999997
ARHGEF37	76.6117	-0.226258	0.353532	-0.639993	0.522177	0.999997
ARHGEF38	146.502	-0.213052	0.198428	-1.0737	0.282955	0.999997
ARHGEF39	1148.22	-0.104925	0.112671	-0.931251	0.351723	0.999997
ARHGEF4	29.5597	0.299578	0.620749	0.482607	0.629375	0.999997
ARHGEF6	1809.76	-0.0702808	0.0944612	-0.744018	0.456865	0.999997
ARHGEF7	2151.89	-0.092224	0.107888	-0.854814	0.392654	0.999997
ARHGEF9	116.826	-0.123947	0.231505	-0.535394	0.592377	0.999997
ARID1A	4200.22	-0.0996815	0.110521	-0.901923	0.367098	0.999997
ARID1B	2645.91	-0.0638319	0.120047	-0.531722	0.594918	0.999997
ARID2	1420.85	-0.0926473	0.134879	-0.68689	0.492152	0.999997
ARID3A	1903.62	0.273255	0.14501	1.88439	0.0595116	0.999997
ARID3B	2282.36	0.29673	0.153905	1.92801	0.0538534	0.999997
ARID4A	3091.46	-0.0338126	0.096586	-0.350078	0.72628	0.999997
ARID4B	2359.09	-0.123939	0.115589	-1.07224	0.283613	0.999997
ARID5A	585.95	0.116219	0.14998	0.774896	0.438401	0.999997
ARID5B	3294.02	-0.109071	0.103128	-1.05762	0.290228	0.999997
ARIH1	6974.53	0.169806	0.15082	1.12589	0.260213	0.999997
ARIH2	2272.85	0.0360633	0.0859348	0.419659	0.674735	0.999997
ARL1	5192.75	-0.0135792	0.128623	-0.105574	0.91592	0.999997
ARL10	60.6379	-0.347476	0.27824	-1.24884	0.211725	0.999997
ARL11	806.942	0.0722863	0.11134	0.649239	0.516184	0.999997
ARL13B	1459.26	0.0467479	0.122881	0.380433	0.703624	0.999997
ARL14EP	738.368	0.0505206	0.114618	0.440775	0.659376	0.999997
ARL15	1390.55	-0.104987	0.103386	-1.01548	0.309877	0.999997
ARL16	283.769	-0.10521	0.200096	-0.525794	0.599031	0.999997
ARL2	15.5498	-0.546569	0.537129	-1.01757	0.30888	0.999997
ARL2BP	530.744	0.00190391	0.13668	0.0139297	0.988886	0.999997
ARL3	2708.95	-0.083577	0.0885756	-0.943567	0.345391	0.999997
ARL4A	17277.8	-0.256462	0.0982386	-2.61061	0.00903817	0.873306
ARL4C	73.5896	0.107081	0.277139	0.386382	0.699214	0.999997
ARL5A	5330.59	0.00387768	0.0902954	0.0429444	0.965746	0.999997
ARL5B	7137.41	0.0554588	0.140628	0.394365	0.693312	0.999997
ARL6	267.854	0.116425	0.153518	0.758379	0.448224	0.999997
ARL6IP1	2678.22	-0.0700775	0.107742	-0.650422	0.51542	0.999997
ARL6IP4	2151.37	0.0943969	0.10057	0.938618	0.347927	0.999997
ARL6IP5	871.087	0.0295784	0.104757	0.282352	0.777673	0.999997
ARL8A	1476.6	-0.00226282	0.0927973	-0.0243846	0.980546	0.999997
ARL8B	4127.5	-0.0491233	0.107884	-0.455335	0.648868	0.999997
ARL8BL	339.786	-0.0721365	0.139338	-0.517707	0.604662	0.999997
ARL9	910.593	0.115628	0.158877	0.727779	0.466749	0.999997
ARMC1	7430.11	-0.0442806	0.11218	-0.394729	0.693043	0.999997
ARMC10	1159.6	-0.0416931	0.100916	-0.413145	0.6795	0.999997
ARMC2	55.6597	0.200316	0.333117	0.601336	0.547616	0.999997
ARMC3	42.6029	0.317954	0.368599	0.862603	0.388356	0.999997
ARMC5	215.841	0.338185	0.206009	1.6416	0.100673	0.999997
ARMC6	1776.38	-0.0841839	0.0978494	-0.860342	0.389601	0.999997
ARMC7	2365.75	-0.0724565	0.0894304	-0.8102	0.417825	0.999997
ARMC8	1852.78	0.0309921	0.118667	0.261169	0.793962	0.999997
ARMC9	404.3	0.0202888	0.139237	0.145714	0.884147	0.999997
ARMT1	1434.27	-0.00766783	0.125589	-0.0610552	0.951315	0.999997
ARNT	9335.66	-0.0379041	0.0917478	-0.413134	0.679508	0.999997
ARNT2	4201.77	-0.0647502	0.0931971	-0.694766	0.487202	0.999997
ARNTL	1136.36	0.00613516	0.0983806	0.0623615	0.950275	0.999997
ARNTL2	1578.29	0.0926638	0.135816	0.682275	0.495065	0.999997
ARPC1A	7754.33	-0.0540362	0.130055	-0.415488	0.677784	0.999997
ARPC1B	16.0122	0.0913315	0.612446	0.149126	0.881454	0.999997
ARPC2	11251.9	-0.0282045	0.112137	-0.251518	0.801413	0.999997
ARPC3	6126.4	-0.0197582	0.105352	-0.187545	0.851233	0.999997
ARPC4	5210.77	0.0290527	0.119334	0.243458	0.807651	0.999997
ARPC4-TTLL3	1537.53	-0.0191106	0.1281	-0.149184	0.881408	0.999997
ARPC5	19825.7	-0.0773819	0.0872801	-0.886592	0.375299	0.999997
ARPC5L	1601.74	0.0785279	0.131742	0.596075	0.551125	0.999997
ARPP19	22638.6	-0.0649123	0.149271	-0.434861	0.663664	0.999997
ARPP21	9.95456	0.275594	0.6376	0.432236	0.66557	0.999997
ARR3	20.0258	0.21982	0.516324	0.42574	0.670297	0.999997
ARRDC1	679.827	-0.149176	0.193227	-0.772022	0.440101	0.999997
ARRDC2	300.078	-0.0629422	0.178113	-0.353383	0.723801	0.999997
ARRDC3	1587.5	-0.0477314	0.138012	-0.345849	0.729456	0.999997
ARRDC4	2577.82	-0.188179	0.111037	-1.69475	0.0901234	0.999997
ARSA	997.21	-0.0680916	0.107595	-0.632853	0.52683	0.999997
ARSB	225.849	-0.0963388	0.162574	-0.592584	0.553459	0.999997
ARSD	67.3285	-0.0759578	0.317219	-0.239449	0.810757	0.999997
ARSE	117.724	0.0438933	0.20776	0.211269	0.832677	0.999997
ARSI	114.539	0.114641	0.268385	0.427151	0.669269	0.999997
ARSJ	208.07	-0.0827796	0.216089	-0.383081	0.70166	0.999997
ARSK	252.664	-0.0439088	0.156392	-0.280761	0.778894	0.999997
ART4	21.9095	-0.508307	0.465822	-1.0912	0.275183	0.999997
ARTN	304.894	0.452711	0.222542	2.03427	0.0419245	0.999997
ARV1	811.715	-0.0378229	0.118505	-0.319166	0.7496	0.999997
ARVCF	5591.17	-0.0319949	0.084886	-0.376916	0.706236	0.999997
ARX	127.907	0.384327	0.317458	1.21064	0.226035	0.999997
AS3MT	670.488	-0.0548185	0.119398	-0.459124	0.646145	0.999997
ASAH1	3816.89	-0.0423574	0.0883794	-0.479268	0.631748	0.999997
ASAH2	217.783	-0.208421	0.17822	-1.16946	0.242219	0.999997
ASAP1	2172.14	-0.0373908	0.0871316	-0.429131	0.667828	0.999997
ASAP2	643.068	-0.0687107	0.119075	-0.577036	0.563915	0.999997
ASAP3	3761.67	0.0380846	0.170797	0.222981	0.82355	0.999997
ASB1	11.979	-0.25692	0.723691	-0.355013	0.72258	0.999997
ASB12	150.45	0.121183	0.231336	0.523837	0.600392	0.999997
ASB13	351.033	0.160201	0.149229	1.07353	0.283034	0.999997
ASB14	24.816	-0.275895	0.446111	-0.618445	0.536282	0.999997
ASB15	18.6634	0.172253	0.484132	0.355797	0.721993	0.999997
ASB16	61.4287	0.101949	0.374383	0.272313	0.785381	0.999997
ASB2	12.5955	0.722515	0.63321	1.14103	0.253855	0.999997
ASB3	770.242	-0.0517547	0.110565	-0.468093	0.639718	0.999997
ASB5	740.52	-0.0232956	0.108112	-0.215476	0.829396	0.999997
ASB6	1089.09	0.087634	0.0954651	0.917969	0.358635	0.999997
ASB7	1367.37	-0.0498989	0.0960984	-0.519248	0.603588	0.999997
ASB8	2066.23	-0.159465	0.108602	-1.46834	0.142011	0.999997
ASB9	186.816	-0.0626195	0.662096	-0.0945777	0.92465	0.999997
ASCC1	856.37	-0.0688326	0.12664	-0.54353	0.586765	0.999997
ASCC2	1204.96	0.0121682	0.104657	0.116267	0.907441	0.999997
ASCC3	1983.97	-0.0701363	0.1001	-0.700661	0.483514	0.999997
ASCL1	1167.65	-0.161273	0.210348	-0.766696	0.443263	0.999997
ASF1A	1141.26	-0.0652375	0.130529	-0.499793	0.617221	0.999997
ASH1L	10377.2	-0.0545043	0.108467	-0.502497	0.615318	0.999997
ASH2L	2054.79	0.0495989	0.0996491	0.497735	0.618671	0.999997
ASIC5	25.2678	-0.105935	0.408324	-0.259438	0.795297	0.999997
ASL1	48.4135	-0.0470147	0.29776	-0.157895	0.87454	0.999997
ASL2	566.372	-0.151628	0.181327	-0.836211	0.403036	0.999997
ASMTL	668.654	-0.053719	0.124151	-0.43269	0.66524	0.999997
ASNA1	1489.5	-0.0150671	0.108809	-0.138473	0.889867	0.999997
ASNS	18203.6	-0.00426552	0.128889	-0.0330944	0.973599	0.999997
ASNSD1	594.87	0.0270429	0.163104	0.165801	0.868313	0.999997
ASPA	519.899	-0.0784116	0.133806	-0.586012	0.557868	0.999997
ASPDH	255.023	0.175573	0.206724	0.849311	0.395708	0.999997
ASPG	13593.9	0.00333179	0.13455	0.0247625	0.980244	0.999997
ASPH	47212.4	0.0173611	0.144375	0.12025	0.904285	0.999997
ASPHD2	21.3686	-0.228017	0.500599	-0.455489	0.648758	0.999997
ASPM	8375.12	-0.11517	0.0890219	-1.29373	0.195759	0.999997
ASRGL1	289.674	0.00798183	0.14615	0.0546139	0.956446	0.999997
ASS1	19.2324	-0.461766	0.562938	-0.820278	0.412058	0.999997
ASTE1	307.753	0.0662104	0.182275	0.363245	0.716422	0.999997
ASTN1	148.519	0.0281329	0.198506	0.141723	0.887299	0.999997
ASTN2	10.4249	-1.07172	0.692214	-1.54826	0.121561	0.999997
ASXL1	2764.86	0.0387756	0.0928536	0.417599	0.676241	0.999997
ASXL2	1311.07	-0.0809191	0.128434	-0.630043	0.528666	0.999997
ASXL3	694.481	-0.062843	0.108487	-0.579265	0.56241	0.999997
ATAD1	6456.58	-0.0126146	0.117177	-0.107654	0.91427	0.999997
ATAD2	9677.75	0.0113839	0.0917737	0.124043	0.901281	0.999997
ATAD2B	1452.2	0.0543401	0.107745	0.504341	0.614022	0.999997
ATAD3A	13206.1	0.00332508	0.139522	0.023832	0.980987	0.999997
ATAD5	1806.67	0.00935886	0.0942275	0.0993221	0.920883	0.999997
ATE1	3603.14	-0.0336568	0.105484	-0.319069	0.749674	0.999997
ATF1	5592.13	-0.0560231	0.0813576	-0.688603	0.491073	0.999997
ATF2	1217.09	-0.105483	0.102055	-1.03359	0.30133	0.999997
ATF3	1702.45	0.841042	0.18337	4.58659	4.5055e-06	0.0049948
ATF4	24531.3	0.00235712	0.110393	0.0213521	0.982965	0.999997
ATF6	4428.04	-0.0283234	0.10682	-0.265151	0.790893	0.999997
ATF7	775.017	0.0131846	0.163854	0.0804655	0.935867	0.999997
ATF7IP	3956.75	-0.0488353	0.0837998	-0.582762	0.560053	0.999997
ATG10	903.092	-0.0954174	0.10767	-0.886202	0.375509	0.999997
ATG101	2133.94	-0.0728719	0.0948643	-0.76817	0.442386	0.999997
ATG12	1077.73	0.0143011	0.126419	0.113124	0.909932	0.999997
ATG13	7942.87	-0.101219	0.1054	-0.960337	0.336886	0.999997
ATG14	1016.62	-0.115359	0.150078	-0.76866	0.442095	0.999997
ATG16L1	2068.75	0.12757	0.0992338	1.28555	0.198601	0.999997
ATG2B	3555.7	-0.117859	0.0982982	-1.199	0.23053	0.999997
ATG3	2056.54	-0.0862695	0.113068	-0.762991	0.445469	0.999997
ATG4A	1532.83	-0.00790415	0.105499	-0.0749219	0.940277	0.999997
ATG4B	1954.19	-0.0207603	0.114259	-0.181696	0.855822	0.999997
ATG4C	1396.94	-0.0770395	0.0948295	-0.8124	0.416562	0.999997
ATG5	1148.53	-0.0362925	0.128854	-0.281656	0.778208	0.999997
ATG7	1435.16	-0.0525828	0.100371	-0.523887	0.600357	0.999997
ATG9A	3171.8	-0.0814836	0.0986216	-0.826224	0.408677	0.999997
ATG9B	587.186	0.200555	0.229094	0.875429	0.38134	0.999997
ATIC	8110.3	-0.0993512	0.104795	-0.948049	0.343105	0.999997
ATL1	960.367	-0.0393949	0.130357	-0.302208	0.762493	0.999997
ATL2	5644	0.016226	0.0899377	0.180413	0.856828	0.999997
ATM	1523.11	0.0615937	0.119548	0.515222	0.606398	0.999997
ATMIN	3192.59	0.0283866	0.102655	0.276524	0.782145	0.999997
ATN1	2976.87	-0.0545539	0.0997318	-0.547006	0.584374	0.999997
ATOH8	25.8362	0.183198	0.418639	0.437604	0.661674	0.999997
ATOX1	1931.77	0.0498693	0.12356	0.403603	0.686505	0.999997
ATP10B	1481.23	-0.00125706	0.107231	-0.011723	0.990647	0.999997
ATP10D	157.367	-0.00848195	0.260672	-0.0325387	0.974042	0.999997
ATP11A	5177.96	-0.0284661	0.143196	-0.19879	0.842427	0.999997
ATP11B	7759.42	0.0334083	0.0971199	0.343991	0.730853	0.999997
ATP11C	8057.4	-0.0569705	0.0843324	-0.675547	0.499328	0.999997
ATP13A1	3324.9	0.0460187	0.0915177	0.502839	0.615077	0.999997
ATP13A2	4549.7	0.214423	0.161449	1.32812	0.18414	0.999997
ATP13A3	9380.52	-0.00216455	0.115526	-0.0187364	0.985051	0.999997
ATP1A1	33008.4	-0.00642561	0.107558	-0.0597409	0.952362	0.999997
ATP1B1	96441.6	0.000392691	0.0831688	0.00472161	0.996233	0.999997
ATP1B3	8452.84	0.0100376	0.102215	0.0982006	0.921773	0.999997
ATP23	2465.3	-0.0115399	0.109593	-0.105298	0.916139	0.999997
ATP2A2	26178.6	-0.00178314	0.14375	-0.0124044	0.990103	0.999997
ATP2A3	688.633	0.0691039	0.208483	0.33146	0.740297	0.999997
ATP2B1	13129.8	0.0340327	0.116802	0.29137	0.770769	0.999997
ATP2B2	1027.26	-0.0594817	0.115513	-0.514933	0.6066	0.999997
ATP2B4	974.242	-0.0641981	0.11135	-0.576544	0.564247	0.999997
ATP2C1	9450.76	-0.0376234	0.0876278	-0.429355	0.667665	0.999997
ATP2C2	19.1557	-0.0260338	0.648274	-0.0401586	0.967967	0.999997
ATP5A1W	231.849	-0.116005	0.176972	-0.655499	0.512147	0.999997
ATP5A1Z	49748.7	-0.119072	0.102995	-1.15609	0.247645	0.999997
ATP5C1	26840.8	-0.0734307	0.0961818	-0.763457	0.445191	0.999997
ATP5D	13136.7	0.0376037	0.120115	0.313065	0.754231	0.999997
ATP5E	8179.11	0.132765	0.148641	0.893192	0.371754	0.999997
ATP5F1	13344	-0.033613	0.0875963	-0.383726	0.701181	0.999997
ATP5F1B	92337.5	-0.0437396	0.0857247	-0.510233	0.609888	0.999997
ATP5G1	20194.7	0.0452529	0.144834	0.312446	0.754702	0.999997
ATP5G3	14966.3	-0.0117381	0.103243	-0.113695	0.90948	0.999997
ATP5H	18919	-0.0561524	0.09576	-0.586387	0.557616	0.999997
ATP5I	4431.66	0.0595788	0.12447	0.47866	0.63218	0.999997
ATP5J	6452.79	0.000440207	0.114811	0.00383421	0.996941	0.999997
ATP5J2	10854.2	0.0582072	0.144961	0.401538	0.688024	0.999997
ATP5L	5019.12	-0.0475987	0.116323	-0.409195	0.682397	0.999997
ATP5O	6545.29	-0.0381146	0.115237	-0.33075	0.740833	0.999997
ATP5S	428.409	-0.0326633	0.139064	-0.234879	0.814303	0.999997
ATP5SL	750.481	0.0136712	0.127781	0.106989	0.914798	0.999997
ATP6	216648	0.673134	0.518609	1.29796	0.194301	0.999997
ATP6AP1	11925.8	0.0206018	0.144941	0.142139	0.88697	0.999997
ATP6AP1L	10.1418	-0.72382	0.655927	-1.10351	0.269807	0.999997
ATP6AP2	3521.33	-0.0811803	0.0846708	-0.958775	0.337672	0.999997
ATP6V0A1	2608.14	0.00812897	0.0844553	0.0962518	0.923321	0.999997
ATP6V0A2	2116.48	0.0907228	0.0900265	1.00773	0.313582	0.999997
ATP6V0A4	29.5251	0.0507586	0.403919	0.125665	0.899997	0.999997
ATP6V0B	2792.2	0.0160053	0.0878884	0.182109	0.855497	0.999997
ATP6V0C	8613.76	-0.136056	0.119163	-1.14176	0.253553	0.999997
ATP6V0D1	2664.11	-0.0971004	0.103716	-0.93621	0.349165	0.999997
ATP6V0D2	10.0232	0.755449	0.846808	0.892114	0.372332	0.999997
ATP6V0E1	2364.11	-0.13616	0.0859755	-1.5837	0.113261	0.999997
ATP6V0E2	352.856	0.114371	0.145603	0.785504	0.432158	0.999997
ATP6V1A	5619.22	-0.0304345	0.0997099	-0.30523	0.760191	0.999997
ATP6V1AL	646.061	0.0864871	0.203626	0.424734	0.671031	0.999997
ATP6V1B2	8574.66	-0.0817288	0.0912883	-0.895282	0.370636	0.999997
ATP6V1C1	4418	0.0347866	0.113477	0.306553	0.759184	0.999997
ATP6V1C2	341.139	-0.0353048	0.238383	-0.148101	0.882263	0.999997
ATP6V1D	2210.34	-0.0048585	0.120997	-0.0401538	0.967971	0.999997
ATP6V1E1	8808.9	-0.0475795	0.103265	-0.460754	0.644975	0.999997
ATP6V1G1	6460.9	0.0522193	0.153487	0.34022	0.733691	0.999997
ATP6V1H	5502.83	-0.0658601	0.0957451	-0.687869	0.491535	0.999997
ATP7B	775.505	-0.0786601	0.112129	-0.701513	0.482983	0.999997
ATP8	34234.1	0.558149	0.582031	0.958969	0.337574	0.999997
ATP8A1	5626.47	-0.0672797	0.1056	-0.637118	0.524048	0.999997
ATP8A2	473.389	0.00291877	0.174248	0.0167507	0.986636	0.999997
ATP8B2	1976.52	0.0518215	0.113474	0.456681	0.647901	0.999997
ATP8B3	839.959	0.0197028	0.126205	0.156118	0.87594	0.999997
ATP8B4	54.3624	0.0738263	0.323021	0.22855	0.819219	0.999997
ATP9A	2823.99	0.0232878	0.114528	0.203338	0.838871	0.999997
ATP9B	2770.9	0.0591087	0.0924605	0.639286	0.522637	0.999997
ATPAF1	1267.71	-0.0590795	0.0971945	-0.607848	0.543289	0.999997
ATPAF2	2560.27	-0.0473446	0.128013	-0.369842	0.7115	0.999997
ATPIF1	7140.62	0.239935	0.213434	1.12416	0.260944	0.999997
ATR	2266.21	-0.0387585	0.0859265	-0.451066	0.651942	0.999997
ATRAID	1452.81	0.0918133	0.14305	0.641828	0.520985	0.999997
ATRIP	2914.16	0.10015	0.0926295	1.08118	0.279615	0.999997
ATRN	5734.07	-0.0857162	0.0903942	-0.948249	0.343003	0.999997
ATRNL1	1129.48	-0.0396487	0.132499	-0.299237	0.764759	0.999997
ATRX	8131.23	-0.0171851	0.10017	-0.171559	0.863784	0.999997
ATXN1	1592.49	0.0237351	0.0978067	0.242673	0.808259	0.999997
ATXN10	742.818	0.0110859	0.127648	0.0868475	0.930793	0.999997
ATXN1L	7292.25	-0.0393488	0.0958671	-0.410451	0.681475	0.999997
ATXN2	4295.35	-0.0481724	0.0947974	-0.508162	0.61134	0.999997
ATXN3	2400.67	-0.0738253	0.0956009	-0.772224	0.439982	0.999997
ATXN7	1092.03	-0.0726617	0.136986	-0.53043	0.595814	0.999997
ATXN7L1	2347.07	-0.0116604	0.0986855	-0.118157	0.905943	0.999997
ATXN7L2	331.633	0.110266	0.151356	0.728523	0.466293	0.999997
ATXN7L3	1483.77	0.108761	0.0967936	1.12364	0.261168	0.999997
AUH	928.576	-0.165112	0.123849	-1.33318	0.182474	0.999997
AUP1	5747.27	0.175336	0.118203	1.48335	0.137982	0.999997
AURKA	8350.46	-0.0271431	0.113421	-0.239314	0.810862	0.999997
AURKAIP1	5172.13	0.0666724	0.119624	0.557348	0.577289	0.999997
AUTS2	2430.44	0.0575975	0.12411	0.464083	0.642588	0.999997
AvBD10	1012.04	0.22992	0.209925	1.09525	0.273407	0.999997
AvBD8	44.3655	0.299903	0.412798	0.726513	0.467524	0.999997
AvBD9	477.063	0.314937	0.238775	1.31897	0.187179	0.999997
AVD	9.88938	0.208433	0.646754	0.322275	0.747244	0.999997
AVDL	37.7957	0.0307487	0.54438	0.0564838	0.954956	0.999997
AVEN	1610.94	0.0576907	0.137353	0.420019	0.674472	0.999997
AVL9	2460.47	-0.0910009	0.0936843	-0.971357	0.331371	0.999997
AVPI1	858.495	0.334412	0.439668	0.760601	0.446896	0.999997
AWAT1	251.085	-0.036298	0.232232	-0.1563	0.875796	0.999997
AXDND1	2152.77	0.0164498	0.0950548	0.173056	0.862607	0.999997
AXIN1	7035.59	-0.108782	0.130342	-0.834583	0.403953	0.999997
AZI2	6209.91	0.0193816	0.0900193	0.215305	0.82953	0.999997
AZIN1	12816.1	-0.0471254	0.146541	-0.321586	0.747766	0.999997
AZIN2	478.006	0.0972555	0.218517	0.44507	0.656269	0.999997
B2M	8517.73	-0.0583968	0.120404	-0.485006	0.627672	0.999997
B3GALNT1	295.04	0.0688189	0.151584	0.453999	0.649829	0.999997
B3GALNT2	1413.26	-0.0119735	0.123881	-0.096653	0.923002	0.999997
B3GALT5	67.9795	0.173076	0.274771	0.62989	0.528766	0.999997
B3GALT6	1034.56	-0.198569	0.102401	-1.93914	0.0524849	0.999997
B3GAT2	10.1971	-0.402592	0.671065	-0.59993	0.548553	0.999997
B3GLCT	2124.42	0.00746441	0.103561	0.0720777	0.94254	0.999997
B3GNT2	2910.49	0.0238866	0.124064	0.192533	0.847324	0.999997
B3GNT4	53.586	0.062338	0.292686	0.212986	0.831338	0.999997
B3GNT5	327.154	-0.287111	0.196294	-1.46266	0.14356	0.999997
B3GNT7	33.7331	0.43528	0.383489	1.13505	0.256353	0.999997
B3GNT9	265.422	-0.0848826	0.242152	-0.350535	0.725937	0.999997
B3GNTL	26.8541	0.110351	0.420165	0.262636	0.792831	0.999997
B3GNTL1	40.7854	0.462967	0.338365	1.36825	0.171234	0.999997
B4GALNT3	1270.89	-0.113543	0.166016	-0.68393	0.49402	0.999997
B4GALNT4	2657.15	-0.000463732	0.108535	-0.00427265	0.996591	0.999997
B4GALT1	2228.32	-0.0779432	0.126883	-0.614294	0.539021	0.999997
B4GALT2	2558.53	-0.123563	0.090307	-1.36826	0.171231	0.999997
B4GALT3	3003.55	-0.0708168	0.109387	-0.647395	0.517376	0.999997
B4GALT4	1170.04	-0.136485	0.0984164	-1.38681	0.165499	0.999997
B4GALT5	9763.04	0.0254663	0.148665	0.171299	0.863988	0.999997
B4GALT6	2137.52	-0.269498	0.0898924	-2.99801	0.00271751	0.475679
B4GALT7	1692.3	-0.0404433	0.095218	-0.424744	0.671023	0.999997
B9D1	882.613	-0.0523812	0.113964	-0.459629	0.645782	0.999997
B9D2	48.4166	0.11569	0.319092	0.362561	0.716933	0.999997
BAALC	15.534	-0.305369	0.546583	-0.558687	0.576375	0.999997
BAAT	762.371	-0.104591	0.132877	-0.787126	0.431208	0.999997
BABAM1	1376.09	-0.0180818	0.0999354	-0.180935	0.856418	0.999997
BACE1	4437.88	-0.109263	0.094897	-1.15138	0.249576	0.999997
BACE2	3324.23	-0.0784871	0.109282	-0.718206	0.47263	0.999997
BACH1	2564.56	-0.176397	0.117364	-1.50299	0.132841	0.999997
BACH2	208.447	-0.226762	0.238549	-0.950591	0.341812	0.999997
BAG1	2419.99	0.126858	0.132337	0.958595	0.337763	0.999997
BAG2	239.398	0.00838646	0.171535	0.0488907	0.961006	0.999997
BAG3	1516.66	0.0441124	0.131238	0.336127	0.736775	0.999997
BAG4	1011.69	0.0505428	0.114676	0.440746	0.659397	0.999997
BAG5	1208.41	-0.151046	0.117581	-1.28462	0.198926	0.999997
BAHCC1	4088.79	0.13994	0.158761	0.881448	0.378076	0.999997
BAHD1	3162.37	-0.0971293	0.0824566	-1.17795	0.238818	0.999997
BAIAP2	1543.23	0.977342	0.15252	6.40796	1.47482e-10	6.13118e-07
BAIAP2L1	1669.82	-0.0508474	0.114437	-0.444327	0.656806	0.999997
BAIAP2L2	321.657	-0.34563	0.207903	-1.66246	0.0964205	0.999997
BAK1	3075.63	-0.0462801	0.0942196	-0.491194	0.623289	0.999997
BAMBI	2112.69	0.0574576	0.134882	0.425984	0.67012	0.999997
BANF1	7189.54	-0.0156454	0.101383	-0.15432	0.877357	0.999997
BANP	658.524	0.0168794	0.146121	0.115517	0.908035	0.999997
BAP1	4709.22	0.0304767	0.0950909	0.320501	0.748589	0.999997
BARD1	1559.52	-0.114785	0.0991147	-1.1581	0.246822	0.999997
BARL	16.2021	1.11335	0.536156	2.07654	0.037844	0.999997
BASP1	409.284	-0.22388	0.299049	-0.748639	0.454075	0.999997
BATF	50.9003	0.370596	0.329374	1.12515	0.260524	0.999997
BATF3	154.311	0.254963	0.199365	1.27888	0.20094	0.999997
BAZ1A	2410.85	0.0644469	0.0950537	0.678004	0.497769	0.999997
BAZ1B	13290.3	-0.0150204	0.075993	-0.197655	0.843315	0.999997
BAZ2A	5035.11	0.0590844	0.0956321	0.61783	0.536687	0.999997
BAZ2B	1408.75	0.0753696	0.0987574	0.763179	0.445357	0.999997
BBIP1	620.048	-0.101617	0.119919	-0.847377	0.396785	0.999997
BBOF1	292.852	0.0995137	0.161106	0.617692	0.536778	0.999997
BBOX1	4360.82	-0.0997951	0.0840405	-1.18746	0.235044	0.999997
BBS1	110.495	0.0723171	0.220996	0.327233	0.743492	0.999997
BBS10	193.476	0.0245854	0.192385	0.127793	0.898313	0.999997
BBS12	482.129	-0.187066	0.144823	-1.29169	0.196465	0.999997
BBS2	823.033	0.113306	0.125483	0.902962	0.366546	0.999997
BBS4	129.698	-0.0372493	0.279708	-0.133172	0.894057	0.999997
BBS5	708.297	-0.109373	0.122023	-0.896326	0.370079	0.999997
BBS7	879.741	0.0117423	0.10546	0.111343	0.911344	0.999997
BBS9	340.629	-0.0429121	0.175703	-0.244231	0.807052	0.999997
BBX	2865.4	-0.0399823	0.0959777	-0.416579	0.676987	0.999997
BCAP29	5925.47	-0.0493124	0.0897723	-0.549305	0.582796	0.999997
BCAP31	3420.86	-0.0716295	0.087525	-0.818389	0.413135	0.999997
BCAR1	25145.1	0.036417	0.114327	0.318535	0.750079	0.999997
BCAR3	2026.74	-0.0392942	0.100517	-0.390919	0.695857	0.999997
BCAS2	1282.37	-0.066732	0.0980934	-0.680291	0.49632	0.999997
BCAS3	2807.17	-0.0863295	0.118761	-0.726919	0.467275	0.999997
BCAT1	1961.5	-0.103541	0.150194	-0.689384	0.490582	0.999997
BCCIP	4091.16	0.0295987	0.153695	0.19258	0.847288	0.999997
BCDIN3D	686.215	0.0209304	0.134051	0.156138	0.875924	0.999997
BCHE	5834.43	-0.052151	0.100159	-0.520681	0.602589	0.999997
BCKDHA	1005.71	0.0106117	0.112004	0.094744	0.924518	0.999997
BCKDHB	2079.57	-0.0456555	0.0933003	-0.489339	0.624602	0.999997
BCL10	1998.93	0.0111141	0.149412	0.0743858	0.940703	0.999997
BCL11A	1041.93	0.205021	0.122118	1.67887	0.093177	0.999997
BCL11B	16.3468	-0.623819	0.518059	-1.20415	0.228533	0.999997
BCL2	570.684	0.124719	0.130189	0.957984	0.338071	0.999997
BCL2A1	209.281	0.107213	0.265353	0.404041	0.686183	0.999997
BCL2L1	2534.05	-0.0686466	0.0938586	-0.731383	0.464545	0.999997
BCL2L10	795.018	0.239366	0.139396	1.71717	0.0859482	0.999997
BCL2L11	300.743	-0.221131	0.161156	-1.37215	0.170016	0.999997
BCL2L13	5894.48	-0.0734407	0.0923035	-0.795644	0.426239	0.999997
BCL2L14	299.792	-0.123409	0.203633	-0.606037	0.54449	0.999997
BCL2L15	1364.54	0.0406272	0.110433	0.36789	0.712955	0.999997
BCL6	909.192	0.0301031	0.146405	0.205615	0.837092	0.999997
BCL7A	2191.99	-0.0542714	0.124114	-0.437269	0.661916	0.999997
BCL7B	2088.59	-0.103047	0.135951	-0.757972	0.448468	0.999997
BCL9	1536.58	-0.156223	0.108544	-1.43926	0.150078	0.999997
BCL9L	847.731	-0.172938	0.11447	-1.51077	0.130847	0.999997
BCLAF1	5086.89	-0.0149416	0.0966873	-0.154536	0.877188	0.999997
BCO1	101.929	-0.308741	0.294038	-1.05	0.293718	0.999997
BCO2	286.348	-0.0785248	0.202955	-0.386908	0.698824	0.999997
BCOR	5384.95	0.382987	0.354819	1.07939	0.280415	0.999997
BCORL	194.193	0.209739	0.237545	0.882944	0.377266	0.999997
BCORL1	870.446	-0.0254215	0.137608	-0.184739	0.853434	0.999997
BCR	1181.14	-0.0341261	0.101184	-0.337269	0.735914	0.999997
BCS1L	600.151	-0.100787	0.127955	-0.787677	0.430886	0.999997
BDH1A	572.726	-0.0622183	0.140836	-0.44178	0.658649	0.999997
BDH1B	331.784	0.00741518	0.166323	0.044583	0.96444	0.999997
BDH2	7022.33	-0.0354752	0.0998481	-0.355292	0.722371	0.999997
BDKRB1	402.656	-0.295702	0.223253	-1.32451	0.185333	0.999997
BDKRB2	1347.08	-0.312733	0.145823	-2.1446	0.0319846	0.999997
BDP1L	1677.13	-0.0215547	0.114103	-0.188906	0.850167	0.999997
BEAN1	812.19	-0.147921	0.142297	-1.03952	0.298564	0.999997
BECN1	3255.4	0.130732	0.084288	1.55101	0.120899	0.999997
BEND2	399.163	0.00603819	0.128155	0.0471162	0.962421	0.999997
BEND3	2069.25	0.00255049	0.120081	0.0212397	0.983054	0.999997
BEND4	574.963	-0.0591397	0.14606	-0.404901	0.68555	0.999997
BEND6	522.063	0.0150159	0.130074	0.115442	0.908095	0.999997
BEND7	4422.83	-0.144537	0.0960194	-1.50529	0.13225	0.999997
BEST2	22.6603	-0.145311	0.466158	-0.31172	0.755253	0.999997
BEST4	174.436	0.15592	0.174214	0.894996	0.370789	0.999997
BET1	1367.08	-0.100358	0.113236	-0.886273	0.375471	0.999997
BET1L	4024.78	-0.0833902	0.0972119	-0.857819	0.390993	0.999997
BF1	6730.48	-0.0544497	0.10886	-0.500181	0.616948	0.999997
BF2	8161.12	-0.0502116	0.126181	-0.397934	0.690679	0.999997
BFAR	3468.47	-0.000550729	0.157355	-0.0034999	0.997207	0.999997
BFSP1	76.1669	-0.231665	0.36227	-0.639481	0.52251	0.999997
BG1	836.026	0.150328	0.124012	1.21221	0.225434	0.999997
BG2	1155.77	0.177998	0.118471	1.50246	0.132978	0.999997
BG8	624.336	0.226175	0.14231	1.58931	0.11199	0.999997
BGLAP	82.5151	0.23891	0.280942	0.850387	0.39511	0.999997
BHLHE40	6900.56	0.995382	0.723218	1.37632	0.168721	0.999997
BHLHE41	306.207	0.177925	0.175583	1.01334	0.3109	0.999997
BHMT	415.262	-0.0570366	0.162761	-0.350431	0.726015	0.999997
BICC1	2477.77	-0.0857732	0.100687	-0.851878	0.394282	0.999997
BICD1	49.3722	0.240449	0.366278	0.656466	0.511524	0.999997
BICD2	2750.84	-0.0297478	0.10136	-0.293485	0.769151	0.999997
BICDL1	29.9288	0.181701	0.411324	0.441746	0.658673	0.999997
BID	3276.51	-0.0681691	0.102487	-0.665151	0.505954	0.999997
BIK	238.646	-0.220432	0.171131	-1.28808	0.197717	0.999997
BIN1	1607.65	-0.0908626	0.113304	-0.80194	0.422588	0.999997
BIN3	4634.68	0.0294518	0.12033	0.244759	0.806643	0.999997
BIRC2	4480.94	-0.0441086	0.0964372	-0.457382	0.647396	0.999997
BIRC5	2955.73	-0.0579457	0.106003	-0.546641	0.584625	0.999997
BIRC6	5957.15	-0.113138	0.0875011	-1.29299	0.196013	0.999997
BIRC7	30.6088	-0.139472	0.369719	-0.377236	0.705998	0.999997
BIVM	4281.77	-0.00580624	0.135633	-0.0428084	0.965854	0.999997
BKJ	40.352	-0.0371696	0.344412	-0.107922	0.914058	0.999997
BLB1	14.9443	0.30434	0.572874	0.53125	0.595245	0.999997
BLB3	23893.2	0.113552	0.144046	0.788304	0.430519	0.999997
BLCAP	3437.58	-0.0965716	0.082557	-1.16976	0.242099	0.999997
BLEC3	92.6523	-0.254428	0.280892	-0.905783	0.365051	0.999997
BLM	3232.23	-0.0164992	0.0917044	-0.179917	0.857218	0.999997
BLMH	11407.4	0.00396721	0.119833	0.0331063	0.97359	0.999997
BLOC1S1	840.802	-0.0849865	0.123295	-0.689296	0.490637	0.999997
BLOC1S2	1471.36	0.0414739	0.0904112	0.458726	0.646431	0.999997
BLOC1S3	4046.08	0.0806614	0.156222	0.516326	0.605627	0.999997
BLOC1S4	4549.83	-0.00710275	0.0955886	-0.0743054	0.940767	0.999997
BLOC1S5	5392.29	-0.056125	0.0941072	-0.596394	0.550912	0.999997
BLOC1S6	2104.81	0.00213204	0.113457	0.0187916	0.985007	0.999997
BLVRA	33.902	0.0352675	0.3975	0.0887233	0.929302	0.999997
BLZF1	1547.37	0.100722	0.131924	0.763481	0.445176	0.999997
BMF	120.61	-0.0105657	0.308644	-0.0342324	0.972692	0.999997
BMI1	8010.77	0.00274965	0.0977665	0.0281246	0.977563	0.999997
BMP2	989.979	0.149982	0.140297	1.06903	0.285056	0.999997
BMP2K	2403.53	-0.114063	0.086007	-1.3262	0.184772	0.999997
BMP5	79.0874	-0.209533	0.300674	-0.696878	0.485879	0.999997
BMP6	721.638	-0.172828	0.12633	-1.36807	0.171289	0.999997
BMP8A	10.4893	0.448065	0.704624	0.635892	0.524847	0.999997
BMPR1A	3307.99	-0.0107488	0.106639	-0.100796	0.919713	0.999997
BMPR1B	35.0269	0.0724109	0.661808	0.109414	0.912874	0.999997
BMPR2	6397.65	-0.0927919	0.087216	-1.06393	0.28736	0.999997
BMS1	6170.5	0.00131526	0.155974	0.00843256	0.993272	0.999997
BMT2	1359.06	-0.0718003	0.0952882	-0.753507	0.451145	0.999997
BNC2	120.449	-0.21636	0.221545	-0.976598	0.328768	0.999997
BNIP1	579.721	-0.00491037	0.124742	-0.0393643	0.9686	0.999997
BNIP2	1424.76	0.118275	0.14917	0.792885	0.427845	0.999997
BNIP3	2763.06	-0.0757191	0.114107	-0.663579	0.50696	0.999997
BNIP3L	10611	-0.0606227	0.0880538	-0.688473	0.491155	0.999997
BOD1	3121.73	0.0223912	0.116301	0.192527	0.847329	0.999997
BOD1L1	3697.88	0.00338778	0.0954957	0.0354758	0.9717	0.999997
BOK	61.9015	0.0804061	0.317629	0.253144	0.800157	0.999997
BOLA3	2126.06	0.15451	0.157537	0.980784	0.326699	0.999997
BOP1	10397.3	0.0138151	0.171846	0.0803919	0.935926	0.999997
BORA	2561	-0.0536354	0.0824704	-0.65036	0.51546	0.999997
BORCS5	872.612	-0.00629399	0.108573	-0.0579699	0.953773	0.999997
BORCS6	736.585	0.00662453	0.278524	0.0237844	0.981025	0.999997
BORCS7	1180.37	-0.130546	0.101356	-1.28799	0.197749	0.999997
BORCS8	621.341	-0.0132611	0.128141	-0.103489	0.917575	0.999997
BORL1	6728.44	0.161248	0.118334	1.36265	0.172994	0.999997
BORL4	24038	0.0541203	0.0980098	0.552193	0.580816	0.999997
BPGM	2488.53	0.0820609	0.0981695	0.835911	0.403205	0.999997
BPHL	2324.85	-0.157784	0.11898	-1.32614	0.184792	0.999997
BPIFB2	26.9881	0.891775	0.479483	1.85987	0.0629041	0.999997
BPIFB3	2476.4	0.445396	0.159137	2.79882	0.00512895	0.68968
BPIFB6	75.7438	0.870807	0.300961	2.89342	0.00381071	0.571231
BPIL3	70.3696	0.45712	0.256214	1.78413	0.074402	0.999997
BPNT1	1977.68	-0.11754	0.0945107	-1.24367	0.213622	0.999997
BPTF	3118.6	-0.0325147	0.124953	-0.260216	0.794697	0.999997
BRAF	820.367	-0.012225	0.104622	-0.116849	0.90698	0.999997
BRAP	2272.47	0.0181969	0.101168	0.179868	0.857256	0.999997
BRAT1	487.056	0.0240127	0.17424	0.137814	0.890388	0.999997
BRCA1	6961.57	0.072144	0.11354	0.635405	0.525164	0.999997
BRCA2	2463.28	-0.0408678	0.0886931	-0.460778	0.644958	0.999997
BRCC3	1567.94	0.0514777	0.105501	0.487936	0.625595	0.999997
BRD1	3202.37	-0.162718	0.0842089	-1.93231	0.0533207	0.999997
BRD2	13986.1	-0.0118351	0.0931342	-0.127076	0.89888	0.999997
BRD3	1317.53	-0.216217	0.125589	-1.72163	0.0851367	0.999997
BRD4L	3817.97	0.0148274	0.0973509	0.152309	0.878943	0.999997
BRD7	4525.74	-0.0288159	0.1177	-0.244826	0.806591	0.999997
BRD8	1970.24	0.0553337	0.106623	0.518965	0.603785	0.999997
BRD9	2909.97	-0.0953589	0.0832671	-1.14522	0.252119	0.999997
BRE	7748.18	-0.117651	0.10096	-1.16533	0.243887	0.999997
BRF1	3759.54	-0.0416695	0.102442	-0.406763	0.684182	0.999997
BRF2	592.507	-0.128359	0.120721	-1.06327	0.28766	0.999997
BRI3	5097.74	-0.135566	0.0990754	-1.36831	0.171216	0.999997
BRI3BP	6218.49	-0.0453336	0.101876	-0.444988	0.656328	0.999997
BRICD5	19.4835	0.586407	0.465198	1.26055	0.20747	0.999997
BRIP1	1776.63	-0.101998	0.104147	-0.979373	0.327395	0.999997
BRIX1	4435.56	0.00360079	0.152682	0.0235836	0.981185	0.999997
BRK1	486.182	0.022578	0.136772	0.165078	0.868883	0.999997
BRMS1L	3932.09	-0.0449375	0.0947996	-0.474026	0.635481	0.999997
BROX	2781.9	-0.0819436	0.10618	-0.771741	0.440268	0.999997
BRPF1	695.599	0.149734	0.147846	1.01277	0.311172	0.999997
BRPF3	2542.57	-0.0154812	0.0891924	-0.173571	0.862203	0.999997
BRWD3	2771.04	-0.108872	0.0985105	-1.10518	0.269082	0.999997
BSDC1	1557.5	-0.0690824	0.1419	-0.48684	0.626372	0.999997
BSG	41817.9	-0.040427	0.10122	-0.399397	0.689601	0.999997
BSN	189.167	-0.0816884	0.203535	-0.401349	0.688163	0.999997
BSPRY	47.0093	-0.243621	0.322782	-0.754757	0.450395	0.999997
BST1	2453.07	-0.147912	0.126791	-1.16658	0.243381	0.999997
BTAF1	3253.45	-0.0730271	0.116266	-0.628101	0.529938	0.999997
BTBD1	2843.31	-0.0591236	0.107376	-0.55062	0.581894	0.999997
BTBD10	686.161	-0.00512869	0.121314	-0.0422762	0.966279	0.999997
BTBD11	144.256	0.0787616	0.204298	0.385523	0.69985	0.999997
BTBD18	89.6689	0.0302137	0.284766	0.1061	0.915503	0.999997
BTBD2	1569.88	-0.07555	0.125097	-0.603932	0.545889	0.999997
BTBD3	2511.42	-0.0864929	0.100098	-0.864079	0.387545	0.999997
BTBD6	1819	-0.229346	0.163129	-1.40592	0.159748	0.999997
BTBD7	4466.42	-0.0787012	0.0848535	-0.927494	0.35367	0.999997
BTBD9	3344.17	-0.110877	0.104488	-1.06114	0.288625	0.999997
BTC	49.9642	0.122325	0.316039	0.387056	0.698715	0.999997
BTD	1648.54	-0.0347189	0.0953618	-0.364076	0.715801	0.999997
BTF3	9565.33	-0.107176	0.131143	-0.817248	0.413787	0.999997
BTF3L4	11624.7	-0.00507272	0.159929	-0.0317185	0.974697	0.999997
BTG1	76881.4	-0.225119	0.114403	-1.96776	0.0490951	0.999997
BTG1L	1176.18	-0.0874507	0.169507	-0.515913	0.605915	0.999997
BTG2	2227.09	0.636053	0.202443	3.14188	0.00167866	0.357689
BTK	29.502	0.601866	0.386058	1.55901	0.118995	0.999997
BTN1	491.129	0.327746	0.129099	2.53871	0.0111261	0.947348
BTN1A1	15.3948	0.447703	0.558501	0.801615	0.422776	0.999997
BTN3A3L1	161.568	0.110813	0.253317	0.437447	0.661787	0.999997
BTN3A3L2	1410.31	0.231094	0.118091	1.95692	0.0503567	0.999997
BTRC	1199.33	-0.0113521	0.124211	-0.0913939	0.92718	0.999997
BUB1	6678.3	-0.122997	0.0841637	-1.46141	0.143904	0.999997
BUB1B	6644.96	-0.133406	0.0997051	-1.338	0.180895	0.999997
BUB3	7426.71	-0.0955168	0.103112	-0.926344	0.354267	0.999997
BUD13	1085.45	0.11777	0.12513	0.941181	0.346612	0.999997
BUD31	4697.28	0.0426982	0.132914	0.321248	0.748023	0.999997
BVES	884.262	-0.0902719	0.118786	-0.759957	0.44728	0.999997
BYSL	4350.91	-0.0499146	0.120738	-0.413412	0.679305	0.999997
BZFP1	445.037	-0.118943	0.186322	-0.638373	0.523231	0.999997
BZFP2	672.336	0.140287	0.168504	0.83254	0.405104	0.999997
BZW1	17491.8	-0.0286897	0.120218	-0.238647	0.811379	0.999997
BZW2	10260.3	-0.0558777	0.11246	-0.496867	0.619283	0.999997
C10H15orf40	967.717	0.0789264	0.115062	0.685946	0.492747	0.999997
C10H15ORF58	766.51	0.328955	0.244032	1.348	0.177658	0.999997
C10H15ORF59	575.299	-0.0372169	0.118376	-0.314397	0.75322	0.999997
C10orf10	16.7099	-0.951785	0.579797	-1.64158	0.100676	0.999997
C10orf67	97.6717	0.12597	0.336925	0.373882	0.708492	0.999997
C11H16orf70	1485	-0.00825945	0.094918	-0.0870167	0.930658	0.999997
C11H16ORF87	614.296	-0.00520494	0.122781	-0.0423921	0.966186	0.999997
C11H19orf12	559.863	0.0154947	0.139799	0.110836	0.911747	0.999997
C11orf24	2146.54	-0.0520168	0.108787	-0.478153	0.632542	0.999997
C11orf97	88.0631	-0.0832552	0.239026	-0.34831	0.727608	0.999997
C12H3orf14	832.02	-0.0177469	0.125654	-0.141236	0.887683	0.999997
C12H3orf18	1002.65	0.0110855	0.17838	0.0621451	0.950447	0.999997
C12H3ORF67	58.6659	0.390365	0.287397	1.35828	0.174375	0.999997
C12orf40	148.872	0.195917	0.190388	1.02905	0.303458	0.999997
C12orf75	3647.81	-0.121326	0.0989613	-1.226	0.220199	0.999997
C13H5orf15	3085.89	0.00900521	0.104804	0.0859247	0.931526	0.999997
C13H5orf24	4739.6	-0.102662	0.0834919	-1.22961	0.218844	0.999997
C14H16orf45	2162.41	-0.0621219	0.11834	-0.524946	0.599621	0.999997
C14H16ORF52	360.183	-0.0688865	0.143781	-0.479108	0.631862	0.999997
C14H16orf59	554.297	0.140005	0.134138	1.04374	0.296606	0.999997
C14H16orf62	5760.72	-0.0011311	0.145071	-0.00779686	0.993779	0.999997
C14H16ORF89	16.5968	0.40568	0.540414	0.750684	0.452843	0.999997
C14H16orf91	1481.89	0.0737923	0.128113	0.575993	0.56462	0.999997
C14H7orf26	1076.4	-0.0473719	0.102253	-0.463283	0.643161	0.999997
C14H7orf50	1030.72	0.0224477	0.193551	0.115978	0.90767	0.999997
C14orf132	1760.08	-0.332898	0.102173	-3.25817	0.00112132	0.274213
C14ORF166B	13.1706	0.331488	0.571964	0.579562	0.56221	0.999997
C14orf2	10339.3	0.0580775	0.114948	0.505251	0.613383	0.999997
C15H12orf43	2916.09	-0.120081	0.197042	-0.609419	0.542247	0.999997
C15H12orf49	1365.99	-0.0213166	0.110721	-0.192526	0.84733	0.999997
C15H12ORF65	2911.1	0.0211683	0.115004	0.184065	0.853962	0.999997
C15orf61	1541.27	-0.0198667	0.10271	-0.193424	0.846627	0.999997
C16orf71	134.522	0.0180841	0.210009	0.0861107	0.931378	0.999997
C16orf72	5411.4	-0.0765428	0.0953694	-0.802593	0.42221	0.999997
C16orf96	148.891	-0.163344	0.190986	-0.85527	0.392402	0.999997
C17H9orf16	3603.17	-0.0371776	0.0827767	-0.449132	0.653337	0.999997
C17H9orf78	1436.33	0.00563981	0.0968483	0.0582334	0.953563	0.999997
C17ORF80	162.064	0.0867467	0.200736	0.432142	0.665638	0.999997
C18H17orf58	18.8539	0.24548	0.53946	0.455049	0.649074	0.999997
C18H17orf62	994.655	0.209901	0.104277	2.01291	0.0441245	0.999997
C18H17orf75	3266.39	-0.0811907	0.108597	-0.747633	0.454681	0.999997
C19H17orf78	9.21113	-0.369419	0.672682	-0.549173	0.582886	0.999997
C19orf24	1545.01	0.0645465	0.111891	0.576869	0.564028	0.999997
C19orf60	365.131	-0.124136	0.152833	-0.812231	0.416659	0.999997
C19orf70	1678.39	-0.080476	0.112583	-0.714814	0.474724	0.999997
C1D	3969.96	0.0263414	0.151766	0.173565	0.862207	0.999997
C1GALT1	6579.61	0.0171317	0.0931473	0.183921	0.854075	0.999997
C1GALT1C1	2272.95	0.157415	0.128176	1.22811	0.219404	0.999997
C1H11ORF54	5073.59	-0.0991492	0.119326	-0.83091	0.406024	0.999997
C1H11ORF70	42.9364	-0.0354592	0.349621	-0.101422	0.919216	0.999997
C1H11ORF87	62.1187	-0.319437	0.364912	-0.87538	0.381367	0.999997
C1H12orf29	3697.5	-0.0571534	0.104784	-0.545439	0.585452	0.999997
C1H12ORF4	2028.6	-0.00766808	0.117474	-0.0652745	0.947955	0.999997
C1H12ORF45	2977.88	0.00365257	0.138034	0.0264613	0.978889	0.999997
C1H12orf50	1900.43	-0.0851839	0.130595	-0.652274	0.514224	0.999997
C1H12ORF57	9164.91	-0.0112434	0.116799	-0.0962623	0.923312	0.999997
C1H12ORF66	2472.23	0.0719877	0.106869	0.673607	0.500561	0.999997
C1H12ORF73	1715.74	-0.0451331	0.11161	-0.404383	0.685931	0.999997
C1H21ORF33	4971.66	-0.133411	0.0898243	-1.48525	0.137479	0.999997
C1H21ORF59	893.465	-0.0950379	0.125612	-0.756601	0.449289	0.999997
C1H21ORF91	386.733	0.275657	0.180839	1.52432	0.127429	0.999997
C1H22orf23	15.9852	-0.0234896	0.578994	-0.0405697	0.967639	0.999997
C1H2ORF49	833.727	0.0875551	0.132723	0.659683	0.509457	0.999997
C1H3ORF38	932.946	0.0104853	0.104997	0.099863	0.920453	0.999997
C1HXORF36	32.2804	0.179705	0.428145	0.41973	0.674683	0.999997
C1HXORF59	8.89945	-0.288803	0.68329	-0.422665	0.67254	0.999997
C1orf145	761.359	-0.00125776	0.19879	-0.00632705	0.994952	0.999997
C1orf167	1015.63	-0.0545306	0.118747	-0.459215	0.64608	0.999997
C1orf210	1771.39	-0.101813	0.0882669	-1.15347	0.248719	0.999997
C1orf226	565.034	-0.0833973	0.170922	-0.487925	0.625603	0.999997
C1orf228	120.904	0.152552	0.219091	0.696294	0.486245	0.999997
C1orf53	396.26	0.178462	0.186958	0.954553	0.339804	0.999997
C1QBP	28181.2	-0.0219057	0.109906	-0.199312	0.842018	0.999997
C1QL1	100.363	0.416765	0.250762	1.66199	0.0965145	0.999997
C1QL3	59.3752	-0.201947	0.31773	-0.635594	0.525041	0.999997
C1QTNF1	30.6294	0.4365	0.431384	1.01186	0.311605	0.999997
C1QTNF6	832.45	0.404282	0.180776	2.23636	0.0253279	0.999997
C1QTNF9	73.9214	0.26722	0.257704	1.03693	0.299769	0.999997
C1R	1840.03	-0.0416103	0.12069	-0.344771	0.730266	0.999997
C1S	838.932	-0.0305736	0.131523	-0.232458	0.816182	0.999997
C2	378.207	0.0315109	0.196632	0.160253	0.872682	0.999997
C20H20ORF112	1889.85	0.274107	0.168869	1.62319	0.104548	0.999997
C20H20ORF24	4230.53	0.0659846	0.101473	0.650271	0.515517	0.999997
C20H20ORF85	27.2678	-0.351468	0.539762	-0.651154	0.514947	0.999997
C20H20orf96	8.95053	-0.284665	0.707119	-0.402571	0.687264	0.999997
C20orf196	35.8267	-0.0515497	0.386858	-0.133252	0.893994	0.999997
C20orf27	762.598	-0.0332278	0.18084	-0.183742	0.854216	0.999997
C21H1orf159	1475.77	-0.00284945	0.102851	-0.0277047	0.977898	0.999997
C21H1orf174	1755.03	0.0632492	0.111117	0.569212	0.569212	0.999997
C21H1orf50	771.147	-0.0815463	0.118175	-0.690048	0.490164	0.999997
C22H2ORF42	782.408	0.0468286	0.113633	0.412103	0.680264	0.999997
C22H8ORF4	3102.3	0.0744242	0.146521	0.507942	0.611494	0.999997
C22orf39	2167.44	0.108037	0.20495	0.527138	0.598098	0.999997
C23H1ORF109	274.656	0.248471	0.168171	1.47749	0.139545	0.999997
C23H1orf216	183.733	-0.0889883	0.224502	-0.396381	0.691824	0.999997
C24H11orf57	1014.58	0.0581639	0.128563	0.452417	0.650969	0.999997
C25H1ORF43	4009.17	0.0749848	0.0814236	0.920922	0.357091	0.999997
C26H1orf106	29.389	0.725301	0.471974	1.53674	0.124357	0.999997
C26H1orf116	3055.15	-0.0176856	0.125314	-0.141131	0.887767	0.999997
C26H1orf74	119.941	0.0480085	0.207484	0.231384	0.817017	0.999997
C26H6orf106	6985.93	-0.0472479	0.0840053	-0.56244	0.573817	0.999997
C26H6ORF125	1121.15	0.0080844	0.137375	0.0588492	0.953072	0.999997
C26H6ORF222	9.70532	0.385977	0.708452	0.544817	0.585879	0.999997
C26H6orf89	1981.2	0.357131	0.0937963	3.80751	0.000140372	0.0648401
C28H19ORF44	98.2671	0.120844	0.22446	0.538376	0.590318	0.999997
C2CD2	1559.44	0.0367103	0.115427	0.318038	0.750456	0.999997
C2CD2L	1433.35	0.122348	0.113331	1.07957	0.280335	0.999997
C2CD3	674.552	-0.0909784	0.107837	-0.843665	0.398857	0.999997
C2CD4A	30.6755	-0.216366	0.383781	-0.563774	0.572908	0.999997
C2CD5	2938.08	-0.0709189	0.0885334	-0.801041	0.423108	0.999997
C2H18ORF21	3426.64	0.0379245	0.106862	0.354894	0.722669	0.999997
C2H18ORF8	4134	-0.00330466	0.0836285	-0.039516	0.968479	0.999997
C2H1orf35	1175.34	0.111568	0.113777	0.980591	0.326794	0.999997
C2H5ORF22	4028.75	-0.0221349	0.130487	-0.169634	0.865298	0.999997
C2H6orf52	6291.8	0.0383474	0.118352	0.324011	0.74593	0.999997
C2H6ORF62	35042.1	-0.059421	0.115596	-0.51404	0.607224	0.999997
C2H7orf25	1128.24	-0.0395203	0.137898	-0.286592	0.774425	0.999997
C2H8ORF22	113.448	-0.269349	0.454192	-0.593029	0.553161	0.999997
C2H8ORF34	31.2191	-0.212681	0.376123	-0.565454	0.571765	0.999997
C2H8ORF37	546.234	-0.0887633	0.146901	-0.60424	0.545684	0.999997
C2H8ORF76	661.831	-0.14378	0.137663	-1.04443	0.296285	0.999997
C2orf50	84.6017	-0.0972654	0.251345	-0.38698	0.698771	0.999997
C2orf71	15.2428	-0.349315	0.549042	-0.636226	0.524629	0.999997
C2orf72	325.334	-0.0430534	0.195521	-0.220198	0.825717	0.999997
C2orf88	12.9593	-0.767595	0.707857	-1.08439	0.278191	0.999997
C3	18303.5	0.0614169	0.0754171	0.814363	0.415437	0.999997
C30H19orf53	39.07	-0.0627515	0.335005	-0.187315	0.851414	0.999997
C31H17orf49	4365.87	0.235825	0.227468	1.03674	0.299857	0.999997
C33H11orf95	117.568	0.101691	0.246707	0.412195	0.680197	0.999997
C33H12orf10	1523.97	-0.0825346	0.140049	-0.589325	0.555644	0.999997
C3H1ORF100	25.2311	0.190382	0.403562	0.471753	0.637103	0.999997
C3H1ORF115	682.159	-0.139336	0.134245	-1.03792	0.299307	0.999997
C3H1ORF131	1087.25	0.0339333	0.127539	0.266063	0.790191	0.999997
C3H1ORF198	1274.06	-0.10267	0.147525	-0.695949	0.486461	0.999997
C3H1orf95	11.2165	0.0337483	0.615788	0.054805	0.956294	0.999997
C3H2ORF3	829.168	0.0957413	0.123857	0.773001	0.439522	0.999997
C3H6orf120	791.972	-0.0532215	0.105728	-0.503383	0.614695	0.999997
C3H6ORF203	823.339	0.0785278	0.132975	0.590544	0.554826	0.999997
C3H8ORF80	213.216	0.0219599	0.159293	0.137858	0.890352	0.999997
C3orf33	390.146	0.0617241	0.136215	0.453138	0.650449	0.999997
C3orf70	553.072	-0.208845	0.122886	-1.6995	0.0892255	0.999997
C4	2804.96	-0.0543247	0.0967259	-0.561635	0.574365	0.999997
C4A	13.4938	0.203389	0.562925	0.361307	0.71787	0.999997
C4BPA	5533.18	-0.0369147	0.0870368	-0.424127	0.671473	0.999997
C4H20ORF194	767.6	0.0249503	0.173774	0.143579	0.885833	0.999997
C4H2orf81	64.2218	-0.108662	0.354082	-0.306883	0.758933	0.999997
C4H4orf17	94.7082	0.25024	0.240149	1.04202	0.297402	0.999997
C4H4ORF32	955.636	-0.0461329	0.129132	-0.357254	0.720901	0.999997
C4H4orf33	617.494	-0.0415533	0.134069	-0.309938	0.756608	0.999997
C4H4ORF46	1433.32	-0.124626	0.0990847	-1.25778	0.208473	0.999997
C4H4ORF47	18.7981	0.00849004	0.586125	0.014485	0.988443	0.999997
C4H4ORF50	15.9476	-0.626343	0.514927	-1.21637	0.223843	0.999997
C4H4orf54	10687.1	0.00681655	0.131256	0.0519331	0.958582	0.999997
C4HCXorf57	1451.46	0.0798179	0.11319	0.705165	0.480707	0.999997
C4HXorf56	3265.78	0.0405307	0.140173	0.289147	0.772469	0.999997
C5	5521.23	-0.00290043	0.0845426	-0.0343073	0.972632	0.999997
C5H11orf16	12.0904	0.935052	0.78047	1.19806	0.230892	0.999997
C5H11orf49	225.864	0.00201302	0.160055	0.012577	0.989965	0.999997
C5H11orf58	4464.01	0.0893463	0.137365	0.650429	0.515415	0.999997
C5H11orf74	25.2033	-0.568418	0.416321	-1.36534	0.172147	0.999997
C5H11ORF9	12038.9	-0.0686363	0.11519	-0.595855	0.551272	0.999997
C5H11ORF96	17.7692	-0.0912944	0.514128	-0.177571	0.85906	0.999997
C5H14orf1	2314.9	0.000613702	0.196535	0.0031226	0.997509	0.999997
C5H14ORF105	135.75	0.161979	0.244052	0.663704	0.50688	0.999997
C5H14orf159	1105.99	-0.0752523	0.102392	-0.734944	0.462374	0.999997
C5H14orf166	8870.4	0.0581041	0.152241	0.381658	0.702715	0.999997
C5H14ORF169	2201.16	0.130171	0.1541	0.844713	0.398271	0.999997
C5H14orf37	610.552	-0.232045	0.154235	-1.50449	0.132456	0.999997
C5H14orf4	6504.69	0.0409689	0.135468	0.302424	0.762328	0.999997
C5H14orf79	12.2261	0.407209	0.58454	0.696632	0.486033	0.999997
C5H15orf41	2968.43	-0.0969519	0.123418	-0.785558	0.432126	0.999997
C5H15orf52	197.463	-0.0470229	0.227753	-0.206465	0.836428	0.999997
C5H15orf57	2074.04	-0.089331	0.122264	-0.73064	0.464999	0.999997
C5H15ORF62	43.0014	0.684263	0.315044	2.17196	0.0298585	0.999997
C5NT1AL	216.624	-0.218316	0.158865	-1.37422	0.169374	0.999997
C5orf49	8.92248	-0.122568	0.740602	-0.165498	0.868552	0.999997
C6	59.3648	-0.104858	0.294543	-0.356004	0.721838	0.999997
C6H10orf107	96.172	0.19056	0.225141	0.846403	0.397328	0.999997
C6H10orf11	909.564	-0.05133	0.131585	-0.390091	0.696469	0.999997
C6H10orf54	13.38	-0.0144881	0.681583	-0.0212565	0.983041	0.999997
C6H10orf76	1970.69	-0.0877357	0.0937025	-0.936323	0.349107	0.999997
C6H10ORF88	1565.71	0.19915	0.126823	1.5703	0.116345	0.999997
C6H10ORF90	4550.71	0.0155705	0.114417	0.136086	0.891753	0.999997
C6orf132	6941.65	-0.159317	0.0962465	-1.65531	0.0978623	0.999997
C7H21orf58	92.043	0.0918678	0.300968	0.305241	0.760182	0.999997
C7H2ORF47	3561.18	-0.0236376	0.115834	-0.204065	0.838303	0.999997
C7H2ORF69	1002.66	-0.145061	0.104647	-1.38619	0.165688	0.999997
C7H2ORF76	1030.7	-0.0308899	0.148803	-0.20759	0.835549	0.999997
C7orf49	275.513	0.075638	0.159502	0.474215	0.635346	0.999997
C7orf73	3291.03	-0.00430857	0.124498	-0.0346076	0.972393	0.999997
C8B	73.7486	0.126507	0.293479	0.431061	0.666424	0.999997
C8G	132.079	-0.162387	0.19356	-0.83895	0.401497	0.999997
C8H14ORF80	1602.87	-0.0108153	0.121044	-0.0893499	0.928804	0.999997
C8H1ORF111	20.9249	0.90062	0.528011	1.70569	0.0880667	0.999997
C8H1ORF112	4741.2	-0.0916215	0.113614	-0.80643	0.419995	0.999997
C8H1orf123	438.549	-0.0196534	0.140854	-0.13953	0.889032	0.999997
C8H1orf168	93.0176	-0.00356668	0.228994	-0.0155754	0.987573	0.999997
C8H1ORF21	774.728	-0.0264086	0.11057	-0.23884	0.81123	0.999997
C8H1orf27	2532.36	-0.0190191	0.0844779	-0.225137	0.821873	0.999997
C8H1orf52	969.909	0.0881458	0.116915	0.753929	0.450892	0.999997
C8orf59	2007.58	0.112313	0.1187	0.94619	0.344052	0.999997
C8orf88	12.4516	-0.486129	0.620598	-0.783323	0.433438	0.999997
C9H21orf2	1179.65	-0.0639904	0.11287	-0.566939	0.570756	0.999997
C9H2ORF82	25.8653	-0.0258916	0.470805	-0.0549944	0.956143	0.999997
C9H3orf58	703.894	-0.37902	0.131002	-2.89323	0.00381302	0.571231
C9orf116	146.743	-0.0796283	0.240001	-0.331783	0.740053	0.999997
C9ORF152	1251.6	-0.347858	0.128954	-2.69753	0.00698559	0.77962
C9ORF58	1324.95	-0.115182	0.188501	-0.611043	0.541171	0.999997
C9orf69	493.578	-0.00797336	0.131687	-0.0605478	0.951719	0.999997
C9orf84	9.27187	0.431817	0.671721	0.642852	0.52032	0.999997
C9orf85	1151.58	0.0160088	0.116505	0.137408	0.890708	0.999997
CA13	69.3505	0.272158	0.267779	1.01636	0.30946	0.999997
CA14	26.3307	-0.148463	0.419609	-0.353812	0.72348	0.999997
CA2	1779.47	0.0266734	0.12994	0.205275	0.837357	0.999997
CA5A	4260.03	-0.183819	0.127238	-1.44468	0.148547	0.999997
CA6	78.5595	0.160144	0.279548	0.572867	0.566735	0.999997
CA8	64.3695	0.0171219	0.287325	0.0595907	0.952482	0.999997
CA9	345.842	-0.129776	0.133481	-0.972248	0.330927	0.999997
CAAP1	921.024	0.0765972	0.108666	0.704887	0.48088	0.999997
CAB39	6559.35	-0.0851448	0.0980655	-0.868244	0.385261	0.999997
CAB39L	2539.07	0.0121576	0.116401	0.104445	0.916816	0.999997
CABIN1	2055.16	-0.0595014	0.0867734	-0.68571	0.492896	0.999997
CABLES1	3619.82	-0.176567	0.136579	-1.29278	0.196086	0.999997
CABLES2	1022.08	0.779913	0.22374	3.4858	0.000490659	0.159059
CABP1	37.2454	0.110179	0.34596	0.318472	0.750127	0.999997
CABP2	293.569	0.18803	0.191194	0.983455	0.325383	0.999997
CABP7	46.582	-0.013298	0.349262	-0.0380744	0.969628	0.999997
CABYR	80.7927	0.17213	0.331319	0.519531	0.60339	0.999997
CACFD1	2157.97	0.0622057	0.101661	0.611892	0.540609	0.999997
CACHD1	5189.66	-0.106698	0.108754	-0.981094	0.326546	0.999997
CACNA1C	151.395	0.106325	0.187701	0.56646	0.571081	0.999997
CACNA1D	427.026	-0.0831154	0.179679	-0.462577	0.643668	0.999997
CACNA1H	60.7556	-0.0369914	0.285633	-0.129507	0.896957	0.999997
CACNA1S	62.1693	0.256005	0.376195	0.680511	0.496181	0.999997
CACNA2D1	141.338	-0.0302248	0.30616	-0.098722	0.921359	0.999997
CACNA2D2	808.895	0.0883259	0.182749	0.483319	0.628869	0.999997
CACNA2D3	15.1983	0.345793	0.538524	0.642113	0.5208	0.999997
CACNB1	959.645	0.0900582	0.15278	0.589463	0.555551	0.999997
CACNB2	1426.43	-0.128223	0.138715	-0.924363	0.355298	0.999997
CACNB4	498.832	0.189019	0.153122	1.23444	0.217039	0.999997
CACNG3	341.527	0.122288	0.205728	0.594415	0.552235	0.999997
CACNG5	15.6615	-0.0861293	0.524637	-0.164169	0.869598	0.999997
CACTIN	3541.31	0.0151246	0.101617	0.148839	0.881681	0.999997
CACUL1	1059.64	-0.0419803	0.114421	-0.366895	0.713697	0.999997
CACYBP	5680.62	0.0206737	0.131436	0.157291	0.875015	0.999997
CAD	13467.5	0.0196893	0.11355	0.173397	0.862339	0.999997
CADM1	6481.01	-0.00957394	0.137689	-0.0695332	0.944565	0.999997
CADM3	423.676	-0.125099	0.263711	-0.47438	0.635229	0.999997
CADNL	405.06	0.173458	0.15556	1.11505	0.264828	0.999997
CADPS	1013.4	-0.0978326	0.10748	-0.910243	0.362694	0.999997
CADPS2	435.449	0.0281488	0.141541	0.198875	0.842361	0.999997
CALB1	139.122	-0.0292912	0.73165	-0.0400345	0.968066	0.999997
CALCB	298.381	0.244772	0.144541	1.69344	0.0903715	0.999997
CALCOCO2	6232.61	-0.0463508	0.0858459	-0.539931	0.589245	0.999997
CALCRL	59.2964	-0.119716	0.305948	-0.391295	0.695579	0.999997
CALD1	131.215	-0.232509	0.254299	-0.914313	0.360553	0.999997
CALHM1	14.1504	-0.397215	0.532363	-0.746136	0.455585	0.999997
CALHM2	13.5277	0.256172	0.612079	0.418527	0.675561	0.999997
CALM1	28269.3	-0.0896237	0.0891929	-1.00483	0.314979	0.999997
CALM2	33507.2	0.0464855	0.138794	0.334924	0.737683	0.999997
CALML4	4435.24	-0.15406	0.105099	-1.46587	0.142685	0.999997
CALN1	4143.89	-0.0959056	0.0955021	-1.00422	0.31527	0.999997
CALR	37077.7	0.0749466	0.117335	0.638739	0.522993	0.999997
CALR3	51.8686	0.0907592	0.322614	0.281325	0.778462	0.999997
CAMK1	2059.22	-0.0553551	0.0999397	-0.553885	0.579658	0.999997
CAMK1D	3655.36	-0.149589	0.154906	-0.965672	0.334208	0.999997
CAMK2A	9.26578	-0.0549429	0.671539	-0.0818164	0.934793	0.999997
CAMK2B	367.704	0.208456	0.214553	0.971585	0.331257	0.999997
CAMK2D	1336.11	-0.0913195	0.187246	-0.487698	0.625764	0.999997
CAMK2G	1748.95	-0.0534577	0.0941452	-0.567822	0.570156	0.999997
CAMK2N1	226.045	-0.0723212	0.165828	-0.436121	0.662749	0.999997
CAMK4	22.1342	-0.140674	0.492167	-0.285826	0.775011	0.999997
CAMK4L	12.7285	0.151683	0.572147	0.265112	0.790923	0.999997
CAMKK1	1298.05	-0.0461379	0.136888	-0.337049	0.73608	0.999997
CAMKK2	3901.71	-0.115518	0.142243	-0.81212	0.416723	0.999997
CAMKMT	471.959	-0.0120735	0.125646	-0.0960913	0.923448	0.999997
CAMKV	94.9129	0.0849663	0.227521	0.373444	0.708818	0.999997
CAMLG	660.477	0.0869845	0.117724	0.738883	0.459978	0.999997
CAMSAP1	2095.62	-0.139083	0.0921764	-1.50887	0.131331	0.999997
CAMSAP2	1550.37	-0.100943	0.111722	-0.903517	0.366251	0.999997
CAMTA1	3721.9	-0.0120555	0.0820484	-0.146931	0.883186	0.999997
CAND1	11423.6	-0.0304808	0.117986	-0.258342	0.796143	0.999997
CAND2	1126.42	0.0620629	0.152484	0.407012	0.683999	0.999997
CANT1	1645.92	0.0192268	0.0960241	0.200229	0.841301	0.999997
CANX	39449.7	-0.0163388	0.126351	-0.129313	0.89711	0.999997
CAP1	11088.1	-0.0689382	0.12241	-0.563175	0.573316	0.999997
CAP2	2003.11	-0.134374	0.09237	-1.45474	0.145742	0.999997
CAPG	59.3372	0.113997	0.299251	0.380941	0.703247	0.999997
CAPN1	203.386	0.037636	0.286873	0.131194	0.895622	0.999997
CAPN10	635.164	-0.0873542	0.124472	-0.701798	0.482805	0.999997
CAPN11	201.152	0.129682	0.175113	0.740561	0.45896	0.999997
CAPN13	52.7711	0.827196	0.346765	2.38546	0.0170576	0.999997
CAPN15	2439.03	-0.183563	0.117105	-1.56751	0.116996	0.999997
CAPN2	336.666	-0.117968	0.145301	-0.811892	0.416854	0.999997
CAPN5	2310.49	-0.065939	0.094925	-0.694644	0.487279	0.999997
CAPN6	289.393	-0.0937143	0.165305	-0.566916	0.570771	0.999997
CAPN7	1493.25	-0.120879	0.101276	-1.19355	0.232652	0.999997
CAPNS2	62.7476	0.214756	0.266573	0.80562	0.420462	0.999997
CAPRIN1	18139.6	-0.0916181	0.101854	-0.899501	0.368386	0.999997
CAPRIN2	1729.38	0.236807	0.129861	1.82354	0.0682211	0.999997
CAPS2	14.5826	0.0806385	0.587773	0.137193	0.890878	0.999997
CAPSL	26.8927	0.481951	0.45319	1.06346	0.287573	0.999997
CAPZA1	7811.41	-0.0625446	0.129916	-0.481425	0.630215	0.999997
CAPZA2	10387.4	-0.0746296	0.102626	-0.727198	0.467105	0.999997
CAPZB	8467.12	0.0250952	0.126284	0.198721	0.842481	0.999997
CARD10	78.1087	0.572115	0.367445	1.55701	0.119469	0.999997
CARD11	14.5495	0.20822	0.526438	0.395526	0.692455	0.999997
CARD19	1085.2	-0.0746315	0.100074	-0.745762	0.455811	0.999997
CARD8	876.705	-0.0421462	0.116265	-0.362501	0.716978	0.999997
CARD9	168.266	0.409079	0.223809	1.8278	0.0675789	0.999997
CARF	558.081	-0.0659582	0.127343	-0.517957	0.604488	0.999997
CARHSP1	144.61	-0.12989	0.192388	-0.675146	0.499583	0.999997
CARMIL1	18959.9	-0.0719273	0.110245	-0.652433	0.514122	0.999997
CARMIL3	515.353	0.348071	0.175661	1.98149	0.047536	0.999997
CARNMT1	2716.66	0.0101824	0.128455	0.0792682	0.936819	0.999997
CARNS1	261.404	0.204628	0.209019	0.978992	0.327584	0.999997
CARS	3068.31	-0.00309049	0.105459	-0.0293053	0.976621	0.999997
CARS2	1791.04	0.0120215	0.112077	0.107261	0.914582	0.999997
CARTPT	15.4739	0.0932084	0.570271	0.163446	0.870167	0.999997
CASC1	95.2631	-0.0317664	0.246704	-0.128764	0.897545	0.999997
CASC3	4769.74	-0.0138162	0.105852	-0.130523	0.896153	0.999997
CASC4	18055.1	-0.0586367	0.109263	-0.536656	0.591505	0.999997
CASD1	2016.32	0.0341383	0.0973577	0.350648	0.725853	0.999997
CASK	5601.45	-0.0559976	0.0989765	-0.565767	0.571552	0.999997
CASKIN1	25.1335	-0.66773	0.424747	-1.57207	0.115935	0.999997
CASKIN2	3900.76	-0.27088	0.210596	-1.28626	0.198354	0.999997
CASP1	1117.76	-0.0677204	0.101985	-0.664023	0.506676	0.999997
CASP10	1268.98	0.00292048	0.129753	0.022508	0.982043	0.999997
CASP14	14.8811	0.89701	0.56168	1.59701	0.110263	0.999997
CASP18	157.681	-0.0959073	0.212631	-0.45105	0.651953	0.999997
CASP2	2222.38	-0.0329365	0.0852642	-0.386288	0.699284	0.999997
CASP3	1974.81	-0.0103991	0.131135	-0.0793007	0.936793	0.999997
CASP6	6147.79	-0.0461423	0.124479	-0.370685	0.710872	0.999997
CASP7	3634.77	0.0564104	0.16041	0.351663	0.725091	0.999997
CASP8	1956.98	0.0192646	0.100751	0.19121	0.848361	0.999997
CASP8AP2	945.422	-0.0443236	0.118265	-0.374783	0.707822	0.999997
CASP9	1756.14	-0.0825028	0.0973413	-0.847562	0.396682	0.999997
CASR	514.386	-0.0264623	0.198409	-0.133373	0.893899	0.999997
CAST	456.289	-0.207616	0.126977	-1.63506	0.102036	0.999997
CASZ1	550.446	-0.0515811	0.141797	-0.363766	0.716033	0.999997
CAT	12542.4	-0.106369	0.0914746	-1.16282	0.244901	0.999997
CATH3	28.0436	0.148949	0.484712	0.307294	0.75862	0.999997
CATIP	10.7219	-0.0670755	0.673549	-0.0995852	0.920674	0.999997
CAV1	1195.34	0.172832	0.164844	1.04846	0.294428	0.999997
CAV2	3957.54	0.0724313	0.113556	0.637845	0.523575	0.999997
CBARP	308.103	0.063303	0.199308	0.317615	0.750777	0.999997
CBFA2T2	586.025	0.032959	0.116399	0.283155	0.777058	0.999997
CBFA2T3	714.491	0.117109	0.193947	0.60382	0.545963	0.999997
CBFB	3114.91	-0.0450588	0.111772	-0.403133	0.68685	0.999997
CBL	1341.99	-0.0332074	0.112727	-0.294583	0.768312	0.999997
CBLB	1445.24	-0.0237624	0.13278	-0.17896	0.857969	0.999997
CBLL1	3562.05	-0.0479062	0.0904267	-0.529779	0.596265	0.999997
CBLN1	77.6332	-0.306561	0.288909	-1.0611	0.288645	0.999997
CBLN4	58.8163	0.204768	0.299327	0.684094	0.493916	0.999997
CBR1	6193.28	-0.072526	0.102152	-0.70998	0.477717	0.999997
CBR4	2251.31	-0.0257565	0.0943277	-0.273053	0.784812	0.999997
CBS	5213.7	-0.0502812	0.0864936	-0.581329	0.561019	0.999997
CBWD1	2202.43	0.0338622	0.128108	0.264326	0.791529	0.999997
CBX1	4704.34	-0.00752798	0.0844817	-0.0891078	0.928996	0.999997
CBX3	18794.1	-0.013941	0.108579	-0.128395	0.897837	0.999997
CBX4	2382.32	0.468071	0.383485	1.22057	0.222248	0.999997
CBX5	4108.55	0.0280898	0.0901611	0.311551	0.755381	0.999997
CBX6	1821.65	-0.09825	0.130663	-0.751934	0.452091	0.999997
CBX7	2418.1	0.00125791	0.15361	0.008189	0.993466	0.999997
CBX8	900.842	0.0998167	0.128302	0.777983	0.436579	0.999997
CBY1	511.196	0.0125071	0.146148	0.0855785	0.931802	0.999997
CC2D1B	2025.58	-0.0517153	0.0852338	-0.606747	0.544019	0.999997
CC2D2A	774.403	-0.0803107	0.104892	-0.765652	0.443883	0.999997
CCAR1	9046.29	-0.0120853	0.105855	-0.114169	0.909104	0.999997
CCBL1	449.422	0.0150049	0.175636	0.0854316	0.931918	0.999997
CCDC102A	1080.63	0.151312	0.145971	1.03659	0.299929	0.999997
CCDC107	441.118	-0.074338	0.161911	-0.459129	0.646142	0.999997
CCDC110	29.6304	-0.307463	0.388753	-0.790896	0.429005	0.999997
CCDC112	152.372	-0.135711	0.20633	-0.657738	0.510706	0.999997
CCDC113	97.9617	0.344296	0.241763	1.42411	0.154416	0.999997
CCDC117	1226.87	-0.105206	0.121084	-0.868868	0.384919	0.999997
CCDC12	4879.22	-0.0188818	0.0941789	-0.200489	0.841099	0.999997
CCDC120	311.907	0.099085	0.228938	0.432804	0.665157	0.999997
CCDC122	15.8244	-0.288835	0.565509	-0.510752	0.609525	0.999997
CCDC124	3461.6	-0.102068	0.0912804	-1.11818	0.263491	0.999997
CCDC125	75.1243	-0.158285	0.272814	-0.580196	0.561782	0.999997
CCDC127	2575.32	-0.0146241	0.088864	-0.164568	0.869284	0.999997
CCDC129	8.78483	-0.545358	0.771143	-0.707208	0.479438	0.999997
CCDC13	159.458	0.317577	0.219003	1.4501	0.147031	0.999997
CCDC130	312.014	0.139923	0.188547	0.74211	0.45802	0.999997
CCDC134	4407.69	0.0635162	0.11414	0.556476	0.577886	0.999997
CCDC137	224.986	0.0178595	0.172133	0.103754	0.917365	0.999997
CCDC14	2090.62	0.17753	0.117289	1.51361	0.130125	0.999997
CCDC141	36.8089	0.110765	0.377271	0.293595	0.769068	0.999997
CCDC142	241.695	0.376296	0.318973	1.17971	0.238116	0.999997
CCDC146	35.5477	0.209915	0.345567	0.607451	0.543552	0.999997
CCDC148	33.0781	0.0657238	0.36063	0.182247	0.855389	0.999997
CCDC149	1116.96	-0.0674352	0.121314	-0.555876	0.578296	0.999997
CCDC15	1348.88	0.136604	0.119737	1.14086	0.253926	0.999997
CCDC166	58.0339	-0.0350794	0.302011	-0.116153	0.907531	0.999997
CCDC167	2325.83	-0.0545532	0.11909	-0.458083	0.646893	0.999997
CCDC169	935.608	0.0176426	0.141103	0.125034	0.900497	0.999997
CCDC170	21.4093	-0.0273312	0.446604	-0.061198	0.951202	0.999997
CCDC171	611.044	-0.0237334	0.120198	-0.197453	0.843473	0.999997
CCDC173	687.618	0.0440894	0.156267	0.282141	0.777835	0.999997
CCDC173L	176.325	0.207089	0.266014	0.77849	0.43628	0.999997
CCDC174	1360.91	0.00960575	0.113954	0.0842948	0.932822	0.999997
CCDC177	300.06	-0.125822	0.225653	-0.557591	0.577124	0.999997
CCDC178	45.8324	0.0624523	0.340742	0.183283	0.854576	0.999997
CCDC18	739.878	0.122599	0.15839	0.774031	0.438912	0.999997
CCDC181	66.2988	0.019052	0.2649	0.0719214	0.942664	0.999997
CCDC186	1098.07	-0.200022	0.112069	-1.78481	0.0742916	0.999997
CCDC189	295.849	0.223963	0.160696	1.3937	0.163407	0.999997
CCDC191	86.8809	0.161869	0.227381	0.711885	0.476536	0.999997
CCDC25	2222.16	0.0564344	0.115307	0.489426	0.62454	0.999997
CCDC27	52.2661	-0.00537903	0.34014	-0.0158142	0.987383	0.999997
CCDC28A	1083.15	-0.0371994	0.103251	-0.360282	0.718637	0.999997
CCDC28B	23.9227	-0.100044	0.428307	-0.233579	0.815312	0.999997
CCDC30	674.744	0.0932867	0.118796	0.785268	0.432296	0.999997
CCDC33	17.3494	-0.13746	0.503045	-0.273256	0.784656	0.999997
CCDC34	397.381	-0.212226	0.181943	-1.16644	0.243436	0.999997
CCDC39	701.447	0.275324	0.179124	1.53706	0.124279	0.999997
CCDC40	56.775	-0.00935507	0.281526	-0.0332299	0.973491	0.999997
CCDC43	2410.97	0.103497	0.104582	0.98962	0.32236	0.999997
CCDC47	4979.4	0.0574887	0.119955	0.479254	0.631758	0.999997
CCDC50	21060.6	-0.162558	0.0788853	-2.06069	0.0393327	0.999997
CCDC51	2145.93	0.0146376	0.0998755	0.146559	0.88348	0.999997
CCDC57	13.5699	0.507204	0.559578	0.906404	0.364722	0.999997
CCDC58	1618.22	0.107559	0.174423	0.616655	0.537462	0.999997
CCDC59	2621.26	0.0545224	0.151519	0.359839	0.718968	0.999997
CCDC6	3826.03	-0.0632323	0.0989715	-0.638894	0.522892	0.999997
CCDC61	1744.72	0.0234646	0.136824	0.171495	0.863835	0.999997
CCDC65	46.8368	0.378165	0.373925	1.01134	0.311854	0.999997
CCDC66	1154.98	0.0204491	0.13123	0.155826	0.87617	0.999997
CCDC69	410.057	-0.087791	0.201476	-0.43574	0.663025	0.999997
CCDC71	1037.55	0.118649	0.107679	1.10188	0.270514	0.999997
CCDC71L	1866.43	-0.0325495	0.148215	-0.21961	0.826175	0.999997
CCDC73	207.71	0.181649	0.174583	1.04047	0.298119	0.999997
CCDC77	822.813	-0.106835	0.130197	-0.820568	0.411892	0.999997
CCDC80	13.8652	0.0652241	0.679687	0.095962	0.923551	0.999997
CCDC82	178.609	-0.199907	0.268635	-0.74416	0.45678	0.999997
CCDC83	47.6449	0.807942	0.434337	1.86018	0.0628607	0.999997
CCDC84	334.566	0.118387	0.148034	0.79973	0.423867	0.999997
CCDC85A	27.0652	-0.143234	0.413891	-0.346066	0.729293	0.999997
CCDC85C	1586.63	-0.162554	0.0926452	-1.75458	0.0793304	0.999997
CCDC88A	3602.48	-0.0977548	0.101516	-0.962951	0.335572	0.999997
CCDC88C	6539.88	-0.0102964	0.122812	-0.0838388	0.933185	0.999997
CCDC89	27.0084	-0.31468	0.477182	-0.659454	0.509604	0.999997
CCDC9	230.411	0.0682896	0.179084	0.381327	0.702961	0.999997
CCDC90B	3334.59	0.00814107	0.115604	0.0704217	0.943858	0.999997
CCDC91	682.774	-0.0171746	0.140198	-0.122502	0.902501	0.999997
CCDC92	1454.47	-0.0422004	0.105421	-0.400305	0.688932	0.999997
CCDC92B	74.3928	0.163673	0.311308	0.52576	0.599055	0.999997
CCDC93	1389.64	-0.033028	0.105051	-0.314399	0.753218	0.999997
CCDC97	589.361	-0.061291	0.166299	-0.368558	0.712457	0.999997
CCK	670.102	0.0813029	0.164872	0.493126	0.621923	0.999997
CCKBR	73.7926	-0.097672	0.295179	-0.330891	0.740727	0.999997
CCL20	21.035	-0.175529	0.500449	-0.350743	0.725781	0.999997
CCL28	44.4547	-0.135257	0.32905	-0.411053	0.681033	0.999997
CCL4	31.89	0.109668	0.457016	0.239966	0.810356	0.999997
CCM2	3403.75	-0.0682415	0.0923307	-0.739098	0.459848	0.999997
CCNA2	6688.43	-0.0938618	0.113869	-0.824297	0.409771	0.999997
CCNB2	7470.79	-0.0590425	0.0909842	-0.648932	0.516383	0.999997
CCNB3	3871.88	-0.140627	0.0820021	-1.71492	0.0863605	0.999997
CCNC	3196.92	-0.0155818	0.108423	-0.143712	0.885728	0.999997
CCND1	822.708	-0.0151934	0.103368	-0.146983	0.883145	0.999997
CCND2	3764.26	-0.186413	0.115772	-1.61017	0.107361	0.999997
CCND3	1007.28	-0.0921021	0.106165	-0.867539	0.385647	0.999997
CCNDBP1	2483.98	0.0551906	0.0877405	0.629021	0.529335	0.999997
CCNE1	52.2881	0.279458	0.293619	0.951769	0.341214	0.999997
CCNE2	2092.27	-0.19954	0.109984	-1.81427	0.0696363	0.999997
CCNF	3116.32	-0.0611381	0.087913	-0.695439	0.48678	0.999997
CCNG1	5056.29	-0.00877025	0.0974054	-0.0900386	0.928257	0.999997
CCNG2	6370.66	-0.197266	0.123725	-1.59439	0.110848	0.999997
CCNH	2314.51	0.0837662	0.143834	0.582382	0.56031	0.999997
CCNI	7582.35	-0.119091	0.0864725	-1.37721	0.168446	0.999997
CCNI2	2254.79	-0.0675979	0.10189	-0.663442	0.507047	0.999997
CCNJ	870.821	-0.0419671	0.157613	-0.266267	0.790034	0.999997
CCNJL	81.2807	0.23938	0.251269	0.952681	0.340752	0.999997
CCNK	5040.51	-0.0141826	0.0939411	-0.150973	0.879997	0.999997
CCNL1	2346.48	0.584994	0.163529	3.5773	0.000347158	0.120269
CCNL2	6132.22	0.283114	0.142213	1.99077	0.0465057	0.999997
CCNO	181.221	0.123401	0.28231	0.43711	0.662031	0.999997
CCNT1	2491.86	0.127163	0.109276	1.16368	0.244553	0.999997
CCNT2	2148.5	0.158351	0.113357	1.39692	0.162437	0.999997
CCNY	1895.85	-0.149388	0.107059	-1.39538	0.162903	0.999997
CCNYL1	5134.04	-0.041162	0.110645	-0.372018	0.70988	0.999997
CCP110	1043.82	-0.0279948	0.130083	-0.215208	0.829605	0.999997
CCPG1	5279.06	0.00360038	0.086714	0.0415202	0.966881	0.999997
CCR10	10.3788	-0.366572	0.627879	-0.583826	0.559338	0.999997
CCR4	14.5266	0.348368	0.544047	0.640326	0.521961	0.999997
CCR7	20.4904	0.125117	0.561549	0.222807	0.823685	0.999997
CCR8	9.34415	-0.170745	0.681438	-0.250565	0.80215	0.999997
CCSAP	1021.09	0.0291113	0.13545	0.214923	0.829827	0.999997
CCSER1	439.832	-0.0457658	0.128037	-0.35744	0.720762	0.999997
CCSER2	1321.31	-0.181104	0.10242	-1.76825	0.0770185	0.999997
CCT2	30803.3	-0.0148357	0.167424	-0.0886116	0.929391	0.999997
CCT3	27371.2	-0.0663067	0.12346	-0.53707	0.591219	0.999997
CCT4	18281.7	-0.00712978	0.145097	-0.0491381	0.960809	0.999997
CCT5	36881.5	-0.000665303	0.16241	-0.00409643	0.996732	0.999997
CCT6A	21860.3	-0.0576249	0.149909	-0.384399	0.700683	0.999997
CCT7	16925.1	-0.0693615	0.130053	-0.533335	0.593802	0.999997
CCT8	23770.7	-0.0320298	0.141629	-0.226153	0.821082	0.999997
CCZ1	1919.27	0.0339359	0.133725	0.253773	0.799671	0.999997
CD101	148.324	0.0168051	0.191401	0.0878005	0.930035	0.999997
CD109	290.331	0.120066	0.14827	0.809778	0.418068	0.999997
CD14	590.874	0.11665	0.14677	0.794781	0.426741	0.999997
CD151	3118.61	-0.0563361	0.099803	-0.564473	0.572433	0.999997
CD163	44.9863	0.029613	0.309397	0.0957117	0.92375	0.999997
CD164	11719.9	-0.0779699	0.126283	-0.617421	0.536957	0.999997
CD164L2	87.4812	-0.0277647	0.392077	-0.0708143	0.943546	0.999997
CD200	23.9422	-0.0717665	0.513492	-0.139762	0.888848	0.999997
CD200L	2296.73	-0.0151326	0.0951939	-0.158966	0.873696	0.999997
CD226	493.742	0.0852955	0.163373	0.522092	0.601606	0.999997
CD24	77.2467	-0.086816	0.246426	-0.352301	0.724612	0.999997
CD247	609.327	-0.131791	0.23306	-0.56548	0.571747	0.999997
CD274	123.471	0.308741	0.241258	1.27971	0.200646	0.999997
CD276	2991.19	-0.0449297	0.0991528	-0.453136	0.650451	0.999997
CD2AP	1792.33	-0.0123037	0.119929	-0.102591	0.918287	0.999997
CD300L-S1	16.1343	-0.142749	0.545192	-0.261833	0.79345	0.999997
CD300LF	29.6957	0.173039	0.395332	0.437706	0.661599	0.999997
CD300LG	317.286	-0.111172	0.140894	-0.789047	0.430085	0.999997
CD320	795.951	0.144512	0.127975	1.12922	0.258803	0.999997
CD34	64.6327	0.274867	0.279517	0.983366	0.325427	0.999997
CD36	172.3	-0.319678	0.286672	-1.11514	0.264792	0.999997
CD38	8.94672	-0.122614	0.675715	-0.181457	0.856009	0.999997
CD3D	13.1308	0.352576	0.579521	0.608393	0.542927	0.999997
CD40	61.8229	-0.0883916	0.281171	-0.314369	0.75324	0.999997
CD44	96.9779	0.082349	0.332697	0.247519	0.804506	0.999997
CD47	6842.72	0.00448056	0.0933338	0.0480058	0.961712	0.999997
CD55	10.397	-0.0311323	0.631955	-0.0492634	0.960709	0.999997
CD63	8652.12	-0.0588641	0.111696	-0.527002	0.598192	0.999997
CD69L	4688.09	0.259044	0.114691	2.25863	0.0239063	0.999997
CD7	126.102	-0.0767682	0.325439	-0.235891	0.813517	0.999997
CD74	480.732	-0.0982685	0.149695	-0.656458	0.511529	0.999997
CD81	2581.49	0.139094	0.14597	0.952895	0.340643	0.999997
CD82	2178.97	-0.0386283	0.142627	-0.270834	0.786519	0.999997
CD83	9.92075	0.080684	0.658237	0.122576	0.902443	0.999997
CD93	21.6135	-0.0528636	0.549014	-0.0962883	0.923292	0.999997
CD99	1838.68	-0.0372717	0.105455	-0.353436	0.723762	0.999997
CD99L2	3761.38	-0.0356967	0.106138	-0.336324	0.736627	0.999997
CDA	1291.76	-0.0386436	0.113217	-0.341324	0.73286	0.999997
CDADC1	210.683	-0.188555	0.167319	-1.12692	0.259776	0.999997
CDAN1	1411.29	0.0340449	0.103646	0.328473	0.742554	0.999997
CDC123	4996.77	-0.0456317	0.123565	-0.369291	0.711911	0.999997
CDC14A	819.99	0.0662746	0.115125	0.575675	0.564835	0.999997
CDC14B	716.727	-0.0289944	0.141668	-0.204664	0.837835	0.999997
CDC16	2548.27	0.0138051	0.11532	0.119712	0.904711	0.999997
CDC20	10251.2	-0.0953297	0.135431	-0.703899	0.481496	0.999997
CDC23	1163.35	-0.014242	0.0993384	-0.143369	0.885999	0.999997
CDC25A	2249.89	0.0712812	0.100022	0.712656	0.476058	0.999997
CDC26	662.465	-0.00637365	0.128904	-0.0494448	0.960565	0.999997
CDC27	6424.94	-0.0409136	0.0887136	-0.461187	0.644664	0.999997
CDC34	801.084	-0.0782481	0.115207	-0.679196	0.497014	0.999997
CDC37	3937.78	0.0185554	0.085954	0.215876	0.829085	0.999997
CDC37L1	826.414	0.00447644	0.12809	0.0349476	0.972122	0.999997
CDC40	1431.17	-0.0369149	0.0944822	-0.390707	0.696014	0.999997
CDC42	38311.6	-0.052813	0.102899	-0.513253	0.607775	0.999997
CDC42BPA	5693.19	-0.100491	0.0966826	-1.03939	0.298621	0.999997
CDC42BPB	33542.6	-0.0927483	0.104712	-0.885744	0.375755	0.999997
CDC42EP1	1363.53	-0.151946	0.223787	-0.678978	0.497152	0.999997
CDC42EP3	457.809	-0.116115	0.155377	-0.747312	0.454875	0.999997
CDC42EP4	505.836	0.119281	0.134942	0.883943	0.376727	0.999997
CDC42SE1	6781.05	-0.134544	0.0877223	-1.53375	0.12509	0.999997
CDC42SE2	1101.4	-0.0402741	0.145395	-0.276998	0.781782	0.999997
CDC45	4428.57	-0.0260674	0.0938094	-0.277876	0.781107	0.999997
CDC5L	3445.2	-0.0553701	0.109421	-0.506028	0.612837	0.999997
CDC6	912.723	-0.134721	0.170095	-0.792035	0.42834	0.999997
CDC7	3032.48	0.0122305	0.0966637	0.126527	0.899315	0.999997
CDC73	3170.86	-0.102739	0.109166	-0.941124	0.346641	0.999997
CDCA2	3238.01	-0.13434	0.091898	-1.46183	0.143787	0.999997
CDCA3	3935.77	-0.0366786	0.129581	-0.283055	0.777134	0.999997
CDCA4	6832.38	0.0859456	0.115952	0.741216	0.458563	0.999997
CDCA4L	1726.41	0.214415	0.134963	1.5887	0.112129	0.999997
CDCA7	1772.96	-0.116919	0.137907	-0.847812	0.396543	0.999997
CDCA7L	11324.3	-0.00118513	0.1287	-0.00920852	0.992653	0.999997
CDCA9	978.244	0.0761428	0.0995921	0.764546	0.444542	0.999997
CDCP1	1830.49	0.0107545	0.131893	0.0815391	0.935013	0.999997
CDCP2	135.247	-0.022773	0.248352	-0.0916964	0.926939	0.999997
CDH1	21087.4	0.0233596	0.102971	0.226855	0.820536	0.999997
CDH11	489.921	-0.044478	0.117758	-0.377708	0.705647	0.999997
CDH12	200.613	-0.0513465	0.262308	-0.195749	0.844806	0.999997
CDH13	8.15144	0.257389	0.744948	0.345512	0.729709	0.999997
CDH15	33.8494	0.0611639	0.365341	0.167416	0.867043	0.999997
CDH17	2593.95	-0.0515097	0.178069	-0.289268	0.772377	0.999997
CDH18	252.073	0.118846	0.164455	0.722666	0.469885	0.999997
CDH2	13243	-0.0351858	0.18782	-0.187337	0.851396	0.999997
CDH20	2086.61	-0.0838922	0.0903243	-0.928789	0.352999	0.999997
CDH23	8.0041	0.669979	0.723868	0.925554	0.354678	0.999997
CDH3	8448.37	-0.0383856	0.103596	-0.370532	0.710986	0.999997
CDH6	9.10249	0.567418	0.75925	0.74734	0.454858	0.999997
CDH8	53.509	-0.0862488	0.385324	-0.223834	0.822886	0.999997
CDHR2	719.327	0.000164771	0.206712	0.000797104	0.999364	0.999997
CDHR3	2430.92	0.113396	0.119702	0.947327	0.343472	0.999997
CDHR4	8.78236	1.07245	0.844153	1.27045	0.203926	0.999997
CDIP1	1662.36	-0.176866	0.094046	-1.88063	0.0600223	0.999997
CDK1	16606.6	-0.0467979	0.125529	-0.372805	0.709294	0.999997
CDK10	1046.36	0.0383515	0.131298	0.292094	0.770214	0.999997
CDK11A	9494.38	0.0568912	0.0810588	0.701851	0.482772	0.999997
CDK12	6077.56	-0.115401	0.0859858	-1.3421	0.179564	0.999997
CDK13	5255.74	-0.0328309	0.102328	-0.320841	0.748331	0.999997
CDK14	68.6555	-0.189507	0.353658	-0.53585	0.592063	0.999997
CDK17	3630	0.10415	0.108242	0.962194	0.335952	0.999997
CDK18	2207.51	-0.0164415	0.098116	-0.167572	0.86692	0.999997
CDK19	3360.05	-0.11831	0.0954909	-1.23897	0.215357	0.999997
CDK2	6899.66	-0.133132	0.090102	-1.47757	0.139524	0.999997
CDK20	898.78	0.0105656	0.133689	0.0790308	0.937008	0.999997
CDK2AP1	312.081	0.0434579	0.14529	0.299112	0.764854	0.999997
CDK2AP2	807.486	0.0536042	0.150298	0.356652	0.721353	0.999997
CDK3	9.83717	-0.393849	0.753205	-0.522897	0.601046	0.999997
CDK5	1946.21	0.180159	0.156602	1.15043	0.249966	0.999997
CDK5R1	140.077	0.0312547	0.205578	0.152033	0.879161	0.999997
CDK5RAP1	2293.01	-0.0699547	0.124309	-0.562746	0.573608	0.999997
CDK5RAP2	2403.11	0.0641346	0.0889585	0.72095	0.47094	0.999997
CDK5RAP3	3689.02	-0.0863367	0.100693	-0.857427	0.391209	0.999997
CDK6	8089.91	-0.0874916	0.129273	-0.676796	0.498536	0.999997
CDK7	1378.61	0.026393	0.146623	0.180006	0.857148	0.999997
CDK8	1124.27	-0.0119994	0.136405	-0.0879692	0.929901	0.999997
CDK9	1620.44	-0.0174855	0.0913595	-0.191392	0.848219	0.999997
CDKAL1	1853.08	-0.0461814	0.0978229	-0.472092	0.636861	0.999997
CDKL1	281.334	0.0984978	0.145676	0.676142	0.498951	0.999997
CDKL2	143.474	0.46932	0.202306	2.31985	0.0203489	0.999997
CDKL5	482.261	0.011635	0.190879	0.0609547	0.951395	0.999997
CDKN1A	140.485	0.823283	0.930794	0.884496	0.376429	0.999997
CDKN1B	1162.72	-0.000890009	0.128832	-0.00690828	0.994488	0.999997
CDKN1C	368.663	0.102286	0.215071	0.475592	0.634365	0.999997
CDKN2A	3707.08	-0.0464133	0.11649	-0.39843	0.690313	0.999997
CDKN2AIP	3969.11	-0.0263572	0.10216	-0.257999	0.796407	0.999997
CDKN2B	950.333	-0.037522	0.171628	-0.218624	0.826943	0.999997
CDKN2C	1102.13	-0.101264	0.143257	-0.706865	0.47965	0.999997
CDKN3	1637.84	-0.0608436	0.115483	-0.526864	0.598288	0.999997
CDO1	1067.89	-0.100312	0.437594	-0.229235	0.818686	0.999997
CDON	332.98	-0.0609443	0.13903	-0.438353	0.66113	0.999997
CDPF1	701.36	-0.0777728	0.10925	-0.711881	0.476538	0.999997
CDR2	1236.18	-0.090535	0.153726	-0.588939	0.555902	0.999997
CDR2L	1513.29	-0.0733838	0.116994	-0.627242	0.530501	0.999997
CDS1	575.937	-0.0250875	0.114451	-0.219198	0.826496	0.999997
CDS2	3890.45	-0.0319649	0.0944097	-0.338576	0.734929	0.999997
CDT1	4676.04	-0.0826436	0.131158	-0.630107	0.528625	0.999997
CDV3	20824.4	0.00549625	0.15989	0.0343753	0.972578	0.999997
CDYL	1343.49	-0.0547281	0.107399	-0.509577	0.610348	0.999997
CDYL2	1480.92	-0.107587	0.147327	-0.73026	0.465231	0.999997
CEBPA	614.901	-0.23921	0.153814	-1.5552	0.119899	0.999997
CEBPB	4313.54	-0.322161	0.141885	-2.27058	0.0231724	0.999997
CEBPD	11583.2	-0.00697804	0.382465	-0.0182449	0.985443	0.999997
CEBPG	3440.71	-0.10027	0.0894024	-1.12156	0.262051	0.999997
CEBPZ	3429.39	0.0283956	0.160269	0.177174	0.859372	0.999997
CECR1	383.004	0.0215482	0.17359	0.124133	0.90121	0.999997
CECR2	428.266	0.0064528	0.161789	0.0398841	0.968186	0.999997
CECR5	6447	-0.10235	0.100878	-1.01458	0.310304	0.999997
CECR5L	1459.67	-0.0306205	0.108845	-0.281321	0.778464	0.999997
CECR6	13.1986	-0.0661154	0.625699	-0.105667	0.915847	0.999997
CELF1	4413.54	-0.0848478	0.113597	-0.746919	0.455113	0.999997
CELF2	52.727	0.192838	0.438834	0.439432	0.660348	0.999997
CELF3	260.717	0.0385751	0.202063	0.190906	0.848599	0.999997
CELF5	9.69969	0.734913	0.755254	0.973067	0.33052	0.999997
CELF6	197.891	0.0949495	0.179961	0.52761	0.59777	0.999997
CELSR1	6898.02	-0.0699353	0.147548	-0.473985	0.635511	0.999997
CELSR2	215.874	0.136585	0.172798	0.790431	0.429276	0.999997
CELSR3	1141.99	0.127657	0.161712	0.78941	0.429872	0.999997
CEMIP	529.296	-0.0215676	0.163204	-0.132151	0.894865	0.999997
CENPA	217.58	-0.252635	0.156073	-1.6187	0.105512	0.999997
CENPC	1962.93	0.0631036	0.119222	0.529293	0.596602	0.999997
CENPE	5437.32	-0.00493921	0.0872135	-0.0566336	0.954837	0.999997
CENPF	9280.79	-0.100622	0.129485	-0.777097	0.437102	0.999997
CENPH	2335.93	-0.00611282	0.0864497	-0.0707095	0.943629	0.999997
CENPI	2449.77	-0.0525504	0.14631	-0.359171	0.719467	0.999997
CENPJ	641.249	0.370983	0.121874	3.04398	0.00233468	0.431371
CENPK	2041.54	0.0176889	0.103799	0.170415	0.864684	0.999997
CENPL	1614.27	-0.0440396	0.133699	-0.329394	0.741858	0.999997
CENPM	878.863	-0.0210619	0.121439	-0.173435	0.862309	0.999997
CENPN	1824.41	-0.026989	0.090103	-0.299535	0.764532	0.999997
CENPO	758.177	-0.122859	0.156355	-0.78577	0.432002	0.999997
CENPP	1138.32	0.0498748	0.117124	0.425828	0.670233	0.999997
CENPQ	1073.18	-0.00756042	0.10481	-0.0721347	0.942495	0.999997
CENPS	2008.31	-0.0279365	0.136042	-0.205352	0.837297	0.999997
CENPT	3360.95	-0.026284	0.0896982	-0.293027	0.769502	0.999997
CENPU	1213.05	-0.0469147	0.110236	-0.425585	0.67041	0.999997
CENPV	3298.19	0.00477537	0.113364	0.0421242	0.9664	0.999997
CENPW	4936.68	-0.11074	0.084614	-1.30877	0.190612	0.999997
CENPX	6931.16	-0.0304605	0.0889738	-0.342353	0.732085	0.999997
CEP104	1148.42	-0.00863032	0.0970341	-0.0889411	0.929129	0.999997
CEP112	1073.05	0.0485771	0.138065	0.351844	0.724955	0.999997
CEP120	426.861	0.146787	0.132079	1.11136	0.266414	0.999997
CEP128	1696.69	0.0168851	0.112814	0.149672	0.881023	0.999997
CEP131	795.482	0.00432897	0.128911	0.0335811	0.973211	0.999997
CEP135	856.496	0.119979	0.128657	0.932549	0.351053	0.999997
CEP152	1885.65	0.0910589	0.102876	0.885133	0.376085	0.999997
CEP162	664.79	0.0967466	0.150031	0.644844	0.519028	0.999997
CEP164	422.483	0.170254	0.155156	1.09731	0.272506	0.999997
CEP170	1836.21	-0.128747	0.104026	-1.23765	0.215846	0.999997
CEP170B	3676.99	-0.0465156	0.102525	-0.453697	0.650047	0.999997
CEP19	62.7629	-0.0617059	0.273873	-0.225308	0.82174	0.999997
CEP192	4659.21	-0.0458657	0.0898495	-0.510472	0.609721	0.999997
CEP250	1128.31	0.224448	0.108062	2.07704	0.0377977	0.999997
CEP290	502.181	-0.0420973	0.13559	-0.310474	0.7562	0.999997
CEP295	1615.67	0.00826948	0.122949	0.0672594	0.946375	0.999997
CEP350	1994.3	-0.101247	0.107942	-0.937982	0.348254	0.999997
CEP350L	46.8305	-0.319712	0.495428	-0.645325	0.518717	0.999997
CEP41	607.117	0.1265	0.121867	1.03802	0.299261	0.999997
CEP44	1948.75	0.049694	0.119148	0.417078	0.676622	0.999997
CEP55	878.737	-0.0493326	0.117942	-0.41828	0.675743	0.999997
CEP57	1131.48	-0.0944373	0.106258	-0.888754	0.374135	0.999997
CEP57L1	18.4159	-0.108693	0.483813	-0.22466	0.822244	0.999997
CEP63	626.008	0.0328288	0.129639	0.253232	0.800089	0.999997
CEP68	714.484	0.0193674	0.107409	0.180314	0.856906	0.999997
CEP70	770.932	-0.0131667	0.108092	-0.12181	0.903049	0.999997
CEP76	727.549	-0.0269241	0.166802	-0.161414	0.871767	0.999997
CEP78	1018.37	-0.0825733	0.104824	-0.787733	0.430853	0.999997
CEP83	1078.41	0.107107	0.100556	1.06515	0.28681	0.999997
CEP85	1299.66	-0.0324806	0.142601	-0.227773	0.819823	0.999997
CEP85L	240.995	-0.0959576	0.158087	-0.606991	0.543857	0.999997
CEP95	572.027	0.0587979	0.132012	0.4454	0.656031	0.999997
CEP97	799.301	-0.040559	0.1335	-0.303812	0.761271	0.999997
CEPT1	3113.88	-0.0457572	0.0889175	-0.514603	0.606831	0.999997
CERCAM	281.869	-0.250558	0.199455	-1.25621	0.209039	0.999997
CERK	11547.1	0.00536555	0.0813952	0.0659197	0.947442	0.999997
CERKL	567.516	0.00169056	0.206623	0.00818189	0.993472	0.999997
CERS1	226.272	-0.0333648	0.184726	-0.180618	0.856668	0.999997
CERS2	19850.9	-0.0487428	0.0971267	-0.501848	0.615775	0.999997
CERS3	135.102	-0.145263	0.203873	-0.712519	0.476144	0.999997
CERS4	4210	0.0326141	0.112137	0.290841	0.771173	0.999997
CERS5	3938.53	-0.0880904	0.0877426	-1.00396	0.315396	0.999997
CERS6	1302.54	-0.0790752	0.120093	-0.658448	0.51025	0.999997
CES1L1	2301.97	0.0708507	0.157332	0.450326	0.652476	0.999997
CES1L2	1841.73	0.0946819	0.163681	0.578453	0.562958	0.999997
CETN1	2167.49	0.0103561	0.13465	0.0769114	0.938694	0.999997
CETN2	1454.54	-0.0392705	0.132639	-0.29607	0.767176	0.999997
CETN3	442.271	-0.00447294	0.139539	-0.032055	0.974428	0.999997
CETP	1576.38	0.554076	0.141878	3.90529	9.41141e-05	0.0460301
CFAP100	151.079	0.165707	0.211561	0.783259	0.433475	0.999997
CFAP126	142.815	-0.0914865	0.229069	-0.399384	0.68961	0.999997
CFAP20	2863.65	-0.0212209	0.0961597	-0.220684	0.825338	0.999997
CFAP206	30.1868	0.349561	0.393714	0.887855	0.374619	0.999997
CFAP36	2654.49	-0.0344193	0.132763	-0.259254	0.79544	0.999997
CFAP43	156.826	0.0645284	0.203977	0.316352	0.751735	0.999997
CFAP44	228.157	0.38153	0.156619	2.43604	0.0148492	0.999997
CFAP45	116.594	0.104589	0.255138	0.40993	0.681857	0.999997
CFAP54	86.9698	-0.326791	0.325314	-1.00454	0.315119	0.999997
CFAP58	243.259	-0.0160679	0.173412	-0.092657	0.926176	0.999997
CFAP61	76.5986	0.12885	0.251259	0.512817	0.608079	0.999997
CFAP65	34.0862	0.689076	0.372961	1.84759	0.0646624	0.999997
CFAP69	65.5907	-0.0309829	0.418026	-0.0741172	0.940917	0.999997
CFAP70	56.3741	0.12929	0.312705	0.413457	0.679272	0.999997
CFAP73	28.3785	0.0490431	0.382078	0.128359	0.897865	0.999997
CFAP74	35.3379	0.322825	0.455666	0.708468	0.478655	0.999997
CFAP97	1015.71	-0.152911	0.114442	-1.33614	0.181504	0.999997
CFAP99	37.7253	-0.382443	0.360858	-1.05981	0.289229	0.999997
CFC1	22.6024	-0.0961686	0.590733	-0.162795	0.87068	0.999997
CFDP1	3474.85	0.00221385	0.0840423	0.0263421	0.978984	0.999997
CFH	404.153	-0.0538968	0.130118	-0.414214	0.678717	0.999997
CFI	2473.74	-0.0595055	0.159861	-0.372233	0.709719	0.999997
CFL2	9603.27	-0.119279	0.124691	-0.956599	0.338769	0.999997
CFLAR	1860.69	-0.129261	0.108149	-1.19521	0.232004	0.999997
CFP	18.5937	-0.444277	0.503815	-0.881825	0.377871	0.999997
CG-16	1837.41	0.0355651	0.118102	0.301138	0.763309	0.999997
CGGBP1	1493.78	-0.111058	0.107014	-1.03779	0.29937	0.999997
CGN	5398.79	0.0434562	0.11298	0.384636	0.700507	0.999997
CGNL1	1823.09	-0.0949298	0.0937866	-1.01219	0.311447	0.999997
CGNRHRL	12.1686	0.686802	0.604669	1.13583	0.256027	0.999997
CGREF1	115.11	0.185016	0.26114	0.708493	0.478639	0.999997
CGRRF1	1673.9	-0.112968	0.142241	-0.794199	0.42708	0.999997
CGTL	89.9905	0.422799	0.346481	1.22027	0.222364	0.999997
CH25H	23.7887	0.606108	0.465334	1.30252	0.192738	0.999997
CHAC1	441.311	0.742542	0.230907	3.21576	0.001301	0.29636
CHAC2	453.878	-0.124699	0.140206	-0.889399	0.373789	0.999997
[truncated: 14,630 more rows]

## Sheet: LMH_RO_4h
Symbol	baseMean	log2FoldChange	lfcSE	stat	pvalue	padj
2KTGRL	2276.17	0.0788118	0.149752	0.526283	0.598692	0.999108
A1CF	3992.98	-0.125696	0.142714	-0.880753	0.378451	0.999108
A2M	880.08	-0.0342729	0.269282	-0.127275	0.898723	0.999108
A2ML1	228.335	0.28729	0.195297	1.47105	0.141279	0.874347
A2ML2	337.299	0.654585	0.152379	4.29577	1.74086e-05	0.00129377
A2ML3	290.17	-0.0379339	0.308724	-0.122873	0.902208	0.999108
A2ML4	259.831	0.161225	0.263894	0.610946	0.541235	0.999108
AAAS	6840.16	-0.0350604	0.10017	-0.350009	0.726332	0.999108
AACS	9639.37	0.218063	0.378697	0.575825	0.564734	0.999108
AADAC	1371.36	-0.273047	0.179336	-1.52255	0.127872	0.842297
AADACL4L3	8.77331	5.63507	1.35481	4.15932	3.192e-05	0.00218599
AADACL4L5	87.6535	1.72342	0.291418	5.91388	3.34133e-09	6.15287e-07
AADAT	626.862	-0.287355	0.129668	-2.21609	0.0266856	0.391279
AAGAB	2529.12	0.0573145	0.122342	0.468479	0.639442	0.999108
AAK1	3911.05	0.0670573	0.110694	0.605789	0.544655	0.999108
AAMDC	993.63	-0.0979819	0.169048	-0.57961	0.562177	0.999108
AAMP	3188.19	-0.0345772	0.106408	-0.32495	0.745219	0.999108
AAR2	1372.08	0.0170947	0.101437	0.168525	0.86617	0.999108
AAREL	280.71	0.0418095	0.231423	0.180663	0.856632	0.999108
AARS	17020	-0.0596452	0.0911103	-0.654648	0.512695	0.999108
AARS2	1333.63	0.0440641	0.109141	0.403735	0.686408	0.999108
AARSD1	682.911	-0.06033	0.186126	-0.324134	0.745836	0.999108
AASDHPPT	151.896	-0.118655	0.201312	-0.58941	0.555586	0.999108
AASS	633.352	-0.228622	0.271417	-0.842329	0.399604	0.999108
AATF	2949.89	0.201606	0.17124	1.17733	0.239063	0.968704
AATK	259.247	-0.0743802	0.210366	-0.353574	0.723658	0.999108
ABAT	6715	-0.124212	0.112937	-1.09983	0.271405	0.988242
ABCA1	512.279	-0.495077	0.203869	-2.4284	0.0151655	0.277414
ABCA12	47.821	0.143486	0.329488	0.435483	0.663212	0.999108
ABCA2	2142.5	-0.138754	0.159696	-0.868864	0.384922	0.999108
ABCA3	7807.93	0.0858339	0.0949024	0.904444	0.36576	0.999108
ABCA4	139.116	-0.00275626	0.256096	-0.0107626	0.991413	0.999108
ABCA7	898.809	-0.0748033	0.196406	-0.38086	0.703307	0.999108
ABCB1	12364.7	0.232637	0.110829	2.09906	0.0358118	0.459728
ABCB10	876.025	0.159891	0.134321	1.19037	0.233902	0.965406
ABCB11	335.275	-0.346711	0.196321	-1.76604	0.0773885	0.69365
ABCB1LA	1432.68	0.178787	0.13185	1.35599	0.175101	0.920237
ABCB5	19.1767	-0.116895	0.569719	-0.20518	0.837431	0.999108
ABCB6	1229.84	0.0437551	0.11504	0.380347	0.703688	0.999108
ABCB7	5290.94	0.121608	0.115607	1.05191	0.292843	0.990355
ABCB8	2119.78	-0.278274	0.156627	-1.77667	0.0756221	0.687004
ABCB9	840.715	-0.187427	0.175983	-1.06503	0.286864	0.990355
ABCC1	3456.37	0.0228658	0.107616	0.212477	0.831735	0.999108
ABCC10	1727.31	0.0285865	0.141398	0.20217	0.839784	0.999108
ABCC13	452.264	-0.0472935	0.173021	-0.27334	0.784592	0.999108
ABCC2	4428.29	-0.32794	0.134386	-2.44029	0.0146755	0.27236
ABCC3	3237.33	1.11452	0.151179	7.37219	1.67844e-13	6.32199e-11
ABCC4	3501.57	0.284108	0.184749	1.5378	0.124097	0.833481
ABCC5	3334.5	0.150976	0.127765	1.18167	0.237336	0.967844
ABCC6	1349.98	0.0236093	0.131878	0.179023	0.857919	0.999108
ABCC8	24.0561	-0.163102	0.473481	-0.344475	0.730489	0.999108
ABCC9	13.9709	-0.668604	0.742154	-0.900897	0.367643	0.999108
ABCD2	2459.07	0.577516	0.142883	4.04188	5.30247e-05	0.0032913
ABCD3	3143.17	0.0454893	0.122561	0.371155	0.710522	0.999108
ABCD4	1703.05	0.151174	0.120628	1.25322	0.210124	0.948869
ABCE1	14106.3	0.133983	0.154259	0.868561	0.385087	0.999108
ABCF2	23268.7	0.165724	0.164719	1.0061	0.314368	0.99692
ABCF3	5261.13	0.0062509	0.0964745	0.0647933	0.948339	0.999108
ABCG1	517.602	-0.409567	0.210233	-1.94816	0.051396	0.565219
ABCG2	985.855	-0.202022	0.119663	-1.68825	0.0913629	0.754903
ABCG4	19.4953	-0.354264	0.580999	-0.60975	0.542028	0.999108
ABCG5	51.674	0.0548494	0.310241	0.176796	0.859669	0.999108
ABHD1	387.173	-0.152343	0.181433	-0.839664	0.401097	0.999108
ABHD10	312.399	0.162986	0.146367	1.11354	0.265475	0.985368
ABHD11	143.291	-0.260208	0.243592	-1.06821	0.285426	0.990355
ABHD12	3689.82	-0.00750844	0.100416	-0.0747733	0.940395	0.999108
ABHD12B	1892.03	0.277229	0.123717	2.24083	0.0250368	0.379283
ABHD13	3168.76	0.0322272	0.105333	0.305955	0.759639	0.999108
ABHD14A	196.004	-0.050587	0.251741	-0.200948	0.840739	0.999108
ABHD17A	3110.19	0.235678	0.105949	2.22444	0.0261188	0.38635
ABHD17B	1437.49	0.0690804	0.118852	0.58123	0.561085	0.999108
ABHD17C	3538.65	-0.263184	0.106529	-2.47053	0.0134913	0.258487
ABHD18	4649.31	0.0699048	0.104318	0.670115	0.502784	0.999108
ABHD2	10482.1	0.12584	0.135787	0.926747	0.354058	0.999108
ABHD3	1914.58	0.0560422	0.161413	0.347199	0.728442	0.999108
ABHD5	3710.56	0.242763	0.103738	2.34015	0.0192758	0.322359
ABHD6	329.237	0.257501	0.171747	1.49931	0.133794	0.856729
ABHD8	58.6249	0.280384	0.315867	0.887664	0.374722	0.999108
ABI1	4462.73	-0.0620721	0.0939161	-0.660931	0.508657	0.999108
ABI2	1618.14	-0.0200752	0.113353	-0.177104	0.859427	0.999108
ABI3	347.811	0.0173007	0.212193	0.0815329	0.935018	0.999108
ABI3BP	15.7066	-0.116952	0.586404	-0.19944	0.841918	0.999108
ABL1	2899.81	-0.228663	0.128386	-1.78107	0.0749017	0.683657
ABL2	2745.55	0.0569898	0.11179	0.509793	0.610197	0.999108
ABLIM1	1204.99	0.0472537	0.150543	0.313888	0.753606	0.999108
ABLIM2	59.3434	-0.365015	0.383987	-0.950592	0.341812	0.999108
ABLIM3	15.7232	0.673873	0.66222	1.0176	0.308869	0.994686
ABR	3219.69	-0.20454	0.120407	-1.69875	0.089367	0.74501
ABRA	59.7292	-0.346297	0.298124	-1.16159	0.245403	0.970945
ABRACL	624.966	0.0855437	0.123617	0.692007	0.488933	0.999108
ABTB1	1543.32	-0.0515824	0.133848	-0.38538	0.699956	0.999108
ABTB2	395.07	-0.242747	0.144168	-1.68378	0.0922239	0.755062
ACAA1	4229.59	-0.123143	0.147751	-0.833447	0.404592	0.999108
ACAA2	6456.79	-0.0787433	0.10854	-0.72548	0.468158	0.999108
ACACA	7858.79	0.0281366	0.16278	0.17285	0.862769	0.999108
ACACB	893.013	-0.248742	0.188322	-1.32083	0.186557	0.932654
ACAD11	3461.24	-0.0275428	0.104973	-0.26238	0.793029	0.999108
ACAD6L	3252.57	-0.0352018	0.114547	-0.307313	0.758605	0.999108
ACAD8	1212.66	-0.103004	0.143545	-0.717572	0.473021	0.999108
ACAD9	8997.83	-0.038415	0.100202	-0.383377	0.70144	0.999108
ACADL	4272.69	-0.0416204	0.100484	-0.414199	0.678729	0.999108
ACADS	3624.14	-0.0285168	0.121683	-0.234354	0.81471	0.999108
ACADSB	6968.91	0.13147	0.100576	1.30717	0.191155	0.937429
ACAN	22.1129	-0.413927	0.695326	-0.595299	0.551644	0.999108
ACAP1L	30.039	-0.647253	0.417062	-1.55194	0.120677	0.82768
ACAP2	1414.07	-0.0248257	0.116994	-0.212196	0.831954	0.999108
ACAP3	924.43	-0.20977	0.137538	-1.52518	0.127215	0.839879
ACAT1	6112.29	-0.0721063	0.112955	-0.638363	0.523237	0.999108
ACAT2	12287.2	-0.182891	0.191356	-0.955764	0.339191	0.999108
ACBD3	2922.7	0.0732331	0.109652	0.667871	0.504216	0.999108
ACBD4	1090.97	-0.379119	0.185822	-2.04022	0.041328	0.503255
ACBD5	3290.22	-0.320767	0.1211	-2.64877	0.0080786	0.182407
ACBD7	4546.78	-0.0892839	0.127445	-0.700566	0.483574	0.999108
ACCS	292.333	-0.0956315	0.174363	-0.548461	0.583375	0.999108
ACCSL	36.4979	0.242494	0.380742	0.636897	0.524192	0.999108
ACD	1736.44	0.0576674	0.105699	0.545578	0.585356	0.999108
ACE2	44.8363	1.93747	0.362234	5.34866	8.8607e-08	1.20367e-05
ACER2	257.861	0.0351917	0.162842	0.216109	0.828903	0.999108
ACER3	4895.21	0.209721	0.102663	2.0428	0.0410718	0.503128
ACHE	9.25234	0.299346	0.758972	0.39441	0.693279	0.999108
ACHRB	146.294	-0.140233	0.289128	-0.485019	0.627663	0.999108
ACKR1	24.8855	-0.456606	0.472214	-0.966947	0.33357	0.999108
ACKR3	50.2105	0.22595	0.329472	0.685794	0.492843	0.999108
ACLY	106443	0.0943973	0.133646	0.706322	0.479988	0.999108
ACMSD	1029.41	-0.0358612	0.166255	-0.2157	0.829222	0.999108
ACO1	8152.04	-0.136424	0.13143	-1.038	0.29927	0.991669
ACO2	16606.4	-0.00339476	0.107972	-0.031441	0.974918	0.999108
ACOT11	44.5291	-0.341677	0.38314	-0.891781	0.37251	0.999108
ACOT13	11217.3	-0.0281492	0.235921	-0.119316	0.905025	0.999108
ACOT1L	352.493	0.0266942	0.164273	0.162499	0.870913	0.999108
ACOT2L	1589.14	-0.0990001	0.116198	-0.851991	0.394219	0.999108
ACOT4	992.075	-0.136978	0.124846	-1.09717	0.272568	0.988677
ACOT7	6801.87	-0.0212929	0.131548	-0.161864	0.871413	0.999108
ACOT8	3350.54	-0.0747033	0.100511	-0.743236	0.457339	0.999108
ACOT9	5611.87	-0.101214	0.104327	-0.970163	0.331965	0.999108
ACOX1	4073.86	-0.00826741	0.103324	-0.0800145	0.936226	0.999108
ACOX2	1008.65	-0.0857729	0.123488	-0.694582	0.487317	0.999108
ACOX3	683.012	0.0680769	0.135153	0.503703	0.61447	0.999108
ACP1	2963.45	0.0414971	0.144691	0.286797	0.774268	0.999108
ACP2	2087.8	0.0167945	0.102669	0.163579	0.870063	0.999108
ACP5	56.4139	-0.134529	0.376996	-0.356845	0.721208	0.999108
ACP6	1107.31	-0.0386426	0.122224	-0.316163	0.751879	0.999108
ACSBG1	23.494	0.216311	0.468438	0.46177	0.644247	0.999108
ACSBG2	3598.37	0.132213	0.236707	0.558551	0.576468	0.999108
ACSF2	871.357	-0.0393663	0.123104	-0.31978	0.749135	0.999108
ACSF3	1576.68	0.0218917	0.115259	0.189935	0.84936	0.999108
ACSL1	10599.4	0.161947	0.125931	1.286	0.198444	0.940811
ACSL3	6445.26	-0.109231	0.162114	-0.673792	0.500444	0.999108
ACSL4	9025.43	-0.353034	0.110279	-3.20128	0.00136816	0.0490791
ACSL5	10557.7	1.10411	0.14661	7.53092	5.03847e-14	2.28005e-11
ACSL6	697.932	0.247803	0.156629	1.5821	0.113628	0.813201
ACSM3	494.037	-0.242231	0.160397	-1.5102	0.130993	0.851741
ACSM4L	63.7714	0.0065929	0.302684	0.0217815	0.982622	0.999108
ACSM5	93.7186	-0.139048	0.248256	-0.560098	0.575413	0.999108
ACSS1	493.48	-0.147411	0.202016	-0.729697	0.465576	0.999108
ACSS1L	47.2273	-0.494625	0.383995	-1.2881	0.19771	0.940214
ACSS2	3051.62	0.239885	0.10135	2.36689	0.0179383	0.308314
ACSS3	1059.59	-0.0119825	0.116864	-0.102534	0.918333	0.999108
ACTA2	28.6587	-0.0426852	0.496096	-0.0860422	0.931433	0.999108
ACTB	101194	0.12565	0.162754	0.772026	0.440099	0.999108
ACTBL2L	17.1042	0.0460001	0.545946	0.0842575	0.932852	0.999108
ACTC2L	91868.6	0.0505658	0.100712	0.502082	0.61561	0.999108
ACTG1	7584.65	0.0162878	0.0962839	0.169165	0.865667	0.999108
ACTG2	549.418	-0.00692174	0.187418	-0.0369321	0.970539	0.999108
ACTL6A	11007.5	0.0163287	0.098721	0.165402	0.868627	0.999108
ACTL6B	13.8717	0.215908	0.589864	0.36603	0.714343	0.999108
ACTL7A	19.5566	-0.10756	0.519888	-0.20689	0.836096	0.999108
ACTN1	4467.64	-0.0766016	0.137311	-0.557868	0.576934	0.999108
ACTN2	65.7671	0.174599	0.270712	0.644962	0.518952	0.999108
ACTN4	7110.02	-0.0442597	0.109079	-0.405758	0.684921	0.999108
ACTR10	4797.55	-0.0141518	0.100424	-0.14092	0.887933	0.999108
ACTR10L	2087.97	-0.0271719	0.110879	-0.245059	0.806411	0.999108
ACTR1A	5204.51	-0.0509338	0.102583	-0.496514	0.619532	0.999108
ACTR2	9436.61	0.0240292	0.132747	0.181015	0.856356	0.999108
ACTR3	6611.34	-0.0299375	0.114714	-0.260976	0.794111	0.999108
ACTR3B	3195.75	0.0359557	0.161301	0.222911	0.823605	0.999108
ACTR5	994.471	0.165828	0.131929	1.25695	0.208772	0.948728
ACTR6	6962.07	-0.0582023	0.12457	-0.467224	0.64034	0.999108
ACTR8	1723.47	0.150647	0.114974	1.31027	0.190106	0.937127
ACVR1	6983.59	-0.0483005	0.116951	-0.412999	0.679607	0.999108
ACVR1B	1188.06	-0.176913	0.128859	-1.37292	0.169778	0.917751
ACVR1C	177.36	-0.133516	0.205327	-0.650264	0.515522	0.999108
ACVR2A	6114.29	-0.136748	0.117419	-1.16461	0.244177	0.970945
ACVR2B	45.2578	-0.171927	0.337647	-0.509192	0.610618	0.999108
ACY1	4716.29	-0.181895	0.122538	-1.48439	0.137705	0.867918
ACYP1	465.43	0.00942821	0.129685	0.072701	0.942044	0.999108
ACYP2	1454.16	0.0347137	0.125249	0.277158	0.781659	0.999108
ADA	1338.85	-0.153625	0.151954	-1.011	0.312017	0.996643
ADAM10	5823.45	0.0287437	0.0944417	0.304354	0.760858	0.999108
ADAM12	355.644	0.0621626	0.165022	0.376693	0.706402	0.999108
ADAM17	3000.82	0.0439283	0.101493	0.432822	0.665144	0.999108
ADAM19	16.3654	0.120629	0.601038	0.200702	0.840932	0.999108
ADAM22	130.871	-0.0613746	0.222549	-0.27578	0.782717	0.999108
ADAM23	576.061	-0.343664	0.192722	-1.78321	0.0745514	0.682133
ADAM28	359.107	0.989823	0.259801	3.80993	0.000139009	0.00747985
ADAM33	9.71901	0.327919	0.749907	0.43728	0.661908	0.999108
ADAM5P	23.3744	-0.0543244	0.497297	-0.109239	0.913013	0.999108
ADAM9	3668.46	0.0712832	0.10386	0.686336	0.492501	0.999108
ADAM9L	21.029	0.0129108	0.587995	0.0219574	0.982482	0.999108
ADAMTS1	90.3794	-0.409152	0.295545	-1.3844	0.166237	0.914535
ADAMTS12	127.26	-0.641708	0.263207	-2.43804	0.0147673	0.272841
ADAMTS13	770.006	-0.105559	0.181795	-0.580648	0.561478	0.999108
ADAMTS14	33.127	0.0661135	0.433488	0.152515	0.878781	0.999108
ADAMTS17	479.881	0.165195	0.173554	0.951834	0.341181	0.999108
ADAMTS18	17.9034	0.583939	0.702698	0.830995	0.405976	0.999108
ADAMTS19	382.458	-0.362442	0.175753	-2.06222	0.0391864	0.491157
ADAMTS2	120.38	0.0566771	0.257675	0.219956	0.825905	0.999108
ADAMTS20	281.231	0.163704	0.163152	1.00338	0.315678	0.997159
ADAMTS3	160.084	0.0827889	0.208712	0.396667	0.691613	0.999108
ADAMTS4	25.2982	-0.0515734	0.514014	-0.100335	0.920079	0.999108
ADAMTS5	171.866	-0.654707	0.268488	-2.4385	0.0147485	0.272799
ADAMTS6	112.894	0.552333	0.245394	2.25081	0.0243979	0.373013
ADAMTS7	55.471	0.181622	0.32507	0.558717	0.576355	0.999108
ADAMTS8	35.4776	-0.252529	0.387648	-0.651438	0.514764	0.999108
ADAMTS9	1033.75	-1.03799	0.148975	-6.96756	3.22488e-12	9.54391e-10
ADAMTSL2	1075.92	0.351223	0.216085	1.6254	0.104078	0.791268
ADAMTSL2L	78.9511	-0.0892164	0.291316	-0.306253	0.759412	0.999108
ADAMTSL3	24.5799	-0.106173	0.555016	-0.191297	0.848293	0.999108
ADAMTSL5	24.0754	-0.0901687	0.45058	-0.200117	0.841389	0.999108
ADAP1	1626.38	-0.0412273	0.111285	-0.370465	0.711036	0.999108
ADAP2	56.9285	0.131077	0.303029	0.432556	0.665337	0.999108
ADAR	7364.29	0.0599956	0.0999063	0.600519	0.548161	0.999108
ADARB1	701.26	0.0234703	0.141026	0.166426	0.867822	0.999108
ADAT1	2392.11	0.0863453	0.153769	0.561527	0.574438	0.999108
ADAT2	362.696	0.156093	0.15152	1.03018	0.302927	0.991784
ADCK1	893.94	0.26458	0.176816	1.49636	0.134559	0.858703
ADCK2	997.226	-0.0244502	0.113054	-0.21627	0.828777	0.999108
ADCY1	1785.98	-0.483071	0.130935	-3.68939	0.000224795	0.011428
ADCY10L11	30.9017	-0.368686	0.421125	-0.875479	0.381313	0.999108
ADCY10L3	14.313	0.186362	0.553124	0.336927	0.736172	0.999108
ADCY10L8	14.8193	0.00824852	0.537325	0.0153511	0.987752	0.999108
ADCY3	451.02	-0.185998	0.150613	-1.23494	0.216853	0.948869
ADCY5	358.27	0.27528	0.176059	1.56357	0.117919	0.825109
ADCY7	72.605	0.0285121	0.281549	0.101269	0.919337	0.999108
ADCY8	647.016	-0.0772131	0.202491	-0.381317	0.702968	0.999108
ADCY9	2061	-0.176093	0.102387	-1.71988	0.0854546	0.730629
ADCYAP1	11.1904	-0.182904	0.649105	-0.28178	0.778112	0.999108
ADCYAP1R1	447.768	0.233913	0.152283	1.53605	0.124527	0.834249
ADD1	8416.68	-0.128341	0.120856	-1.06193	0.288269	0.990355
ADD2	14.2841	0.163693	0.739474	0.221364	0.824809	0.999108
ADD3	31664.6	-0.347526	0.121365	-2.86348	0.00419009	0.112914
ADGB	12.5028	0.113136	0.608971	0.185781	0.852616	0.999108
ADGRA2	787.975	-0.255034	0.217314	-1.17358	0.240565	0.96931
ADGRA3L	1792.57	0.247549	0.128101	1.93246	0.0533031	0.576626
ADGRB1	26.2934	0.652022	0.541518	1.20406	0.228565	0.958566
ADGRB2	54.5379	0.500171	0.403047	1.24097	0.214615	0.948869
ADGRD1	117.072	-0.412653	0.326959	-1.2621	0.206914	0.948136
ADGRF4	422.098	0.0969483	0.188328	0.514784	0.606704	0.999108
ADGRG1	172.06	-0.224557	0.25462	-0.881929	0.377815	0.999108
ADGRG2	2553.42	-0.831983	0.42936	-1.93773	0.0526563	0.572996
ADGRG4	882.236	-0.528808	0.122934	-4.30155	1.69609e-05	0.00127191
ADGRG6	186.34	-1.06136	0.229339	-4.62789	3.69404e-06	0.000345883
ADGRL2	3945.67	-0.222803	0.0963372	-2.31274	0.0207368	0.337928
ADGRL3	10.8862	0.939524	0.680026	1.3816	0.167094	0.916625
ADH1C	1629.49	0.054645	0.412498	0.132473	0.89461	0.999108
ADH1L	951.135	0.168488	0.136099	1.23798	0.215723	0.948869
ADH5	17132.9	-0.0732553	0.0999783	-0.732712	0.463734	0.999108
ADH6	639.656	0.271726	0.154913	1.75406	0.079421	0.703347
ADHFE1	1181.83	-0.0541673	0.122609	-0.44179	0.658641	0.999108
ADI1	3482.62	-0.0669626	0.134674	-0.497222	0.619033	0.999108
ADIPOR1	2363.53	-0.0111566	0.109965	-0.101456	0.919189	0.999108
ADIPOR2	5531.8	0.0642197	0.107555	0.59709	0.550448	0.999108
ADK	8707.09	-0.0311809	0.134471	-0.231877	0.816633	0.999108
ADM	20.1609	-1.10701	0.506694	-2.18477	0.0289054	0.410526
ADM2	175.185	0.00218897	0.273825	0.00799403	0.993622	0.999108
ADMP	57.2489	-0.0429396	0.360252	-0.119193	0.905122	0.999108
ADNP	15295.4	0.0726397	0.102509	0.708621	0.47856	0.999108
ADNP2	4533.89	-0.0134066	0.10593	-0.126561	0.899288	0.999108
ADO	3300.94	0.11982	0.150056	0.798503	0.424579	0.999108
ADORA2A	159.384	-0.0320417	0.196919	-0.162715	0.870743	0.999108
ADORA2B	70.195	-0.300791	0.332343	-0.90506	0.365433	0.999108
ADPGK	1685.91	0.173252	0.125913	1.37596	0.168834	0.917751
ADPRH	1144.44	0.0445761	0.139088	0.320489	0.748598	0.999108
ADPRHL	333.636	-0.219554	0.202098	-1.08637	0.277313	0.989182
ADPRHL1	78.2325	0.26864	0.262307	1.02414	0.305768	0.994191
ADPRHL2	1126.95	0.084129	0.118678	0.708882	0.478398	0.999108
ADPRM	242.547	0.0527687	0.163623	0.322503	0.747072	0.999108
ADRA2A	664.275	0.0142687	0.164381	0.0868027	0.930828	0.999108
ADRA2B	44.3359	-0.078318	0.36926	-0.212094	0.832034	0.999108
ADRB1	30.8784	0.356289	0.435733	0.817677	0.413542	0.999108
ADRB2	21.235	0.701839	0.542164	1.29451	0.195488	0.938167
ADRM1	4076.7	0.0416084	0.104182	0.39938	0.689613	0.999108
ADSL	4964.77	-0.126196	0.118408	-1.06578	0.286525	0.990355
ADSS	4925.11	0.138747	0.159565	0.869529	0.384558	0.999108
ADSSL1	5121.99	-0.107025	0.103846	-1.03062	0.302719	0.991752
ADTRP	35.7622	-0.480843	0.40952	-1.17416	0.24033	0.96931
AEBP1	250.852	-0.233546	0.214132	-1.09066	0.275421	0.989182
AEBP2	1862.25	0.132899	0.126132	1.05365	0.292043	0.990355
AEN	1088.98	0.356978	0.154018	2.31777	0.020462	0.336946
AES	4090.15	-0.174957	0.131242	-1.33309	0.182503	0.927164
AFAP1	442.379	0.309264	0.189468	1.63227	0.102622	0.790084
AFAP1L1	661.937	0.928676	0.181324	5.12165	3.02873e-07	3.63733e-05
AFAP1L2	95.374	1.37469	0.350318	3.92413	8.70424e-05	0.00507941
AFDN	4020.27	-0.244408	0.13463	-1.8154	0.0694619	0.658042
AFF1	1921.26	-0.27998	0.121367	-2.30689	0.0210611	0.341867
AFF2	1039.08	-0.0968052	0.137804	-0.702485	0.482377	0.999108
AFF3	95.8339	2.01037	0.387102	5.1934	2.06493e-07	2.57309e-05
AFF4	4838.21	0.0115134	0.13232	0.0870118	0.930662	0.999108
AFG1L	982.181	-0.19404	0.116466	-1.66606	0.0957011	0.767924
AFG3L2	15305.7	0.0182715	0.103974	0.175731	0.860505	0.999108
AFMID	2591.23	0.00863718	0.166045	0.0520171	0.958515	0.999108
AFTPH	4666.69	0.042603	0.103685	0.410889	0.681154	0.999108
AGA	2131.44	0.00778741	0.125817	0.0618946	0.950647	0.999108
AGAP1	620.479	-0.00158095	0.129208	-0.0122358	0.990238	0.999108
AGAP3	2524.7	0.00837505	0.116697	0.0717678	0.942787	0.999108
AGBL1	35.4959	0.0882023	0.375325	0.235003	0.814207	0.999108
AGBL2	33.9294	0.118214	0.443722	0.266414	0.78992	0.999108
AGBL4	429.238	-0.240023	0.148144	-1.6202	0.105188	0.794571
AGBL5	945.156	0.354991	0.123373	2.87738	0.00400997	0.109125
AGFG1	3999.44	-0.153343	0.098735	-1.55307	0.120406	0.82768
AGGF1	765.745	0.1088	0.128807	0.844676	0.398292	0.999108
AGK	2239.79	0.0510796	0.12508	0.408375	0.682999	0.999108
AGL	3104.95	-0.395117	0.103914	-3.80234	0.000143335	0.00763821
AGMAT	1028.73	-0.0355191	0.120706	-0.294261	0.768559	0.999108
AGMO	10.1009	-0.218811	0.734911	-0.297738	0.765903	0.999108
AGO1	3247.2	0.0824378	0.119904	0.687529	0.49175	0.999108
AGO3	2151.27	0.171097	0.114655	1.49229	0.135624	0.862179
AGO4	1546.61	0.0589036	0.115175	0.511427	0.609052	0.999108
AGPAT2	2605.98	0.239467	0.101636	2.35611	0.0184673	0.314479
AGPAT3	9414.01	0.291982	0.148576	1.9652	0.0493906	0.552053
AGPAT4	1223.31	0.276805	0.171573	1.61334	0.106671	0.79838
AGPAT5	2573.32	0.0398471	0.115823	0.344036	0.730819	0.999108
AGPAT9L	264.705	0.245819	0.20932	1.17437	0.240248	0.96931
AGPS	2277.38	-0.0349582	0.121694	-0.287262	0.773912	0.999108
AGR3	30.1705	0.150326	0.431702	0.348218	0.727676	0.999108
AGRN	463.727	0.523841	0.247678	2.11501	0.0344294	0.448936
AGRP	15.124	-0.278098	0.567783	-0.489797	0.624278	0.999108
AGT	48.0721	-0.953747	0.544588	-1.75132	0.0798911	0.705655
AGTPBP1	38.0159	-0.314041	0.401543	-0.782084	0.434165	0.999108
AGWCL	18.5102	0.538717	0.568261	0.94801	0.343124	0.999108
AGXT2	838.042	0.12039	0.188209	0.63966	0.522394	0.999108
AHCTF1	7135.66	0.103654	0.115394	0.898267	0.369043	0.999108
AHCY	17048.6	-0.0341613	0.104124	-0.328083	0.742849	0.999108
AHCYL1	5143.17	-0.14408	0.101136	-1.42462	0.154268	0.902459
AHCYL2	3341.82	0.0247376	0.100034	0.247292	0.804683	0.999108
AHDC1	46.2979	-0.0405565	0.317485	-0.127743	0.898352	0.999108
AHI1	413.905	-0.205885	0.150984	-1.36362	0.172686	0.917751
AHNAK2	183.005	-0.070357	0.647645	-0.108635	0.913492	0.999108
AHR	8356.89	0.118738	0.162337	0.731427	0.464519	0.999108
AHR1B	613.697	0.579171	0.23678	2.44603	0.014444	0.268665
AHR2	28.7415	0.377644	0.409814	0.9215	0.35679	0.999108
AHRR	4015.05	-0.0215831	0.190158	-0.113501	0.909633	0.999108
AHSA1	4938.08	-0.011104	0.1221	-0.0909417	0.927539	0.999108
AHSA2	3074.48	0.146539	0.135153	1.08424	0.278256	0.989182
AHSG	152.366	-0.707809	0.226849	-3.12018	0.00180739	0.0591974
AIDA	3417.06	-0.0437571	0.109714	-0.398828	0.69002	0.999108
AIFM1	8695.86	0.00391127	0.111519	0.0350728	0.972022	0.999108
AIFM2	60.8996	-0.058671	0.306019	-0.191723	0.847959	0.999108
AIFM3	74.542	-0.251644	0.286031	-0.879781	0.378978	0.999108
AIG1	1031.26	0.116552	0.133454	0.873347	0.382474	0.999108
AIM1	409.593	0.124891	0.223433	0.558963	0.576187	0.999108
AIMP1	4126.01	-0.022497	0.139296	-0.161505	0.871695	0.999108
AIMP2	5441.36	0.0801393	0.151646	0.528464	0.597177	0.999108
AIP	951.903	-0.0812384	0.113312	-0.716943	0.47341	0.999108
AIPL1	23.8213	0.733254	0.510687	1.43582	0.151054	0.89664
AK1	1094.21	-0.19667	0.139573	-1.40909	0.158809	0.904846
AK2	3679.39	0.100151	0.124264	0.805956	0.420269	0.999108
AK3	1434.2	0.0163473	0.126876	0.128845	0.89748	0.999108
AK4	784.789	-0.277697	0.183751	-1.51127	0.13072	0.851619
AK5	64.1611	1.32615	0.296332	4.4752	7.63394e-06	0.000652151
AK6	4089.02	0.0802188	0.153546	0.522442	0.601363	0.999108
AK7	75.389	-0.0113511	0.260315	-0.0436052	0.965219	0.999108
AK8	29.0646	0.0905911	0.469483	0.192959	0.846991	0.999108
AK9	12.5942	-0.403577	0.618888	-0.6521	0.514337	0.999108
AKAIN1	30.8658	-0.234493	0.431493	-0.543447	0.586822	0.999108
AKAP1	14129.7	0.187082	0.134412	1.39185	0.163967	0.911054
AKAP10	2246.14	-0.0253526	0.10985	-0.230793	0.817476	0.999108
AKAP11	2590.62	0.123621	0.124185	0.995457	0.319514	0.999108
AKAP12	189.176	-0.645984	0.209494	-3.08354	0.00204551	0.0647086
AKAP13	3623.62	-0.298737	0.177792	-1.68026	0.0929065	0.757937
AKAP14	8.85903	0.139694	0.701819	0.199046	0.842227	0.999108
AKAP17A	1831.86	0.202088	0.130254	1.55149	0.120785	0.82768
AKAP5	375.693	0.171167	0.161882	1.05735	0.29035	0.990355
AKAP6	66.6754	-0.642368	0.325191	-1.97535	0.048228	0.547079
AKAP7	552.807	-0.045083	0.130052	-0.346653	0.728852	0.999108
AKAP8L	2701.83	-0.107275	0.102006	-1.05166	0.292957	0.990355
AKAP9	4144.92	0.0807294	0.11661	0.692302	0.488747	0.999108
AKIP1	266.193	0.049733	0.164651	0.302051	0.762613	0.999108
AKIRIN2	2282.4	0.141576	0.128691	1.10012	0.27128	0.988242
AKNA	402.756	0.0376097	0.18051	0.208352	0.834954	0.999108
AKNAD1	86.8953	-0.157336	0.245581	-0.640668	0.521738	0.999108
AKR1A1	5277.12	0.044023	0.105207	0.418441	0.675625	0.999108
AKR1B10L1	2013.77	-0.140792	0.133977	-1.05086	0.293321	0.990355
AKR1B10L2	2953.91	-0.131334	0.171336	-0.766533	0.443359	0.999108
AKR1B10L3	3717.81	0.0999763	0.137944	0.724762	0.468598	0.999108
AKR1B10L4	478.218	0.149475	0.16859	0.886616	0.375286	0.999108
AKR1B1L	143.833	0.121686	0.213697	0.569435	0.569061	0.999108
AKR1E2	1110.19	0.101844	0.159112	0.640078	0.522122	0.999108
AKR7A2	6429.9	-0.10603	0.107954	-0.982177	0.326013	0.999108
AKT1	4694.15	-0.0536082	0.120027	-0.446633	0.65514	0.999108
AKT3	588.238	-0.129837	0.128342	-1.01165	0.311708	0.996643
AKTIP	2359.98	0.114383	0.114702	0.997221	0.318657	0.998668
ALAD	1253.53	-0.202069	0.153672	-1.31494	0.188529	0.935198
ALAS1	73816.6	0.877675	0.382825	2.29263	0.0218695	0.349848
ALB	356.031	-0.0269389	0.216416	-0.124478	0.900937	0.999108
ALC	17.6443	0.00847825	0.556457	0.0152361	0.987844	0.999108
ALCAM	1205.42	-0.393617	0.160579	-2.45123	0.0142367	0.266304
ALDH18A1	3320.2	0.0368534	0.119141	0.309327	0.757073	0.999108
ALDH1A1	23828.2	-0.250858	0.42375	-0.591996	0.553853	0.999108
ALDH1A2	230.787	-0.676375	0.25902	-2.61129	0.00902018	0.197352
ALDH1A3	8099.15	-1.00919	0.182672	-5.52458	3.30282e-08	4.75979e-06
ALDH1L2	4213.37	0.00227472	0.111267	0.0204439	0.983689	0.999108
ALDH3A2	13427.3	-0.124685	0.0922207	-1.35203	0.176367	0.921981
ALDH3B1L1	97.3422	-0.0656417	0.254322	-0.258105	0.796326	0.999108
ALDH3B1L2	157.537	-0.0608221	0.211905	-0.287025	0.774093	0.999108
ALDH4A1	6385.59	-0.0919917	0.154903	-0.593865	0.552602	0.999108
ALDH5A1	5781.93	-0.0464956	0.107192	-0.433759	0.664464	0.999108
ALDH6A1	3938.56	-0.0793964	0.106308	-0.746852	0.455153	0.999108
ALDH7A1	3850.11	-0.0965684	0.104216	-0.926619	0.354124	0.999108
ALDH8A1	875.257	-0.134876	0.151048	-0.892933	0.371893	0.999108
ALDH9A1	22583.8	-0.0171317	0.0990667	-0.172931	0.862706	0.999108
ALDOB	11030.5	-0.429505	0.181524	-2.3661	0.0179767	0.308314
ALDOC	35557.5	-0.0485521	0.095918	-0.506183	0.612728	0.999108
ALG1	1320.41	-0.0353231	0.135591	-0.260511	0.794469	0.999108
ALG10	4158.67	0.120743	0.122813	0.983146	0.325535	0.999108
ALG11	783.479	-0.00508653	0.124476	-0.0408637	0.967405	0.999108
ALG12	7205.13	0.0826621	0.128322	0.644176	0.519462	0.999108
ALG13	971.521	0.0815286	0.124107	0.656924	0.51123	0.999108
ALG14	572.155	-0.13953	0.126781	-1.10056	0.271086	0.988242
ALG2	2759.3	0.034412	0.126603	0.271811	0.785767	0.999108
ALG3	1095.34	0.0214356	0.120066	0.178533	0.858305	0.999108
ALG5	2029.53	0.00107356	0.103033	0.0104195	0.991687	0.999108
ALG6	1693.48	0.00973729	0.116832	0.0833444	0.933578	0.999108
ALG8	1683.93	0.016689	0.128328	0.13005	0.896527	0.999108
ALG9	1436.39	-0.129665	0.108759	-1.19222	0.233175	0.964894
ALK	153.984	0.197425	0.227394	0.868208	0.385281	0.999108
ALKBH1	1590.11	0.0509887	0.107605	0.47385	0.635607	0.999108
ALKBH2	461.176	0.0770626	0.139224	0.553516	0.57991	0.999108
ALKBH3	696.343	0.128268	0.139848	0.917201	0.359038	0.999108
ALKBH4	355.705	0.22512	0.161304	1.39562	0.162828	0.911054
ALKBH5	2595.26	0.0375511	0.106736	0.351814	0.724978	0.999108
ALKBH8	1104.4	0.136162	0.157405	0.865042	0.387016	0.999108
ALMS1	1775.26	0.0136531	0.118188	0.11552	0.908033	0.999108
ALOX5	650.226	1.17274	0.665012	1.76349	0.0778187	0.695625
ALPI	248.08	0.144542	0.230604	0.626796	0.530793	0.999108
ALPK1	84.7655	0.740413	0.262887	2.81647	0.00485545	0.126112
ALPK2	47.768	-0.151518	0.336738	-0.449958	0.652741	0.999108
ALPK3	207.284	0.0738602	0.183889	0.401657	0.687936	0.999108
ALPL	2325.2	-0.203081	0.118744	-1.71024	0.0872212	0.737509
ALPP	99.1457	0.0255534	0.262095	0.097497	0.922332	0.999108
ALS2	266.407	-0.072169	0.21464	-0.336233	0.736695	0.999108
ALS2CL	2183.13	0.172895	0.119661	1.44488	0.148491	0.893587
ALX4	218.975	-0.509229	0.226223	-2.25101	0.024385	0.373013
ALYREF	9434.4	-0.0487364	0.091406	-0.533186	0.593905	0.999108
AMACR	978.539	-0.0670149	0.127273	-0.526543	0.598511	0.999108
AMBP	140.929	0.00667708	0.199702	0.0334352	0.973328	0.999108
AMBRA1	1967.8	-0.0213968	0.110219	-0.19413	0.846074	0.999108
AMD1	10333.2	-0.128869	0.161056	-0.800145	0.423627	0.999108
AMDHD1	2730.86	-0.162273	0.134204	-1.20915	0.226605	0.957584
AMDHD2	1254.61	-0.10388	0.111625	-0.930612	0.352054	0.999108
AMER1	2070.54	0.0432952	0.101301	0.427392	0.669094	0.999108
AMFR	6096.14	-0.0714735	0.133111	-0.536946	0.591305	0.999108
AMH	38.7922	0.0336212	0.3571	0.0941506	0.92499	0.999108
AMIGO2	218.396	-0.964981	0.252352	-3.82395	0.000131331	0.00711291
AMIGO3	206.341	0.148324	0.23477	0.631783	0.527529	0.999108
AMMECR1	5572.93	0.185619	0.114036	1.62772	0.103584	0.791268
AMMECR1L	1051.55	0.201385	0.109029	1.84708	0.0647354	0.638041
AMN	699.633	-0.539323	0.218112	-2.47269	0.0134099	0.258121
AMN1	26.9632	-0.274688	0.420266	-0.653606	0.513366	0.999108
AMOT	9844.89	-0.277078	0.11321	-2.44746	0.0143866	0.2682
AMOTL1	471.39	-0.356407	0.138997	-2.56413	0.0103435	0.215897
AMOTL2	432.542	0.0343262	0.16218	0.211655	0.832377	0.999108
AMPD1	27.8815	0.28412	0.401231	0.70812	0.478871	0.999108
AMPD2	1814.32	-0.187776	0.134958	-1.39136	0.164116	0.911054
AMPD3	1135.99	-0.103433	0.113363	-0.912405	0.361556	0.999108
AMPH	76.5037	-0.366768	0.291057	-1.26012	0.207625	0.948136
AMT	2073.42	0.0424372	0.138906	0.305511	0.759977	0.999108
AMY1A	126.64	0.330259	0.238061	1.38729	0.165354	0.912336
AMY2A	24.6574	-0.178529	0.445718	-0.400542	0.688757	0.999108
AMZ1	9.03415	-0.358512	0.707307	-0.506869	0.612246	0.999108
AN1ZNF5L	6253.33	-0.0109986	0.13008	-0.0845526	0.932617	0.999108
ANAPC1	4299.55	0.0156982	0.118639	0.132319	0.894732	0.999108
ANAPC10	1138.38	-0.130116	0.112325	-1.15839	0.246705	0.970945
ANAPC11	1740.8	-0.0342746	0.140385	-0.244148	0.807116	0.999108
ANAPC13	698.087	-0.0254894	0.118158	-0.215723	0.829204	0.999108
ANAPC15	2529.73	-0.0276901	0.0987472	-0.280414	0.77916	0.999108
ANAPC16	1922.03	-0.0102529	0.101534	-0.100979	0.919567	0.999108
ANAPC2	2097.21	0.152754	0.124861	1.22339	0.221183	0.952514
ANAPC4	2671.79	0.0745257	0.1194	0.624167	0.532518	0.999108
ANAPC5	3791.11	-0.0901739	0.112024	-0.804949	0.420849	0.999108
ANAPC7	3078.24	0.0601074	0.115019	0.522588	0.601261	0.999108
ANGEL1	6182.7	0.0154979	0.123846	0.125139	0.900413	0.999108
ANGEL2	2118.49	0.148228	0.116845	1.26859	0.204589	0.945147
ANGPT4	12.0331	-0.614346	0.698147	-0.879967	0.378877	0.999108
ANGPTL2	51.2463	-0.404157	0.311933	-1.29565	0.195095	0.938167
ANGPTL3	239.729	-0.188176	0.282755	-0.665509	0.505725	0.999108
ANGPTL4	4066.12	0.340912	0.118506	2.87676	0.00401782	0.10916
ANGPTL7	29.2811	0.412914	0.460625	0.896422	0.370028	0.999108
ANGPTRL1	26.9166	0.16706	0.509824	0.327682	0.743152	0.999108
ANGPTRL2	16.2271	0.858209	0.597216	1.43702	0.150714	0.89664
ANK2	587.652	0.0850552	0.213704	0.398004	0.690627	0.999108
ANK3	2591.73	-0.234921	0.139447	-1.68466	0.0920533	0.754919
ANKDD1A	203.624	-0.115956	0.177333	-0.653889	0.513183	0.999108
ANKDD1B	29.0117	-0.00682878	0.423771	-0.0161143	0.987143	0.999108
ANKFN1L	226.534	-0.0921901	0.244741	-0.376684	0.706408	0.999108
ANKFY1	9986.36	-0.115763	0.102843	-1.12563	0.260322	0.983347
ANKH	9059.91	0.122631	0.108386	1.13143	0.257876	0.981564
ANKHD1	4782.56	0.156247	0.120144	1.3005	0.19343	0.938167
ANKIB1	2320.3	0.0545839	0.119006	0.458665	0.646475	0.999108
ANKLE1	1139.33	0.0374916	0.143259	0.261706	0.793548	0.999108
ANKLE2	3679.51	0.106745	0.108489	0.983929	0.32515	0.999108
ANKMY1	47.1399	-0.303336	0.32744	-0.926386	0.354245	0.999108
ANKMY2	3709.9	0.118678	0.109582	1.083	0.278809	0.989372
ANKRA2	1449.96	0.104333	0.122055	0.854807	0.392658	0.999108
ANKRD1	10.4316	0.748128	0.690814	1.08297	0.278823	0.989372
ANKRD10	864.573	0.131002	0.128223	1.02168	0.306935	0.994191
ANKRD11	14023.9	0.0501126	0.145771	0.343777	0.731014	0.999108
ANKRD12	1505.93	0.0062583	0.132357	0.0472836	0.962287	0.999108
ANKRD13A	3365.93	-0.037052	0.103889	-0.356651	0.721353	0.999108
ANKRD13B	84.4347	0.050526	0.293605	0.172088	0.863368	0.999108
ANKRD13C	4405.85	0.0493904	0.107831	0.458037	0.646926	0.999108
ANKRD13D	776.892	-0.0726622	0.154169	-0.471316	0.637415	0.999108
ANKRD16	245.543	0.153149	0.178282	0.859028	0.390325	0.999108
ANKRD17	7040.66	0.0539031	0.131191	0.410876	0.681164	0.999108
ANKRD2	87.3871	0.313268	0.299567	1.04574	0.295683	0.990355
ANKRD22	1607.66	0.352676	0.138964	2.53789	0.0111524	0.225952
ANKRD24	79.0812	0.162246	0.275113	0.589744	0.555362	0.999108
ANKRD26	459.44	0.0858925	0.138764	0.618982	0.535928	0.999108
ANKRD27	2204.01	0.359301	0.122291	2.93809	0.00330241	0.093392
ANKRD28	2817.07	0.0337565	0.111742	0.302094	0.76258	0.999108
ANKRD29	95.8701	0.0534827	0.306659	0.174405	0.861548	0.999108
ANKRD31	8.77994	0.457588	0.693317	0.659998	0.509255	0.999108
ANKRD33	67.4967	-0.870371	0.442664	-1.96621	0.049274	0.552053
ANKRD33B	790.664	0.143059	0.127311	1.1237	0.261141	0.984059
ANKRD34B	283.079	0.0402034	0.162331	0.247663	0.804395	0.999108
ANKRD34C	8.63104	-0.340066	0.737964	-0.460816	0.64493	0.999108
ANKRD39	381.554	-0.356188	0.211136	-1.68701	0.0916011	0.754903
ANKRD40	1140.66	0.0737511	0.1306	0.56471	0.572271	0.999108
ANKRD40L	1889.94	0.0807712	0.149428	0.540536	0.588827	0.999108
ANKRD42	10.9402	-0.824404	0.649668	-1.26896	0.204455	0.945091
ANKRD44	1670.01	0.126843	0.108104	1.17335	0.240656	0.96931
ANKRD46	5226.75	-0.0180301	0.104673	-0.172252	0.86324	0.999108
ANKRD49	680.119	-0.00166493	0.132102	-0.0126034	0.989944	0.999108
ANKRD50	454.026	0.00555064	0.169899	0.0326702	0.973938	0.999108
ANKRD52	2553.63	0.122202	0.116228	1.0514	0.293077	0.990355
ANKRD54	2790.08	0.0815305	0.106602	0.764814	0.444383	0.999108
ANKRD6	112.603	-0.507907	0.29657	-1.7126	0.0867855	0.736117
ANKRD60	21.2402	0.0128716	0.486789	0.0264418	0.978905	0.999108
ANKRD61	26.6749	-0.0510017	0.459733	-0.110938	0.911666	0.999108
ANKRD9	373.89	-0.236017	0.259412	-0.909815	0.36292	0.999108
ANKRD9L	18.4512	-1.35665	0.575279	-2.35824	0.0183616	0.313073
ANKS1A	823.305	0.0450469	0.119585	0.376693	0.706402	0.999108
ANKS3	1438.91	0.0827824	0.108861	0.760444	0.446989	0.999108
ANKS4B	43.5563	-0.0428738	0.404245	-0.106059	0.915536	0.999108
ANKS6	722.016	-0.00753167	0.130135	-0.0578756	0.953848	0.999108
ANKZF1	1230.75	0.145775	0.105646	1.37984	0.167636	0.917211
ANLN	10906.1	-0.11499	0.109906	-1.04626	0.295439	0.990355
ANO1	42.9651	-0.34062	0.342375	-0.994876	0.319797	0.999108
ANO10	1236.81	0.0834071	0.11475	0.726859	0.467312	0.999108
ANO2	15.7631	0.0476748	0.563673	0.0845787	0.932596	0.999108
ANO3	422.827	-0.298825	0.215153	-1.38889	0.164866	0.911381
ANO5	5266.38	0.125759	0.117379	1.07139	0.283993	0.990355
ANO8	184.446	-0.384976	0.243419	-1.58154	0.113756	0.813319
ANO9	423.131	-0.167957	0.174316	-0.96352	0.335287	0.999108
ANOS1	29.0494	0.782256	0.399652	1.95734	0.0503075	0.559296
ANP32A	7502.35	-0.18609	0.111853	-1.6637	0.0961728	0.769243
ANP32B	32981.3	-0.0119487	0.113956	-0.104854	0.916492	0.999108
ANP32E	45863	-0.0106141	0.109347	-0.0970676	0.922673	0.999108
ANPEP	12309.3	-0.0818167	0.137093	-0.596798	0.550642	0.999108
ANTXR1	115.62	0.153213	0.253799	0.603679	0.546057	0.999108
ANTXR2	1429.11	-0.251284	0.150047	-1.6747	0.0939932	0.762481
ANXA10	51.2702	0.0941081	0.333498	0.282185	0.777802	0.999108
ANXA11	2668.64	0.0190044	0.218388	0.0870214	0.930654	0.999108
ANXA13	154.582	0.348749	0.223661	1.55928	0.118931	0.827366
ANXA4	1761.61	0.116769	0.128345	0.909803	0.362926	0.999108
ANXA4L	492.4	0.065551	0.134848	0.48611	0.626889	0.999108
ANXA5	3176.56	-0.220594	0.137519	-1.6041	0.108693	0.802073
ANXA7	22.7196	-0.166856	0.508646	-0.32804	0.742882	0.999108
ANXA8	21.3434	-0.803885	0.526028	-1.52822	0.126459	0.83841
AOAH	222.937	-0.257514	0.20556	-1.25275	0.210298	0.948869
AOC1	32.2957	-0.209105	0.530785	-0.393955	0.693614	0.999108
AOC3	5135.67	0.116788	0.112163	1.04123	0.297769	0.991347
AOX1	276.609	0.0152959	0.153578	0.0995973	0.920664	0.999108
AOX2	382.961	0.0339662	0.17676	0.192161	0.847616	0.999108
AP1AR	3818.32	0.506641	0.120756	4.19558	2.72178e-05	0.00191949
AP1B1	3661.85	0.031094	0.0978382	0.31781	0.750629	0.999108
AP1G1	8567.19	0.0472615	0.0938884	0.503379	0.614698	0.999108
AP1M1	6071.41	0.152878	0.130544	1.17108	0.241566	0.970024
AP1S2	3944.14	-0.039347	0.102361	-0.384395	0.700686	0.999108
AP1S3	9.62482	0.210066	0.788625	0.266369	0.789955	0.999108
AP2A2	9461.39	-0.0418054	0.0978714	-0.427146	0.669273	0.999108
AP2B1	11149.1	-0.0223538	0.10537	-0.212146	0.831993	0.999108
AP2M1	8691.14	-0.0630859	0.097828	-0.644865	0.519015	0.999108
AP3B1	2572.51	0.00209037	0.137794	0.0151703	0.987896	0.999108
AP3B2	64.4415	-0.0292661	0.273148	-0.107144	0.914675	0.999108
AP3D1	5857.49	0.049656	0.101748	0.488028	0.62553	0.999108
AP3M1	8486.58	-0.0645851	0.109981	-0.587241	0.557042	0.999108
AP3M2	4958.83	-0.033668	0.115657	-0.291103	0.770973	0.999108
AP3S1	3561.84	-0.0992911	0.122756	-0.808849	0.418602	0.999108
AP3S2	1547.62	-0.0641155	0.122549	-0.523183	0.600847	0.999108
AP4B1	1827.5	0.160286	0.121014	1.32453	0.185327	0.930903
AP4E1	1846.48	0.203686	0.11595	1.75666	0.0789757	0.701052
AP4S1	585.398	0.123127	0.146229	0.842017	0.399778	0.999108
AP5M1	882.577	0.221143	0.177419	1.24644	0.212601	0.948869
AP5Z1	1236.36	0.0861542	0.132917	0.648181	0.516868	0.999108
APAF1	4241	0.0982129	0.112531	0.872766	0.382791	0.999108
APBA1	428.007	-0.0732738	0.139969	-0.523501	0.600626	0.999108
APBA2	42.2539	-0.181366	0.36333	-0.499177	0.617655	0.999108
APBA3	969.738	-0.0476846	0.125299	-0.380568	0.703524	0.999108
APBB1	279.266	-0.136976	0.1808	-0.757609	0.448685	0.999108
APBB1IP	243.212	-0.110243	0.2042	-0.539878	0.589281	0.999108
APBB2	1896.83	0.0239789	0.176525	0.135839	0.891949	0.999108
APBB3	17.843	-0.254051	0.611356	-0.415554	0.677736	0.999108
APC	1431.08	0.535842	0.124616	4.29993	1.70849e-05	0.00127545
APC2	34.9172	-0.309465	0.38254	-0.808974	0.41853	0.999108
APCDD1	22894	-0.183445	0.119013	-1.54139	0.123221	0.832259
APCDD1L	96.1469	0.0909504	0.245154	0.370993	0.710643	0.999108
APEH	2693.37	-0.0370876	0.122615	-0.302471	0.762293	0.999108
APELA	2716.5	-0.709442	0.126609	-5.60342	2.10157e-08	3.13778e-06
APH1A	1788.72	-0.218069	0.1189	-1.83405	0.0666464	0.64668
APH1AL	472.761	-0.0803642	0.17194	-0.467398	0.640215	0.999108
API5	8632.81	0.0518822	0.118879	0.436427	0.662527	0.999108
APIP	1989.67	0.129651	0.114505	1.13227	0.25752	0.981266
APLF	654.19	-0.0435193	0.131923	-0.329883	0.741489	0.999108
APLP2	6596.34	-0.0398997	0.0977822	-0.408047	0.683239	0.999108
APMAP	2138.83	-0.0566015	0.118456	-0.477827	0.632774	0.999108
APOA1BP	2665.91	-0.19938	0.155895	-1.27894	0.200919	0.944364
APOA2	40.2131	-0.050231	0.402275	-0.124867	0.900629	0.999108
APOA4	23.1221	0.0417883	0.701909	0.0595352	0.952526	0.999108
APOA5	34.8293	-0.0861917	0.378138	-0.227937	0.819695	0.999108
APOB	4974.02	-0.233639	0.215022	-1.08658	0.277221	0.989182
APOBEC2	40.071	0.140962	0.344009	0.409761	0.681981	0.999108
APOC3	183.777	-0.128363	0.194528	-0.659866	0.50934	0.999108
APOF	16.5291	-0.0932647	0.579602	-0.160911	0.872163	0.999108
APOH	10862.1	-0.253048	0.0991743	-2.55155	0.0107245	0.219972
APOO	2511.96	0.00124823	0.104949	0.0118937	0.99051	0.999108
APOOL	3975.96	0.0673287	0.122504	0.549604	0.582591	0.999108
APOPT1	3571.05	0.0215992	0.0978137	0.220819	0.825233	0.999108
APP	15771.5	0.023182	0.101818	0.227682	0.819894	0.999108
APPBP2	4489.75	0.0661279	0.108309	0.610552	0.541496	0.999108
APPL1	2355.55	0.203822	0.122416	1.66499	0.0959152	0.767924
APPL2	5803.14	0.163506	0.144864	1.12869	0.25903	0.982067
APRT	1185.8	0.278163	0.165513	1.68061	0.0928384	0.757937
APTX	478.045	0.0306414	0.187047	0.163817	0.869876	0.999108
AQP1	13.4969	-0.212916	0.598217	-0.355918	0.721902	0.999108
AQP10	7.90533	-0.274013	0.728258	-0.376258	0.706725	0.999108
AQP11	624.38	0.118565	0.149943	0.790734	0.429099	0.999108
AQP12A	9.5248	0.284599	0.724396	0.392878	0.69441	0.999108
AQP3	9.12476	0.206022	0.948398	0.217231	0.828028	0.999108
AQP9	224.033	-0.323472	0.265179	-1.21982	0.222532	0.954204
AQR	7947.79	0.186339	0.152912	1.21861	0.222994	0.954204
AR	940.347	-0.768752	0.129762	-5.92434	3.13554e-09	5.83881e-07
ARAP2	456.138	-0.207464	0.18165	-1.14211	0.25341	0.978531
ARC	9.68611	0.937202	0.71095	1.31824	0.187424	0.933494
ARCN1	9830.79	0.0104007	0.123759	0.0840397	0.933025	0.999108
AREG	411.957	0.145766	0.295267	0.493676	0.621535	0.999108
AREL1	1933.1	0.077492	0.0997698	0.776708	0.437331	0.999108
ARF1	39168.8	-0.0443564	0.105087	-0.422092	0.672958	0.999108
ARF3	2856.17	-0.192188	0.114645	-1.67638	0.0936636	0.761298
ARF4	16107.3	0.0320919	0.102539	0.312972	0.754302	0.999108
ARF5	448.741	-0.0257346	0.143984	-0.178732	0.858148	0.999108
ARF6	4507.38	-0.144871	0.0982888	-1.47394	0.140499	0.873072
ARFGAP1	7227.32	0.121216	0.109269	1.10934	0.267286	0.985368
ARFGAP2	2486.1	0.0472838	0.122137	0.387136	0.698656	0.999108
ARFGAP3	4367.38	0.00927543	0.158152	0.058649	0.953232	0.999108
ARFGEF1	9269.36	0.154255	0.108292	1.42443	0.154322	0.902459
ARFGEF2	7074.75	0.189514	0.106952	1.77194	0.076404	0.689675
ARFGEF3	661.862	-0.0729688	0.156845	-0.46523	0.641767	0.999108
ARFIP1	2853	-0.00130885	0.111122	-0.0117785	0.990602	0.999108
ARFIP2	5404.53	-0.0252973	0.0960534	-0.263367	0.792267	0.999108
ARFRP1	1656.54	0.00494384	0.114283	0.0432597	0.965495	0.999108
ARG2	97.2386	-0.359891	0.264357	-1.36139	0.173392	0.917751
ARGLU1	4421.94	0.0287699	0.0986996	0.29149	0.770677	0.999108
ARHGAP1	5466.92	-0.0699369	0.097117	-0.720131	0.471445	0.999108
ARHGAP10	817.213	-0.375486	0.136685	-2.74709	0.00601257	0.148818
ARHGAP11A	6307.18	-0.12456	0.0985127	-1.26441	0.206084	0.946888
ARHGAP12	2129.17	0.410685	0.111979	3.66753	0.000244907	0.0122624
ARHGAP17	3168.97	0.0820745	0.105242	0.779864	0.435471	0.999108
ARHGAP18	1984.62	0.0685041	0.122226	0.560469	0.575159	0.999108
ARHGAP19	2623.79	-0.164453	0.127959	-1.2852	0.198722	0.94122
ARHGAP20	17.7192	0.378103	0.511347	0.739424	0.459649	0.999108
ARHGAP21	1638.37	-0.0591728	0.151753	-0.389928	0.69659	0.999108
ARHGAP22	346.576	0.147343	0.152188	0.968168	0.33296	0.999108
ARHGAP23	468.538	0.0599095	0.194862	0.307445	0.758505	0.999108
ARHGAP24	736.827	-1.01643	0.203482	-4.99517	5.87837e-07	6.67275e-05
ARHGAP26	1152.89	0.0856618	0.114304	0.749421	0.453603	0.999108
ARHGAP27	132.646	0.0908364	0.265658	0.34193	0.732404	0.999108
ARHGAP28	137.651	-0.324141	0.20096	-1.61296	0.106753	0.79838
ARHGAP29	2571.23	-0.0721902	0.1194	-0.604607	0.54544	0.999108
[truncated: 15,894 more rows]

## Sheet: SHSY5Y
Symbol	baseMean	log2FoldChange	lfcSE	stat	pvalue	padj
[truncated: 18,390 more rows]

[truncated: 4 more sheets: mESCs, mLympho, Xenopus, meta]
