# Supplementary material for: Multi-species transcriptome meta-analysis of the response to retinoic acid in vertebrates and comparative analysis of the effects of retinol and retinoic acid on gene expression in LMH cells
Source: BMC Genomics. 2021 Mar 2;22:146. doi: 10.1186/s12864-021-07451-2 (PMC7923837; doi:10.1186/s12864-021-07451-2)
Supplement: Supplementary file 4 — Additional file 4. Common differentially expressed genes among all datasets after exposure to retinoic acid. [file 12864_2021_7451_MOESM4_ESM.xlsx]

## Sheet: LMH_mESCs
LMH_only	mESCs_only	mLympho_only	SHSY5Y_only	Xeno_only	LMH_mESCs	LMH_mLympho_mESCs	LMH_mLympho	LMH_SHSY5Y_mESCs	LMH_SHSY5Y	LMH_Xeno_mESCs	LMH_Xeno	mESCs_mLympho	mESCs_Xeno	mLympho_Xeno	SHSY5Y_LMH_mESCs_mLympho	SHSY5Y_mESCs	SHSY5Y_mLympho_mESCs	SHSY5Y_mLympho	SHSY5Y_Xeno_mESCs_mLympho	SHSY5Y_Xeno_mESCs
AADACL4L3	0610040F04RIK	0610039K10RIK	ABTB2	BHE40	AK5	PMEPA1	PCK1	DHRS3	GRM8	HOXB4	KIT	1700025G04RIK	FOXH1	NOD1	HIC1	ADAMTS2	RAMP1	FZD7	CYP26A1	MYC
AADACL4L5	0610040J01RIK	1110008P14RIK	ADD3	CEBPD	ARHGAP8	TOX		RARB	PI15	HOXA1		2010107G23RIK	FZD4			ADCYAP1R1	RGS16	ICA1
ABCC3	1110032F04RIK	1700001O22RIK	AQP1	DH3	DAAM2			ASCL1				2010300C02RIK	HNF1B			ARHGAP28	SCUBE1	KCNH1
ACE2	1190005I06RIK	1700028I16RIK	ASIC4	DP6	DRAXIN			CYP26B1				4930558J18RIK	HOXA2			ASS1		SULF2
ACSL5	1500009C09RIK	1700071M16RIK	ATP7A	HUNK	FLRT3							9330182L06RIK	HOXD1			BHLHE40		TGM2
ADAM28	1500015O10RIK	1810006J02RIK	B4GALT6	LOC108695998	FRK							ACACB	JUNB			CBLN4
ADGRG6	1500026H17RIK	1810011H11RIK	BTG2	LOC108697667	FRRS1L							ADGRE5	LHX1			CCDC68
AFAP1L1	1700001L05RIK	2810408I11RIK	C11orf53	LOC108698106	GATA5							ADGRG1	ME3			CHST15
AFF3	1700007K13RIK	2810417H13RIK	CBLN2	LOC108698341	GDNF							AHSG	SKIDA1			CNR1
ALDH1A3	1700008J07RIK	4732414G09RIK	CCBE1	LOC108699362	GYPC							ALDH1B1	SOX9			CRABP2
BARL	1700010N08RIK	4930525D18RIK	CCNA1	LOC108703372	HOXA3							ANLN	ZIC1			CXCR4
BDKRB2	1700011H14RIK	4933427D06RIK	CHRM2	LOC108703560	HOXA4							ARNTL				DIO3
C26H6orf89	1700013H16RIK	8430423G03RIK	CMKLR1	LOC108708049	HOXA5							ASNS				DLG2
CABLES2	1700016C19RIK	9030204H09RIK	CNN2	LOC108710157	HOXB3							ATP10A				DLK1
CAPN13	1700019A02RIK	9630013D21RIK	CNTN1	LOC108711343	KCNC1							ATP1A3				FAM124A
CDH20	1700019D03RIK	A630034I12RIK	COLCA1	LOC108713337	KLF4							ATP6V0A4				FAT3
CDKN1A	1700028B04RIK	AA467197	CPED1	LOC108714209	LRRC75B							BCL2L14				FOXC1
CYP8B1	1700031F05RIK	ABCA1	CTSB	LOC108715248	MSX2							CALCRL				GALNT6
DIO2	1700040G22RIK	ABCB1B	CTSH	LOC108718894	MYRIP							CAR12				GNG8
ELF3	1700052K11RIK	ABI3BP	DAPL1	LOC108718895	NRIP1							CAR2				GRID1
FAM117B	1700057H21RIK	ACHE	DKK2	LOC108718897	OBSCN							CARS				HIVEP2
FAM46A	1700061G19RIK	ACP5	DOK4	LOC108719927	PCDH17							CBFA2T3				HOXC5
FGD4	1700063H04RIK	ADAM8	DRGX	LOC495060	PHACTR2							CCDC63				HOXD4
FHL3	1700097N02RIK	ADAMTSL2	DUSP16	NKX6-2	PROX1							CD36				HOXD8
GDPD4	1700108F19RIK	ADGRL2	EGR1	RIPY2.2	PRSS23							CD83				HOXD9
GPR37L1	1700112E06RIK	AHCY	ELMOD1	SEMA3F	PTN							CDH1				IGFBP5
GSL	1810011O10RIK	AKAP3	ERI1	TXNIP	RUNX2							CHAC1				ITGA1
HS3ST1	1810019D21RIK	ALMS1	FAM30A	ZNF703	STC2							CLDN11				JADE2
HTR2A	1810062G17RIK	AMICA1	FAM71D		TFPI2							CMTM3				JAKMIP1
IQCH	1810063I02RIK	ANKLE1	FGF14		TNFRSF1B							COL4A2				KRT80
KIF21B	2010111I01RIK	ANKRD6	FRMD4A		TOX3							CPE				LHFPL2
KLF-4	2010204K13RIK	AP3M2	GNG2		TTYH3							CPNE2				LMO4
KLHDC7A	2010315B03RIK	APOL7E	GPR19									CRXOS				LRRC4
LEKR1	2210416O15RIK	APOLD1	GPR35									CTH				MFAP4
LOC100858306	2310034P14RIK	ARHGEF39	GUCY1A1									CYP26C1				MPPED2
LOC100859691	2410006H16RIK	ARHGEF40	HEY1									DERL3				NAV2
LOC101747446	2410021H03RIK	ASF1B	HTR2B									DMRTA2				NEBL
LOC101748063	2410022M11RIK	ASPM	IGFBP3									DPF1				NEDD9
LOC107049176	2410080I02RIK	ATP2B2	INHBA									EPPK1				NEIL2
LOC107051850	2410124H12RIK	AUNIP	INSM2									ERGIC2				NTNG2
LOC107052653	2500002B13RIK	AURKA	ISL1									EYA2				PDE3A
LOC107054076	2500004C02RIK	B930041F14RIK	KITLG									FAM184B				PDZRN3
LOC107054206	2510009E07RIK	BANF2OS	LAMA4									FAT4				PEAR1
LOC107054535	2610008E11RIK	BANK1	LILRA2									FCGR2B				PHOX2B
LOC107054729	2610021A01RIK	BARD1	LINC01116									FETUB				PLAT
LOC107054815	2610306M01RIK	BBC3	LINC01587									FGR				PLEKHA6
LOC107054867	2610528J11RIK	BC048644	LINC01833									FN1				PLPP3
LOC107054934	2700081O15RIK	BC094916	LINC02381									GALNT3				PRKCH
LOC107055526	2810030D12RIK	BCAT1	LINC02623									GBP2				RET
LOC112530143	2810032G03RIK	BCO2	LINC02717									GBP2B				RGS2
LOC112530510	2810405F15RIK	BLM	LINGO2									GBP4				RPH3A
LOC112531797	2810433D01RIK	BMF	LOC102724977									GCGR				SDC2
LOC112531868	2810459M11RIK	BOK	LOC105370399									GM29932				SLC6A17
LOC112531887	2900005J15RIK	BUB1	LOC105373754									GM35315				SLIT2
LOC112531904	2900011O08RIK	BUB1B	LOC107984257									GM38465				SORBS2
LOC112533358	2900041M22RIK	C5AR2	LOC107986780									GM39194				THSD4
LOC769646	2900092D14RIK	CACNA1I	LOC107987208									GM39769				VGF
MC5R	3110040M04RIK	CACNB4	NCAM2									GM5039				VIM
MCT2L	4921525O09RIK	CALR3	NOS1									GUCY1A3				WSCD2
MRAP	4930412O13RIK	CAMK2N1	NPY									HCK
MYO7A	4930432K21RIK	CASC5	NTRK2									HEYL
MYOM1	4930435F18RIK	CCDC102A	OTUD1									HIVEP3
NANOS1	4930442L01RIK	CCDC15	PAICSP1									HSPB8
NGEF	4930444M15RIK	CCDC152	PAPPA2									IFITM3
NR1H4	4930451G09RIK	CCDC18	PLK2									IGF1
NR2E1	4930461G14RIK	CCDC180	PPP1R3B									IL4RA
PAQR9	4930470H14RIK	CCDC34	PRICKLE1									IL6RA
PI16	4930480K23RIK	CCL5	PRR16									IQCD
PLPP1	4930517G24RIK	CCL6	PRSS12									IRX3
PRKAA2	4930519F16RIK	CCNA2	PTPRH									ITGA3
PRKCD	4930523C07RIK	CCNB2	PTPRU									KCNG2
RASSF8	4930526L06RIK	CCSAP	RELN									KLF2
RBBP8NL	4930548H24RIK	CD1D2	RGS8									KLHL32
RBPMS	4930579F01RIK	CD200	RTL1									KRT18
RND3	4933403O08RIK	CD28	SCG2									LGALS3
SAMHD1	4933416C03RIK	CD300LF	SERTM1									LMNA
SAMSN1	4933438K21RIK	CD40	SH2B3									LOC101055939
SERPINB2	5033404E19RIK	CD44	SIX3									LOCKD
SLC5A12	5330413P13RIK	CD69	SKAP2									MCF2L
SLCO2B1	5330416C01RIK	CDC20	SLC10A4									MEGF6
STARD13	5430402O13RIK	CDCA3	SPRY1									MEIS3
SYNJ2	5730405O15RIK	CDCA7	TLE3									MFHAS1
TBX21	5730596B20RIK	CDCA8	TNR									MPZL2
TC2N	5930403L14RIK	CENPA	TP73-AS1									MTHFD2
THBS1	5930403N24RIK	CENPE	UNC5D									MYBL2
TLDC2	5930430L01RIK	CENPF	VTN									MYH14
TMEM132D	6030419C18RIK	CENPL	XYLT1									NBL1
TMEM213	6330403K07RIK	CENPN	ZNF804A									NTN1
TMEM27	6330410L21RIK	CFAP46										NUPR1
TNFRSF11B	6430548M08RIK	CHEK1										NXPH4
TNFRSF8	6530402F18RIK	CHPF										OAF
TOR4A	6530403H02RIK	CHST11										OAS2
TPPP	8030474K03RIK	CIT										OASL2
ZNF503	8430429K09RIK	CKAP2										OLFML2B
	9030617O03RIK	CKAP2L										OSBPL10
	9130008F23RIK	CKS1B										PARP12
	9130019O22RIK	CLDN10										PDE9A
	9130023H24RIK	CLDN12										PHF11A
	9130024F11RIK	CLEC2G										PHF19
	9130227L01RIK	CLEC4F										PIF1
	9230102O04RIK	CLMP										PIK3R3
	9330133O14RIK	CLSPN										PRKAR1B
	9430069I07RIK	COL9A3										PRRG4
	9430078K24RIK	COQ10B										PSD3
	9530052C20RIK	COX6A2										RASAL1
	9530057J20RIK	CPEB1										RBPMS2
	9530068E07RIK	CST7										REC8
	9630028I04RIK	CTXN1										REEP1
	A230050P20RIK	CYP39A1										RRAGD
	A230077H06RIK	D630045J12RIK										S100A6
	A2M	DAPK2										SEMA3A
	A430060F13RIK	DBF4										SEMA3D
	A4GALT	DDIAS										SERPINE1
	A530040E14RIK	DEPDC1A										SEZ6L
	A630077J23RIK	DISC1										SHCBP1L
	A630089N07RIK	DKK3										SKAP1
	A730017C20RIK	DLL4										SLC4A11
	A730082K24RIK	DMPK										SLC6A13
	A730089K16RIK	DMXL2										SLC7A5
	A830018L16RIK	DNAH14										SPON1
	A830080D01RIK	DNAJB5										SPP1
	A830082K12RIK	DNHD1										SV2B
	A930004D18RIK	DOK7										SYCE2
	A930017K11RIK	DSTYK										TCEA3
	A930024E05RIK	DTL										TCP11X2
	A930033H14RIK	DUT										THY1
	AA414992	E230013L22RIK										TMEM26
	AA623943	E230029C05RIK										TRABD2B
	AA684185	E2F8										TRIB3
	AARS	ECT2										TRIM62
	AASS	EFNA4										TRP53I11
	AATK	EMP1										USP35
	ABCA3	EPHB4										ZAP70
	ABCA8B	EXO1										ZBP1
	ABCB5	FAM109A										ZDHHC2
	ABCC2	FAM214B										ZFP473
	ABCC4	FAM63A
	ABCD2	FAM83D
	ABCG1	FAM83H
	ABCG3	FANCD2
	ABCG4	FANCI
	ABCG5	FAR2
	ABCG8	FBXL22
	ABHD11	FCGR3
	ABHD11OS	FCGRT
	ABHD15	FCRL1
	ABI3	FFAR2
	ABT1	FOXM1
	ACADM	FSBP
	ACAP1	FSCN1
	ACBD7	FZD9
	ACCS	GAB1
	ACCSL	GATSL2
	ACE3	GBP10
	ACKR3	GBP6
	ACKR4	GBP8
	ACOT9	GBP9
	ACP6	GIMAP1OS
	ACP7	GIMAP4
	ACPP	GIMAP7
	ACRBP	GIMAP8
	ACSL1	GINS1
	ACSS1	GM10259
	ACSS3	GM1043
	ACTN3	GM11397
	ACVR2A	GM11787
	ADAD1	GM11827
	ADAM11	GM11832
	ADAM19	GM12505
	ADAMDEC1	GM12522
	ADAMTS1	GM12873
	ADAMTS12	GM13167
	ADAMTS14	GM13232
	ADAMTS17	GM13237
	ADAMTS18	GM13238
	ADAMTS19	GM13247
	ADAMTS20	GM13648
	ADAMTS5	GM13710
	ADAMTS7	GM14144
	ADAP1	GM14150
	ADARB2	GM14377
	ADCK2	GM14506
	ADCK3	GM14548
	ADCY2	GM15083
	ADCY6	GM15133
	ADCY8	GM15210
	ADD2	GM15433
	ADGRA2	GM15452
	ADGRA3	GM15674
	ADGRB2	GM15987
	ADGRD1	GM16350
	ADGRD2-PS	GM17757
	ADGRF3	GM17788
	ADGRG5	GM18853
	ADGRL3	GM1965
	ADH1	GM20485
	ADH7	GM20875
	ADHFE1	GM29371
	ADI1	GM29791
	ADM	GM29838
	ADM2	GM30411
	ADRA2A	GM30611
	ADRA2B	GM30771
	ADRA2C	GM31223
	ADRB2	GM31249
	ADRB3	GM31597
	AEBP1	GM31812
	AES	GM31940
	AF067061	GM31945
	AF067063	GM32006
	AFF2	GM32059
	AGAP2	GM32236
	AGBL3	GM32675
	AGO4	GM33669
	AGPAT3	GM34215
	AGTR1A	GM34225
	AHR	GM34415
	AHRR	GM34505
	AIF1L	GM34746
	AIFM2	GM34795
	AIG1	GM34908
	AIM1L	GM35522
	AIM2	GM36203
	AIRE	GM36603
	AIRN	GM38425
	AJAP1	GM38514
	AK3	GM38515
	AK7	GM38525
	AKAIN1	GM38555
	AKR1C12	GM38632
	AKR1C13	GM38718
	AKR1C18	GM38859
	AKR1C19	GM39266
	ALCAM	GM39338
	ALDH1A1	GM39868
	ALDH1A2	GM39869
	ALDH1A7	GM40022
	ALDH1L1	GM40158
	ALDH1L2	GM40405
	ALDH2	GM40905
	ALDH3A1	GM40906
	ALDH3B2	GM41658
	ALDH6A1	GM42047
	ALDOA	GM42048
	ALDOC	GM42135
	ALG13	GM42270
	ALG2	GM42377
	ALPK1	GM4604
	ALX1	GM4610
	ALX3	GM5070
	ALX4	GM5123
	AMBP	GM5281
	AMER2	GM5547
	AMFR	GM5593
	AMHR2	GM5596
	AMOT	GM5755
	AMOTL2	GM5841
	AMPD3	GM6904
	AMY1	GM7901
	ANGPTL2	GM8203
	ANK1	GM8532
	ANKRD1	GM9067
	ANKRD13B	GM9347
	ANKRD2	GM9826
	ANKRD22	GM9899
	ANKRD27	GNAI1
	ANKRD33B	GPM6A
	ANKRD35	GPRC5A
	ANKRD37	GPSM2
	ANKRD44	GPT2
	ANKS6	GRAMD2
	ANO1	GRTP1
	ANO4	GSDMA
	ANO5	GSR
	ANO9	H2AFX
	ANTXR1	HAP1
	ANTXR2	HECW2
	ANXA11	HEPACAM2
	ANXA6	HIRIP3
	ANXA7	HMGB2
	ANXA8	IFI204
	AOAH	IFI30
	AOC3	IFI44
	AP1M2	IGF1OS
	AP5B1	IGKV1-108
	APBA2	IGKV10-96
	APBB1IP	IGKV14-126-1
	APC2	IGKV2-107
	APELA	IGKV2-109
	APLP1	IGKV3-4
	APOB	IGKV6-32
	APOBEC1	IL18
	APOBEC2	IL1R2
	APOBEC3	IL1RL2
	APOC1	INSM1
	APOD	IQGAP3
	APOE	IRF5
	APOL7B	IRF7
	APP	ISLR2
	AQP3	ITGAM
	AQP6	JADE1
	ARC	KCNK13
	ARG1	KCNT2
	ARG2	KIF14
	ARHGAP15	KIF18A
	ARHGAP24	KIF22
	ARHGAP25	KIF23
	ARHGAP29	KIF24
	ARHGAP31	KIF2C
	ARHGAP36	KNSTRN
	ARHGEF1	KNTC1
	ARHGEF17	LAIR1
	ARHGEF18	LAMA5
	ARHGEF19	LAPTM5
	ARHGEF26	LAT
	ARHGEF9	LIG1
	ARID1B	LOC100041903
	ARID5B	LOC102639543
	ARL14EPL	LOC102640977
	ARL16	LOC102643083
	ARL2BP	LOC105243233
	ARNT2	LOC105246707
	ARPIN	LOC108167326
	ARPP21	LOC108167374
	ARSB	LOC108167446
	ARSI	LOC108167649
	ART1	LOC108167724
	ARXES1	LOC108167726
	ARXES2	LOC108167774
	ASAH2	LOC108168200
	ASAP3	LOC108168814
	ASB13	LOC108168870
	ASB16	LOC108168965
	ASB4	LOC108168968
	ASCL2	LOC545966
	ASGR1	LRRC25
	ASIC2	LTBP4
	ASPG	MAD2L1
	ASPHD1	MAFA
	ASTN1	MALL
	ASXL3	MAPK8IP1
	ATF3	MAPRE3
	ATF4	MARCH1
	ATF7IP2	MASTL
	ATG9B	MC1R
	ATOH8	MCM10
	ATP10D	MCM5
	ATP12A	MEI1
	ATP1A2	MELK
	ATP1B1	MGAT5
	ATP1B2	MIR22HG
	ATP2B1	MIR7240
	ATP2B3	MKI67
	ATP4A	MLXIP
	AU015228	MMP9
	AU015836	MOGS
	AU018091	MORN4
	AU019990	MPEG1
	AU022751	MPV17L2
	AW551984	MRAS
	AXIN2	MT2
	B020004J07RIK	MYPOP
	B020031M17RIK	MYZAP
	B130016D09RIK	NAIP1
	B230206L02RIK	NBN
	B230311B06RIK	NCAPD2
	B3GALT1	NCAPG
	B3GAT1	NCAPH
	B3GNT2	NCF1
	B4GALNT1	NDC1
	B4GALNT2	NEIL1
	B4GALNT3	NEIL3
	B4GALT2	NEK6
	B4GAT1	NEURL3
	B630019K06RIK	NOTCH2
	B930095G15RIK	NRARP
	BACH2	NRBP2
	BAG2	NRGN
	BAIAP2L1	NSL1
	BAMBI-PS1	NUF2
	BARX1	NUSAP1
	BATF3	OAS1A
	BAZ2A	OASL1
	BAZ2B	OIP5
	BC017158	OLFR1033
	BC027072	ORM2
	BC030500	OSGIN1
	BC034090	P2RX3
	BC048403	P2RY13
	BC048559	PAICS
	BC048679	PASK
	BC064078	PAX7
	BC080695	PCDHGA6
	BC147527	PERM1
	BCAS1	PHGDH
	BCAT2	PHLDA3
	BCHE	PINLYP
	BCKDHA	PIRA1
	BCL11A	PIRA2
	BCL11B	PIRB
	BCL2	PKD1L2
	BCL2L1	PLA2G2F
	BCL3	PLB1
	BDH1	PLEKHG4
	BEAN1	PLK1
	BEX2	PLK4
	BHLHA9	PLXNA4OS1
	BHLHE22	POLE
	BHLHE41	PRC1
	BICC1	PRG3
	BICD1	PRKAG3
	BIN1	PRSS30
	BIRC3	PSAPL1
	BLNK	PSRC1
	BLVRB	PTAFR
	BMI1	PTPN5
	BMP1	PYDC4
	BMP2	PYHIN1
	BMP5	QRFPR
	BMP7	RAB20
	BMPR1A	RAD18
	BMPR1B	RAD51
	BNC1	RAD51AP1
	BNIP3	RAD54B
	BNIPL	RAD54L
	BOC	RAG1
	BRDT	RAG2
	BRINP3	RALGPS2
	BSPRY	RASA3
	BST2	RCN3
	BTBD19	RGL3
	BVES	RGS1
	BVHT	RHOC
	C130021I20RIK	RIMKLA
	C130026I21RIK	RPL17-PS4
	C130026L21RIK	RPL30-PS2
	C130073F10RIK	RRM1
	C130083M11RIK	RSAD2
	C330002G04RIK	RUNDC3B
	C330020E22RIK	S100A4
	C330021F23RIK	SAPCD2
	C430049B03RIK	SCIMP
	C430049E01RIK	SDC3
	C530008M17RIK	SDS
	C77370	SEC16B
	C8B	SELL
	CABLES1	SERPINA3F
	CACFD1	SERPINB9C
	CACHD1	SERPINB9D
	CACNA1B	SERPINB9E
	CACNA1C	SERPINB9F
	CACNA1G	SERPINB9G
	CACNA1S	SGOL2A
	CACNB2	SGSM1
	CACNG4	SH2D1B1
	CADM3	SHCBP1
	CADPS	SHROOM3
	CADPS2	SLAMF9
	CALCA	SLC12A5
	CALCR	SLC19A2
	CALML4	SLC2A6
	CALR4	SLC35F3
	CAMK1	SLC41A2
	CAMK1D	SLC6A9
	CAMK2D	SLC7A1
	CAMK4	SLC8B1
	CAND2	SLC9A5
	CAP2	SLCO1A5
	CAPG	SLCO1A6
	CAPN3	SLCO1B2
	CAPN6	SMC2
	CAPSL	SMC4
	CAR10	SNORD42A
	CAR3	SOX12
	CARD14	SPC25
	CARD19	SPNS2
	CASD1	SPX
	CASKIN1	SRC
	CASKIN2	SRCIN1
	CASP12	SSC5D
	CASP8	SSPN
	CASQ2	STIL
	CASS4	STXBP1
	CATIP	SVOPL
	CAV1	SYNE4
	CAV2	TACC3
	CBFA2T2	TBX19
	CBLC	TBXAS1
	CBR3	TECPR1
	CBS	THSD1
	CBX2	TICRR
	CBX4	TLL2
	CBX8	TLR1
	CCDC141	TLR12
	CCDC149	TLR3
	CCDC151	TMEM176A
	CCDC162	TMEM176B
	CCDC170	TMEM221
	CCDC177	TMPRSS4
	CCDC33	TMTC1
	CCDC42	TNFSF4
	CCDC58	TNNT2
	CCDC60	TPCN1
	CCDC61	TPX2
	CCDC64B	TRIM30C
	CCDC80	TRP53TG5
	CCDC85A	TSNAXIP1
	CCDC88B	TSPAN15
	CCDC92B	TUB
	CCL3	TYROBP
	CCL4	UACA
	CCNB1IP1	UBE2C
	CCNB3	UBE2T
	CCND2	UFSP1
	CCNE2	UPB1
	CCNJL	USP18
	CCSER1	USP2
	CD109	VSIG2
	CD163	WDFY3
	CD164L2	WEE1
	CD19	WNT10A
	CD2	WSB2
	CD248	XDH
	CD24A	XKR5
	CD274	YAP1
	CD300E	YBX3
	CD37	ZAN
	CD6	ZBTB8B
	CD68	ZWILCH
	CD7
	CD74
	CD79B
	CD80
	CD8B1
	CD9
	CDC14A
	CDC42EP1
	CDC42EP5
	CDH11
	CDH2
	CDH24
	CDH3
	CDH4
	CDH6
	CDH8
	CDH9
	CDHR1
	CDK14
	CDK5R1
	CDKL4
	CDKN1C
	CDKN2A
	CDKN2C
	CDON
	CDS1
	CDX1
	CDX4
	CDYL2
	CEACAM16
	CEBPA
	CEBPZOS
	CECR6
	CELF4
	CELF5
	CENPB
	CERKL
	CERS4
	CFAP43
	CFAP45
	CFAP77
	CFH
	CFHR2
	CFL2
	CHCHD10
	CHCHD4
	CHD3
	CHD3OS
	CHD5
	CHD9
	CHEK2
	CHGA
	CHKA
	CHL1
	CHMP4C
	CHN2
	CHPF2
	CHRDL1
	CHRM3
	CHRM4
	CHRNA3
	CHRNA4
	CHRNA5
	CHRNA9
	CHST1
	CHST14
	CHST2
	CHST7
	CHST8
	CHSY3
	CIART
	CILP2
	CISD2
	CITED1
	CKB
	CKMT1
	CLCA1
	CLCA4A
	CLCA4B
	CLCN4
	CLCN5
	CLCNKB
	CLDN1
	CLDN2
	CLDN3
	CLDN4
	CLDN6
	CLDN7
	CLEC10A
	CLEC14A
	CLEC1B
	CLEC2D
	CLEC2L
	CLIC5
	CLIP1
	CLIP3
	CLSTN2
	CLTB
	CLVS2
	CLYBL
	CMAH
	CMBL
	CMTM8
	CNGA3
	CNGB1
	CNKSR2
	CNPY1
	CNRIP1
	CNTD1
	CNTFR
	CNTLN
	CNTN2
	CNTNAP3
	COBL
	COBLL1
	COCH
	COL11A1
	COL11A2
	COL12A1
	COL14A1
	COL16A1
	COL18A1
	COL1A1
	COL1A2
	COL22A1
	COL23A1
	COL25A1
	COL26A1
	COL27A1
	COL28A1
	COL2A1
	COL3A1
	COL4A1
	COL4A4
	COL4A5
	COL4A6
	COL5A3
	COL6A1
	COL6A2
	COL6A4
	COL6A5
	COL8A1
	COL8A2
	COLGALT2
	COMMD3
	COX18
	COX6B2
	COX7A1
	CP
	CPA5
	CPB2
	CPLX1
	CPLX2
	CPM
	CPNE4
	CPNE9
	CPQ
	CPSF4L
	CPT1A
	CPTP
	CPZ
	CRABP1
	CRB2
	CRB3
	CREBRF
	CREG1
	CRELD1
	CRIM1
	CRISPLD1
	CRISPLD2
	CROCC2
	CRTC3
	CRY1
	CRYBG3
	CRYGD
	CRYGE
	CRYGF
	CSF1
	CSMD1
	CSN3
	CSRNP3
	CSRP2
	CTBP2
	CTDNEP1
	CTDSP1
	CTDSPL
	CTF2
	CTNNA2
	CTNND2
	CTSO
	CTTNBP2
	CUEDC1
	CX3CL1
	CXCL10
	CXCL12
	CXCL15
	CXCL5
	CXXC4
	CYB5D1
	CYB5R1
	CYB5R2
	CYBB
	CYBRD1
	CYP11A1
	CYP27B1
	CYP2B23
	CYP2J13
	CYP2J9
	CYP2S1
	CYP3A13
	CYP4F15
	CYP4F39
	CYS1
	D130037M23RIK
	D330045A20RIK
	D430019H16RIK
	D430041D05RIK
	D630039A03RIK
	D630045M09RIK
	D730005E14RIK
	D7ERTD143E
	D930007P13RIK
	D930048N14RIK
	DAB2
	DACH1
	DACH2
	DAG1
	DAPP1
	DAZL
	DBHOS
	DBN1
	DBX1
	DBX2
	DCAF4
	DCC
	DCDC2A
	DCDC2C
	DCDC5
	DCHS1
	DCLK1
	DCLK2
	DCLRE1B
	DCN
	DCSTAMP
	DCX
	DDAH1
	DDC
	DDIT3
	DDIT4
	DDN
	DDX58
	DDX60
	DEFB25
	DEFB42
	DENND1C
	DENND2C
	DENND5B
	DEPTOR
	DFNA5
	DGKA
	DGKK
	DGKZ
	DHODH
	DHTKD1
	DIAPH1
	DISP1
	DKK1
	DKKL1
	DLC1
	DLEU7
	DLGAP1
	DLGAP2
	DLGAP3
	DLL3
	DLX3
	DMBX1
	DMRT3
	DMRTA1
	DMRTB1
	DMRTC2
	DMTN
	DNAAF3
	DNAH12
	DNAH17
	DNAH2
	DNAH6
	DNAH7C
	DNAH8
	DNAIC1
	DNAIC2
	DNAJA4
	DNAJB3
	DNAJC5G
	DNAJC6
	DNER
	DNMT3B
	DNMT3L
	DOC2B
	DOCK10
	DOCK3
	DOCK5
	DOCK6
	DOCK7
	DOCK8
	DOK1
	DOK2
	DOK5
	DOLK
	DPF3
	DPP6
	DPP7
	DPPA3
	DPPA4
	DPPA5A
	DPYD
	DPYS
	DPYSL3
	DPYSL4
	DPYSL5
	DRD3
	DSC2
	DSC3
	DSCAM
	DSCAML1
	DSP
	DTX1
	DTX3L
	DTX4
	DUOX2
	DUOXA2
	DUSP1
	DUSP14
	DUSP22
	DUSP26
	DUSP27
	DUSP5
	DUSP8
	DYNC2H1
	DYNLL2
	DZIP1L
	E030003E18RIK
	E030011O05RIK
	E030044B06RIK
	E130307A14RIK
	E130317F20RIK
	E330020D12RIK
	E430018J23RIK
	E530011L22RIK
	EBF1
	EBF3
	EBF4
	EBI3
	ECEL1
	ECHDC2
	ECHDC3
	ECI3
	ECM1
	EDIL3
	EDN1
	EDN3
	EDNRA
	EDNRB
	EEF1E1
	EFCAB10
	EFCAB7
	EFEMP1
	EFHD1
	EFNA2
	EFNA5
	EFNB1
	EFNB2
	EFNB3
	EGFEM1
	EGFLAM
	EGLN3
	EGR4
	EHD2
	EID1
	EIF2S2
	EIF4A2
	EIF4EBP1
	EIF4G3
	ELAVL2
	ELAVL3
	ELDR
	ELFN1
	ELL2
	ELL3
	ELMO1
	ELN
	ELOVL2
	ELOVL4
	EME2
	EMILIN1
	EMILIN2
	EML1
	EMX2
	ENC1
	ENDOV
	ENGASE
	ENO3
	ENOX1
	ENPEP
	ENPP1
	ENPP2
	ENPP3
	ENTPD1
	ENTPD2
	EPAS1
	EPB41L4AOS
	EPCAM
	EPHA1
	EPHA2
	EPHA3
	EPHA7
	EPHB1
	EPHB2
	EPHX1
	EPHX2
	EPM2A
	EPN3
	EPO
	ERAS
	ERBB2
	ERBB2IP
	ERBB3
	ERBB4
	ERCC4
	ERO1L
	ERRFI1
	ESCO2
	ESPL1
	ESPNL
	ESRP1
	ESRRB
	ESX1
	ETV4
	ETV5
	EXOC3L
	EXOC3L2
	EXTL1
	EYA1
	EYA4
	EZH1
	F11R
	F2
	F2RL1
	F830208F22RIK
	F8A
	FADD
	FADS1
	FADS2
	FADS3
	FAH
	FAM101B
	FAM102B
	FAM110B
	FAM120C
	FAM122A
	FAM129A
	FAM129B
	FAM131C
	FAM149A
	FAM162A
	FAM163A
	FAM163B
	FAM167A
	FAM171A1
	FAM171A2
	FAM171B
	FAM174B
	FAM178A
	FAM181A
	FAM181B
	FAM183B
	FAM189A1
	FAM19A4
	FAM19A5
	FAM205A1
	FAM205C
	FAM208A
	FAM20C
	FAM212B
	FAM25C
	FAM35A
	FAM3C
	FAM46B
	FAM57A
	FAM57B
	FAM65B
	FAM65C
	FAM69A
	FAM69C
	FAM78A
	FAM78B
	FAM81A
	FAM83F
	FAM90A1A
	FARP1
	FARP2
	FAT2
	FAXC
	FBLIM1
	FBLN7
	FBN1
	FBN2
	FBP1
	FBXL16
	FBXL7
	FBXL8
	FBXO10
	FBXO15
	FBXO22
	FBXO32
	FBXO43
	FBXO47
	FEZ1
	FGD1
	FGD3
	FGF1
	FGF17
	FGF21
	FGF4
	FGF5
	FGF9
	FGFBP1
	FGFBP3
	FGFR2
	FGFR3
	FGFRL1
	FHL1
	FHL4
	FHOD3
	FIBCD1
	FIG4
	FIGN
	FIGNL2
	FILIP1
	FILIP1L
	FKBP14
	FKRP
	FLRT1
	FLRT2
	FLT4
	FMN1
	FMNL1
	FMO1
	FN3K
	FNDC1
	FNDC4
	FNDC5
	FOLR1
	FOXA1
	FOXA2
	FOXB1
	FOXC2
	FOXD1
	FOXD2
	FOXD2OS
	FOXD3
	FOXE3
	FOXF1
	FOXI3
	FOXJ1
	FOXL2
	FOXL2OS
	FOXP2
	FOXP4
	FOXR2
	FRAS1
	FRAT1
	FREM1
	FRMPD3
	FRY
	FRZB
	FST
	FUT1
	FUT11
	FUT4
	FUT8
	FUT9
	FXN
	FXYD2
	FXYD6
	FYN
	FZD1
	FZD2
	FZD3
	FZD5
	FZD6
	FZD8
	G2E3
	G730013B05RIK
	GAB2
	GABRA1
	GABRA4
	GABRB3
	GABRG3
	GABRP
	GABRR1
	GAD1
	GAL3ST4
	GALNT13
	GALNT16
	GALNT4
	GALNT7
	GALNT9
	GALR2
	GALT
	GARNL3
	GART
	GAS1
	GAS5
	GAS8
	GATA1
	GATA2
	GATA3
	GATA6
	GATM
	GATSL3
	GBP3
	GBP7
	GBX1
	GBX2
	GCA
	GCH1
	GCK
	GCLM
	GCM1
	GCNT2
	GCNT4
	GDF11
	GDF15
	GDF3
	GDF6
	GDF7
	GDPD1
	GDPD2
	GDPD5
	GEM
	GFOD1
	GFPT2
	GFRA1
	GFRA3
	GFRA4
	GFY
	GGCT
	GGNBP1
	GGT1
	GGT6
	GIMAP6
	GJB1
	GJB2
	GJB3
	GJB4
	GJB5
	GK
	GLB1
	GLCCI1
	GLDC
	GLI3
	GLIS1
	GLIS2
	GLIS3
	GLOD5
	GLRB
	GLRX
	GLT1D1
	GLTSCR1L
	GLUD1
	GLYCTK
	GM10037
	GM10069
	GM10416
	GM10512
	GM10532
	GM10687
	GM10696
	GM10863
	GM10865
	GM11335
	GM11454
	GM11457
	GM11469
	GM11543
	GM11544
	GM11545
	GM11546
	GM11627
	GM11732
	GM11734
	GM12052
	GM12108
	GM12576
	GM12724
	GM12758
	GM12762
	GM12789
	GM12794
	GM12800
	GM12992
	GM13078
	GM13083
	GM13101
	GM13119
	GM13261
	GM13360
	GM13375
	GM13510
	GM13534
	GM13580
	GM13657
	GM13855
	GM14149
	GM14164
	GM14569
	GM15050
	GM15290
	GM15744
	GM15915
	GM16551
	GM1673
	GM17026
	GM17232
	GM17250
	GM17266
	GM17619
	GM17644
	GM17762
	GM18418
	GM18983
	GM19345
	GM19554
	GM19705
	GM1995
	GM19950
	GM2022
	GM2027
	GM2035
	GM20362
	GM20465
	GM20544
	GM2056
	GM20605
	GM2065
	GM2075
	GM20767
	GM20939
	GM2102
	GM21168
	GM21181
	GM21283
	GM21358
	GM2163
	GM2164
	GM21680
	GM21818
	GM22
	GM2483
	GM26507
	GM26564
	GM266
	GM26644
	GM26688
	GM26911
	GM27204
	GM28401
	GM28455
	GM28876
	GM28905
	GM29243
	GM29695
	GM29812
	GM29895
	GM29943
	GM29979
	GM30060
	GM30119
	GM30121
	GM30164
	GM30204
	GM30220
	GM30234
	GM30255
	GM30320
	GM30321
	GM30528
	GM30536
	GM30693
	GM30717
	GM30875
	GM30969
	GM31118
	GM31276
	GM31365
	GM31624
	GM31630
	GM31645
	GM31653
	GM31693
	GM31758
	GM31791
	GM31907
	GM32267
	GM32316
	GM32342
	GM32367
	GM32403
	GM32434
	GM32549
	GM32673
	GM32688
	GM32768
	GM32820
	GM32848
	GM32946
	GM32994
	GM32999
	GM33027
	GM33043
	GM33168
	GM33169
	GM33201
	GM33224
	GM33318
	GM33377
	GM33388
	GM33391
	GM33460
	GM33490
	GM33497
	GM33555
	GM33601
	GM33655
	GM33663
	GM33676
	GM33700
	GM33721
	GM33778
	GM33923
	GM33973
	GM34032
	GM34128
	GM34154
	GM34194
	GM34293
	GM34360
	GM34545
	GM34607
	GM34656
	GM34952
	GM34968
	GM34978
	GM35035
	GM35040
	GM35066
	GM35160
	GM35267
	GM35281
	GM35317
	GM35340
	GM35388
	GM35458
	GM35498
	GM35515
	GM35531
	GM35572
	GM35607
	GM35631
	GM35689
	GM35864
	GM35953
	GM35974
	GM35986
	GM36005
	GM36038
	GM36089
	GM36210
	GM36298
	GM36464
	GM36562
	GM36585
	GM36634
	GM36718
	GM36722
	GM36808
	GM36841
	GM36856
	GM36862
	GM38415
	GM38417
	GM38422
	GM38427
	GM38456
	GM38462
	GM38469
	GM38509
	GM38524
	GM38639
	GM38643
	GM38698
	GM38781
	GM38894
	GM38947
	GM38999
	GM39000
	GM39024
	GM39030
	GM39150
	GM39349
	GM39457
	GM39458
	GM39470
	GM39488
	GM39529
	GM39605
	GM39624
	GM39714
	GM39858
	GM39962
	GM39983
	GM39991
	GM40007
	GM40019
	GM40040
	GM40200
	GM40202
	GM40251
	GM40304
	GM40349
	GM40441
	GM40645
	GM4066
	GM40662
	GM40689
	GM40695
	GM40709
	GM40723
	GM40781
	GM40820
	GM40847
	GM40848
	GM40910
	GM40954
	GM40983
	GM40988
	GM41004
	GM41065
	GM41099
	GM41127
	GM41258
	GM41259
	GM41409
	GM41458
	GM41510
	GM41537
	GM41595
	GM41604
	GM41676
	GM41677
	GM41728
	GM41875
	GM41958
	GM41984
	GM42000
	GM42012
	GM42216
	GM42346
	GM42362
	GM42381
	GM42411
	GM428
	GM4285
	GM44
	GM4788
	GM4850
	GM4858
	GM4890
	GM4944
	GM4971
	GM4981
	GM4982
	GM5053
	GM5067
	GM5091
	GM5134
	GM5225
	GM5541
	GM5543
	GM5576
	GM5580
	GM5607
	GM5628
	GM5636
	GM5782
	GM590
	GM6410
	GM6639
	GM6685
	GM6792
	GM6909
	GM7104
	GM715
	GM7325
	GM7627
	GM7694
	GM7765
	GM7827
	GM7898
	GM7969
	GM8016
	GM8182
	GM8300
	GM8314
	GM8332
	GM8493
	GM8541
	GM8579
	GM867
	GM8674
	GM8994
	GM9107
	GM9125
	GM9176
	GM9458
	GM9495
	GM9519
	GM9536
	GM9564
	GM9573
	GM9621
	GM9631
	GM9758
	GM9776
	GM9895
	GM9918
	GM9919
	GMFG
	GNA14
	GNA15
	GNAO1
	GNAS
	GNAT1
	GNAT2
	GNB4
	GNB5
	GNG10
	GNG3
	GNGT2
	GNMT
	GNPDA1
	GOLT1A
	GOT1
	GOT1L1
	GPA33
	GPC3
	GPC5
	GPC6
	GPD1
	GPR146
	GPR153
	GPR156
	GPR160
	GPR161
	GPR176
	GPR182
	GPR27
	GPR3
	GPR39
	GPR50
	GPR63
	GPRC5C
	GPRIN1
	GPS2
	GPSM1
	GPX2
	GPX3
	GPX6
	GPX8
	GRB10
	GREB1
	GREB1L
	GRHL1
	GRHL2
	GRHL3
	GRIA1
	GRIFIN
	GRIK2
	GRIK3
	GRIK5
	GRIN1
	GRIN1OS
	GRIN2C
	GRIN2D
	GRIP1
	GRIP2
	GRK4
	GRK5
	GRM2
	GSTA3
	GSTA4
	GSTK1
	GSTM1
	GSTM3
	GSTM6
	GSTM7
	GSTT2
	GT(PU21)140IMEG
	GTSF1
	GTSF1L
	GUCY1A2
	GULP1
	GXYLT2
	GYG
	H19
	H1F0
	H1FX
	H2-AA
	H2-BL
	H2-K1
	H2AFJ
	H2AFY2
	H60B
	HABP4
	HACD4
	HAGHL
	HAGLR
	HALR1
	HAND2
	HAPLN1
	HAPLN3
	HAT1
	HCN2
	HCN3
	HCN4
	HCRTR1
	HCRTR2
	HDAC9
	HDC
	HDGFRP3
	HDHD3
	HEG1
	HELB
	HELLS
	HERC6
	HES2
	HES5
	HES6
	HESX1
	HEY2
	HHAT
	HHIP
	HIBADH
	HIF3A
	HIPK2
	HIPK3
	HIST1H1C
	HIST1H2AH
	HIST1H2BH
	HIST1H3F
	HIST1H4I
	HIST3H2BA
	HIVEP1
	HK1
	HK2
	HLTF
	HMCN1
	HMCN2
	HMGA2
	HMGB1L
	HMGB3
	HMGCLL1
	HMGN2
	HMGN3
	HMHA1
	HMOX1
	HMX1
	HMX2
	HMX3
	HNF1A
	HNF4A
	HOGA1
	HOMER2
	HOMEZ
	HOOK2
	HOPX
	HORMAD1
	HORMAD2
	HOTAIRM1
	HOXA6
	HOXA7
	HOXA9
	HOXAAS2
	HOXAAS3
	HOXB1
	HOXB13
	HOXB2
	HOXB5
	HOXB5OS
	HOXB6
	HOXB7
	HOXB8
	HOXB9
	HOXC4
	HOXC6
	HOXC8
	HOXC9
	HOXD13
	HOXD3
	HP1BP3
	HPDL
	HPGD
	HPN
	HPSE
	HR
	HRC
	HRH2
	HRH3
	HS3ST3A1
	HS3ST4
	HS3ST6
	HS6ST2
	HS6ST3
	HSD11B2
	HSD17B1
	HSD17B11
	HSD17B14
	HSD3B6
	HSF2BP
	HSH2D
	HSPA12B
	HSPA4L
	HSPBAP1
	HTATIP2
	HTRA3
	HYDIN
	HYI
	IARS
	ICA1L
	ICAM1
	ICK
	ID1
	ID2
	ID3
	IDH3A
	IER5L
	IFI35
	IFIT2
	IFITM1
	IFITM7
	IGDCC3
	IGF2
	IGF2BP3
	IGF2OS
	IGFBP4
	IGHV3-3
	IGKV3-11
	IGSF1
	IGSF21
	IGSF9B
	IKZF1
	IKZF2
	IL10
	IL10RB
	IL17B
	IL17D
	IL17F
	IL17RD
	IL1R1
	IL1RAP
	IL20RB
	IL23A
	IL25
	IL27RA
	IL7
	ILDR1
	ILDR2
	IMPA2
	INAFM2
	INHA
	INHBB
	INHBE
	INPP4B
	INPP5D
	INPP5E
	INVS
	IP6K2
	IPP
	IQCG
	IRAK3
	IRF1
	IRF2
	IRF6
	IRS1
	IRS2
	IRS4
	IRX1
	IRX2
	IRX3OS
	IRX4
	IRX5
	IRX6
	ISLR
	ISM1
	ISOC2A
	ISPD
	ITGA11
	ITGA2
	ITGA6
	ITGA8
	ITGB3BP
	ITGB7
	ITGB8
	ITIH5
	ITPK1
	ITPKA
	ITPR1
	ITPR2
	ITPR3
	ITPRIP
	IZUMO1
	IZUMO1R
	JAG1
	JAK2
	JAK3
	JAM2
	JAM3
	JARID2
	JAZF1
	JOSD2
	JRK
	JUN
	JUND
	JUP
	KANK2
	KAT2B
	KAT2B-PS
	KAT6B
	KAZALD1
	KAZN
	KBTBD11
	KBTBD13
	KBTBD4
	KBTBD6
	KCNA1
	KCNA2
	KCNA5
	KCNAB1
	KCND3
	KCNE1L
	KCNF1
	KCNG1
	KCNG3
	KCNH3
	KCNH4
	KCNH5
	KCNH8
	KCNIP1
	KCNIP2
	KCNJ3
	KCNK10
	KCNK12
	KCNK5
	KCNMA1
	KCNQ3
	KCNQ4
	KCNQ5
	KCNS2
	KCNT1
	KCNU1
	KCNV2
	KCTD1
	KCTD11
	KCTD12
	KCTD12B
	KCTD16
	KCTD19
	KCTD8
	KDM3A
	KDM4C
	KDM4D
	KDM4DL
	KHDRBS1
	KHDRBS3
	KIF12
	KIF1B
	KIF26B
	KIRREL
	KIRREL2
	KIRREL3
	KITL
	KLB
	KLF15
	KLF5
	KLF8
	KLF9
	KLHDC8A
	KLHDC8B
	KLHL14
	KLHL17
	KLHL18
	KLHL21
	KLHL23
	KLHL29
	KLHL6
	KLHL8
	KLK1
	KLK10
	KLK11
	KLK13
	KMT2E
	KNDC1
	KRT14
	KRT17
	KRT20
	KRT23
	KRT4
	KRT42
	KRT5
	KRT8
	KRTAP4-13
	KYAT3
	KYNU
	L1TD1
	L2HGDH
	L3MBTL2
	LACE1
	LAD1
	LAG3
	LAMA2
	LAMA3
	LAMB3
	LAMC2
	LAP3
	LARP6
	LARS
	LATS2
	LBH
	LBP
	LDB2
	LDB3
	LDHB
	LDHC
	LDHD
	LDLRAD4
	LDOC1
	LDOC1L
	LEF1
	LEFTY1
	LEFTY2
	LETMD1
	LEXM
	LGALS12
	LGALS4
	LGALS9
	LGI2
	LGI3
	LGR5
	LHFP
	LHX1OS
	LHX2
	LHX9
	LIFR
	LIMA1
	LIMCH1
	LIMD1
	LIN28B
	LIN7A
	LINCRED2
	LINGO1
[truncated: 1,716 more rows]
