# Supplementary material for: Multi-species transcriptome meta-analysis of the response to retinoic acid in vertebrates and comparative analysis of the effects of retinol and retinoic acid on gene expression in LMH cells
Source: BMC Genomics. 2021 Mar 2;22:146. doi: 10.1186/s12864-021-07451-2 (PMC7923837; doi:10.1186/s12864-021-07451-2)
Supplement: Supplementary file 5 — Additional file 5. Results of clusterProfiler analyses of differentially expressed genes from the meta-analysis and LMH cells exposed to retinoic acid and retinol for 1 h and 4 h. [file 12864_2021_7451_MOESM5_ESM.xlsx]

## Sheet: meta_BP
ID	Description	GeneRatio	BgRatio	pvalue	p.adjust	qvalue	geneID	Count
GO:0030198	extracellular matrix organization	33/331	368/18396	3.03262e-14	6.31221e-11	4.97297e-11	SMAD3/HPSE2/COL24A1/HAPLN1/NOX1/COL7A1/CCDC80/CHADL/COL28A1/SCUBE1/JAM3/COL13A1/COLQ/TNFRSF11B/NTN4/TIMP2/MFAP5/COL6A2/ABI3BP/VCAM1/SCUBE3/MYH11/CDH1/FLRT2/COL22A1/FAP/RGCC/ITGAD/TLL1/VTN/TGFB2/LUM/PDGFRA	33
GO:0043062	extracellular structure organization	33/331	369/18396	3.27737e-14	6.31221e-11	4.97297e-11	SMAD3/HPSE2/COL24A1/HAPLN1/NOX1/COL7A1/CCDC80/CHADL/COL28A1/SCUBE1/JAM3/COL13A1/COLQ/TNFRSF11B/NTN4/TIMP2/MFAP5/COL6A2/ABI3BP/VCAM1/SCUBE3/MYH11/CDH1/FLRT2/COL22A1/FAP/RGCC/ITGAD/TLL1/VTN/TGFB2/LUM/PDGFRA	33
GO:0048705	skeletal system morphogenesis	21/331	239/18396	2.43397e-09	3.12521e-06	2.46215e-06	SMAD3/RARB/CYP26B1/HOXB2/COL7A1/HOXB1/HOXA2/DHRS3/HOXA5/COL13A1/HOXA3/COL6A2/WNT9A/RFLNA/COCH/NOG/NEUROG1/FGFR2/PDGFRA/SATB2/SCARA3	21
GO:0003002	regionalization	24/331	351/18396	2.5025e-08	2.40991e-05	1.89861e-05	GDNF/SMAD3/LMX1B/ETS2/CYP26C1/CYP26B1/HOXB2/HEYL/HOXB1/HOXA2/WNT5A/SEMA3A/HOXA5/SETDB2/TBR1/SOSTDC1/HOXA3/DLL4/GBX2/NOG/NBL1/NEUROG1/FGFR2/DMRT2	24
GO:0007389	pattern specification process	26/331	446/18396	1.5891e-07	0.000122424	9.64498e-05	GDNF/SMAD3/LMX1B/ETS2/CYP26C1/CYP26B1/HOXB2/HEYL/HOXB1/HOXA2/WNT5A/SEMA3A/HOXA5/SETDB2/TBR1/SOSTDC1/HOXA3/DAAM2/DLL4/GBX2/NOG/NBL1/NEUROG1/FGFR2/SATB2/DMRT2	26
GO:0051216	cartilage development	17/331	209/18396	2.53438e-07	0.000159873	0.000125953	SMAD3/RARB/COL7A1/CHADL/WNT5A/HOXA5/HOXA3/COL6A2/WNT9A/RFLNA/COCH/ADAMTS7/NOG/RSPO2/LUM/SATB2/SCARA3	17
GO:0048562	embryonic organ morphogenesis	20/331	288/18396	2.93218e-07	0.000159873	0.000125953	SMAD3/RARB/HOXB2/MYO7A/HOXB1/HOXA2/WNT5A/HOXA5/SETDB2/FOXI1/TH/NTN1/HOXA3/WNT9A/GBX2/NOG/NEUROG1/FGFR2/PDGFRA/SATB2	20
GO:0048732	gland development	25/331	433/18396	3.32031e-07	0.000159873	0.000125953	SMAD3/RARB/LBH/WNT5A/SEMA3A/SERPINC1/HOXA5/BSX/NTN4/NTN1/SOSTDC1/HOXA3/ELF5/GATA6/NOG/IRS2/CDH1/EDAR/ONECUT1/GHRHR/VTN/TGFB2/FGFR2/PDGFRA/NR5A1	25
GO:0048706	embryonic skeletal system development	13/331	126/18396	4.50794e-07	0.00019294	0.000152004	SMAD3/HOXB2/HOXB1/HOXA2/WNT5A/HOXA5/HOXA3/WNT9A/NOG/FGFR2/PDGFRA/SATB2/DMRT2	13
GO:0001763	morphogenesis of a branching structure	16/331	196/18396	5.45806e-07	0.000210245	0.000165638	GDNF/ERMN/WNT5A/SEMA3A/GREB1L/HOXA5/COL13A1/SLIT2/NTN4/CTSH/DLL4/GBX2/NOG/RSPO2/SOX8/FGFR2	16
GO:0007411	axon guidance	19/331	276/18396	6.65831e-07	0.00022577	0.000177869	GDNF/RET/HOXA2/WNT5A/SEMA3A/SLIT2/TBR1/PDLIM7/NTN4/GFRA1/NTN1/GBX2/NOG/IRS2/FLRT2/PLXNB1/NTNG2/EPHB1/PTPRO	19
GO:0097485	neuron projection guidance	19/331	277/18396	7.03334e-07	0.00022577	0.000177869	GDNF/RET/HOXA2/WNT5A/SEMA3A/SLIT2/TBR1/PDLIM7/NTN4/GFRA1/NTN1/GBX2/NOG/IRS2/FLRT2/PLXNB1/NTNG2/EPHB1/PTPRO	19
GO:0048384	retinoic acid receptor signaling pathway	7/331	30/18396	8.17309e-07	0.000233234	0.00018375	CYP26A1/RARB/CYP26C1/CYP26B1/DHRS3/CRABP2/ESRRG	7
GO:0048704	embryonic skeletal system morphogenesis	11/331	93/18396	8.88086e-07	0.000233234	0.00018375	SMAD3/HOXB2/HOXB1/HOXA2/HOXA5/HOXA3/WNT9A/NOG/FGFR2/PDGFRA/SATB2	11
GO:0048568	embryonic organ development	24/331	428/18396	9.66631e-07	0.000233234	0.00018375	GDNF/SMAD3/RARB/HOXB2/MYO7A/HOXB1/HOXA2/WNT5A/VASH2/HOXA5/SETDB2/ZFP36L1/FOXI1/TH/NTN1/HOXA3/WNT9A/GBX2/NOG/NEUROG1/TGFB2/FGFR2/PDGFRA/SATB2	24
GO:0090596	sensory organ morphogenesis	18/331	256/18396	9.68783e-07	0.000233234	0.00018375	RARB/CYP26B1/PDE6C/MYO7A/ROM1/HOXA2/NTRK2/WNT5A/FOXI1/TH/NTN1/WNT9A/GBX2/NOG/NEUROG1/SOX8/EPHB1/FGFR2	18
GO:0060411	cardiac septum morphogenesis	10/331	76/18396	1.03532e-06	0.000234592	0.000184819	RARB/NOTCH2/HEYL/WNT5A/DHRS3/SLIT2/GATA6/NOG/TGFB2/FGFR2	10
GO:0001101	response to acid chemical	21/331	343/18396	1.16821e-06	0.00024706	0.000194642	CYP26A1/RARB/CYP26B1/RET/OXT/CCL19/HOXA2/NTRK2/WNT5A/TH/PKD2L1/WNT9A/ADIPOQ/CTSH/PTAFR/ABCC2/PRKCE/SREBF1/SST/FGFR2/PDGFRA	21
GO:0048483	autonomic nervous system development	8/331	45/18396	1.21862e-06	0.00024706	0.000194642	GDNF/HOXB2/RET/HOXB1/SEMA3A/VCAM1/GBX2/SOX8	8
GO:0007409	axonogenesis	25/331	468/18396	1.38347e-06	0.000266456	0.000209923	GDNF/RET/DCLK1/HOXA2/NTRK2/WNT5A/SEMA3A/SLIT2/TBR1/PDLIM7/NTN4/GFRA1/NTN1/CRABP2/GBX2/NOG/IRS2/FLRT2/SLITRK2/NPTX1/PLXNB1/NTNG2/EPHB1/FGFR2/PTPRO	25
GO:0021675	nerve development	10/331	79/18396	1.48986e-06	0.000273283	0.000215301	HOXB2/RET/HOXB1/SEMA3A/HOXA3/VCAM1/NEUROG1/NPTX1/GABRB2/EPHB1	10
GO:0072001	renal system development	19/331	293/18396	1.63248e-06	0.000285832	0.000225188	GDNF/SMAD3/CYP26A1/RARB/CYP26B1/RET/HEYL/WNT5A/GREB1L/SLIT2/ADIPOQ/CTSH/NOG/GLIS2/SOX8/TGFB2/FGFR2/PDGFRA/PTPRO	19
GO:0045165	cell fate commitment	18/331	271/18396	2.19058e-06	0.000366874	0.000289036	ETS2/NOTCH2/CYP26B1/HOXA2/WNT5A/TBR1/SOSTDC1/TBX10/WNT9A/MIR133A1/DLL4/ELF5/GATA6/NEUROG1/SOX8/ONECUT1/FGFR2/SATB2	18
GO:0061448	connective tissue development	18/331	273/18396	2.43113e-06	0.000390196	0.00030741	SMAD3/RARB/COL7A1/CHADL/WNT5A/HOXA5/HOXA3/COL6A2/WNT9A/RFLNA/COCH/ADAMTS7/NOG/RSPO2/SOX8/LUM/SATB2/SCARA3	18
GO:0001822	kidney development	18/331	278/18396	3.14043e-06	0.000483878	0.000381216	GDNF/SMAD3/CYP26A1/RARB/CYP26B1/RET/HEYL/GREB1L/SLIT2/ADIPOQ/CTSH/NOG/GLIS2/SOX8/TGFB2/FGFR2/PDGFRA/PTPRO	18
GO:0051963	regulation of synapse assembly	11/331	106/18396	3.29026e-06	0.000487465	0.000384041	OXT/NTRK2/WNT5A/COLQ/LRRTM3/NTN1/SRPX2/FLRT2/SLITRK2/NTNG2/EPHB1	11
GO:0032526	response to retinoic acid	11/331	108/18396	3.95483e-06	0.000558913	0.00044033	CYP26A1/RARB/CYP26B1/RET/OXT/HOXA2/WNT5A/WNT9A/CTSH/SREBF1/FGFR2	11
GO:0007416	synapse assembly	14/331	177/18396	4.06271e-06	0.000558913	0.00044033	OXT/NTRK2/WNT5A/COLQ/LRRTM3/NTN1/SRPX2/CDH1/FLRT2/SLITRK2/GABRB2/PLXNB1/NTNG2/EPHB1	14
GO:0061138	morphogenesis of a branching epithelium	14/331	182/18396	5.61856e-06	0.0007463	0.000587961	GDNF/WNT5A/SEMA3A/GREB1L/HOXA5/SLIT2/NTN4/CTSH/DLL4/GBX2/NOG/RSPO2/SOX8/FGFR2	14
GO:0060562	epithelial tube morphogenesis	19/331	322/18396	6.46669e-06	0.000830324	0.000654157	GDNF/SMAD3/RET/WNT5A/GREB1L/HOXA5/SETDB2/SLIT2/STARD13/NTN1/SOSTDC1/CTSH/DLL4/GBX2/NOG/RSPO2/SOX8/TGFB2/FGFR2	19
GO:0048385	regulation of retinoic acid receptor signaling pathway	5/331	16/18396	6.79055e-06	0.000843781	0.000664759	CYP26A1/CYP26C1/CYP26B1/DHRS3/CRABP2	5
GO:0008045	motor neuron axon guidance	6/331	28/18396	8.74632e-06	0.00102474	0.000807326	HOXA2/SEMA3A/SLIT2/NTN1/NOG/NTNG2	6
GO:0072073	kidney epithelium development	12/331	140/18396	8.77893e-06	0.00102474	0.000807326	GDNF/SMAD3/RARB/RET/HEYL/GREB1L/SLIT2/ADIPOQ/NOG/SOX8/FGFR2/PTPRO	12
GO:0001655	urogenital system development	19/331	330/18396	9.17357e-06	0.00103931	0.000818805	GDNF/SMAD3/CYP26A1/RARB/CYP26B1/RET/HEYL/WNT5A/GREB1L/SLIT2/ADIPOQ/CTSH/NOG/GLIS2/SOX8/TGFB2/FGFR2/PDGFRA/PTPRO	19
GO:0060348	bone development	15/331	217/18396	9.60354e-06	0.00105694	0.000832692	RARB/NOTCH2/CYP26B1/COL7A1/DHRS3/COL13A1/RANBP3L/COL6A2/RFLNA/COCH/NEUROG1/MYOC/PLXNB1/FGFR2/SCARA3	15
GO:0021602	cranial nerve morphogenesis	6/331	29/18396	1.0862e-05	0.00113082	0.000890897	HOXB2/HOXB1/SEMA3A/HOXA3/NEUROG1/EPHB1	6
GO:0060536	cartilage morphogenesis	6/331	29/18396	1.0862e-05	0.00113082	0.000890897	COL7A1/HOXA5/COL6A2/COCH/RSPO2/SCARA3	6
GO:0001503	ossification	21/331	398/18396	1.1839e-05	0.0012001	0.00094548	SMAD3/OXT/GDPD2/HOXA2/WNT5A/DHRS3/TWIST2/COL13A1/PDLIM7/RANBP3L/RFLNA/CYP24A1/NOG/CEBPD/RSPO2/SOX8/MYOC/TGFB2/PLXNB1/FGFR2/SATB2	21
GO:0061037	negative regulation of cartilage development	6/331	30/18396	1.33731e-05	0.00131863	0.00103886	RARB/CHADL/WNT9A/RFLNA/ADAMTS7/NOG	6
GO:0003205	cardiac chamber development	13/331	171/18396	1.37638e-05	0.00131863	0.00103886	RARB/NOTCH2/HEYL/WNT5A/DHRS3/GREB1L/SLIT2/DLL4/GATA6/NOG/SCN5A/TGFB2/FGFR2	13
GO:0048880	sensory system development	20/331	371/18396	1.40353e-05	0.00131863	0.00103886	SMAD3/RARB/PDE6C/ADAMTS18/RET/MYO7A/ROM1/CRYBG3/NTRK2/WNT5A/SEMA3A/CRYBB1/TH/WNT9A/DLL4/SLC17A8/SOX8/TGFB2/EPHB1/PDGFRA	20
GO:0048754	branching morphogenesis of an epithelial tube	12/331	150/18396	1.76961e-05	0.00162299	0.00127864	GDNF/WNT5A/GREB1L/HOXA5/SLIT2/CTSH/DLL4/GBX2/NOG/RSPO2/SOX8/FGFR2	12
GO:0035270	endocrine system development	11/331	127/18396	1.88332e-05	0.00168711	0.00132916	SMAD3/WNT5A/HOXA5/HOXA3/GATA6/NOG/CDH1/ONECUT1/GHRHR/PDGFRA/NR5A1	11
GO:0030278	regulation of ossification	14/331	203/18396	1.95051e-05	0.00170758	0.00134529	SMAD3/OXT/GDPD2/HOXA2/WNT5A/DHRS3/TWIST2/PDLIM7/RANBP3L/RFLNA/NOG/CEBPD/TGFB2/FGFR2	14
GO:0071695	anatomical structure maturation	15/331	232/18396	2.12247e-05	0.00181683	0.00143136	RET/CCL19/WNT5A/HOXA5/NTN4/CDKN1A/RFLNA/GAL/REC8/GLDN/SOX8/MYOC/GHRHR/TGFB2/PLXNB1	15
GO:0003206	cardiac chamber morphogenesis	11/331	129/18396	2.18181e-05	0.00181885	0.00143295	RARB/NOTCH2/HEYL/WNT5A/DHRS3/SLIT2/DLL4/GATA6/NOG/TGFB2/FGFR2	11
GO:0048545	response to steroid hormone	20/331	383/18396	2.21926e-05	0.00181885	0.00143295	RARB/OXT/HEYL/LBH/AGXT/SLIT2/ZFP36L1/TH/CDKN1A/ADIPOQ/PTAFR/GRIP1/ABCC2/SREBF1/ESRRG/GPR83/SST/GHRHR/TGFB2/NR5A1	20
GO:0021879	forebrain neuron differentiation	7/331	49/18396	2.5723e-05	0.00206427	0.0016263	WNT5A/SEMA3A/SLIT2/TBR1/GBX2/FGFR2/SATB2	7
GO:0001654	eye development	19/331	362/18396	3.31987e-05	0.00260983	0.00205611	SMAD3/RARB/PDE6C/ADAMTS18/RET/MYO7A/ROM1/CRYBG3/NTRK2/WNT5A/CRYBB1/TH/WNT9A/DLL4/SLC17A8/SOX8/TGFB2/EPHB1/PDGFRA	19
GO:0003279	cardiac septum development	10/331	112/18396	3.46751e-05	0.00267137	0.0021046	RARB/NOTCH2/HEYL/WNT5A/DHRS3/SLIT2/GATA6/NOG/TGFB2/FGFR2	10
GO:0150063	visual system development	19/331	366/18396	3.85401e-05	0.00285416	0.0022486	SMAD3/RARB/PDE6C/ADAMTS18/RET/MYO7A/ROM1/CRYBG3/NTRK2/WNT5A/CRYBB1/TH/WNT9A/DLL4/SLC17A8/SOX8/TGFB2/EPHB1/PDGFRA	19
GO:0060349	bone morphogenesis	10/331	114/18396	4.04001e-05	0.00285416	0.0022486	RARB/CYP26B1/COL7A1/DHRS3/COL13A1/COL6A2/COCH/NEUROG1/FGFR2/SCARA3	10
GO:0061035	regulation of cartilage development	8/331	72/18396	4.4398e-05	0.00285416	0.0022486	SMAD3/RARB/CHADL/WNT5A/WNT9A/RFLNA/ADAMTS7/NOG	8
GO:0009952	anterior/posterior pattern specification	14/331	219/18396	4.51237e-05	0.00285416	0.0022486	SMAD3/ETS2/CYP26C1/HOXB2/HEYL/HOXB1/HOXA2/WNT5A/HOXA5/HOXA3/GBX2/NOG/NEUROG1/DMRT2	14
GO:0043583	ear development	14/331	219/18396	4.51237e-05	0.00285416	0.0022486	MYO7A/HOXA2/WNT5A/FOXI1/NTN1/GBX2/SLC17A8/NOG/NOX3/CEBPD/NEUROG1/GABRB2/TGFB2/FGFR2	14
GO:0050804	modulation of chemical synaptic transmission	21/331	436/18396	4.54129e-05	0.00285416	0.0022486	GDNF/P2RX1/SNCAIP/OXT/SHISA8/CACNG3/PLAT/NTRK2/GRIA1/CNR1/SLC8A3/GRM5/SLC24A2/KMO/ADIPOQ/PRKCE/CDH1/NPTX1/SORCS3/NTNG2/EPHB1	21
GO:0009111	vitamin catabolic process	4/331	12/18396	4.54559e-05	0.00285416	0.0022486	CYP26A1/CYP26C1/CYP26B1/CYP24A1	4
GO:0099550	trans-synaptic signaling, modulating synaptic transmission	4/331	12/18396	4.54559e-05	0.00285416	0.0022486	PLAT/NTRK2/CNR1/GRM5	4
GO:0099566	regulation of postsynaptic cytosolic calcium ion concentration	4/331	12/18396	4.54559e-05	0.00285416	0.0022486	GRIA1/WNT5A/SLC8A3/GRM5	4
GO:1901888	regulation of cell junction assembly	13/331	192/18396	4.66654e-05	0.00285416	0.0022486	SMAD3/OXT/NTRK2/WNT5A/COLQ/LRRTM3/NTN1/SRPX2/FLRT2/SLITRK2/MYOC/NTNG2/EPHB1	13
GO:0030522	intracellular receptor signaling pathway	16/331	278/18396	4.69035e-05	0.00285416	0.0022486	CYP26A1/RARB/CYP26C1/CYP26B1/IRF7/ALPK1/HEYL/LBH/DHRS3/CRABP2/GRIP1/CYP24A1/SREBF1/ESRRG/GHRHR/NR5A1	16
GO:0099177	regulation of trans-synaptic signaling	21/331	437/18396	4.69358e-05	0.00285416	0.0022486	GDNF/P2RX1/SNCAIP/OXT/SHISA8/CACNG3/PLAT/NTRK2/GRIA1/CNR1/SLC8A3/GRM5/SLC24A2/KMO/ADIPOQ/PRKCE/CDH1/NPTX1/SORCS3/NTNG2/EPHB1	21
GO:0032331	negative regulation of chondrocyte differentiation	5/331	23/18396	4.71631e-05	0.00285416	0.0022486	RARB/CHADL/WNT9A/RFLNA/ADAMTS7	5
GO:0048762	mesenchymal cell differentiation	14/331	220/18396	4.74211e-05	0.00285416	0.0022486	GDNF/SMAD3/CYP26C1/RET/HEYL/WNT5A/SEMA3A/RANBP3L/GBX2/NOG/RGCC/SOX8/TGFB2/FGFR2	14
GO:0060485	mesenchyme development	16/331	279/18396	4.89591e-05	0.00290139	0.00228582	GDNF/SMAD3/CYP26C1/RET/HEYL/WNT5A/SEMA3A/HOXA5/ZFP36L1/RANBP3L/GBX2/NOG/RGCC/SOX8/TGFB2/FGFR2	16
GO:0030879	mammary gland development	11/331	142/18396	5.31505e-05	0.00310206	0.00244391	LBH/WNT5A/SERPINC1/HOXA5/BSX/NTN1/SOSTDC1/ELF5/IRS2/GHRHR/FGFR2	11
GO:0021884	forebrain neuron development	5/331	24/18396	5.87006e-05	0.00337485	0.00265882	WNT5A/SEMA3A/SLIT2/GBX2/FGFR2	5
GO:0001649	osteoblast differentiation	14/331	225/18396	6.05109e-05	0.00342776	0.00270051	SMAD3/GDPD2/HOXA2/TWIST2/PDLIM7/RANBP3L/CYP24A1/NOG/CEBPD/RSPO2/SOX8/MYOC/FGFR2/SATB2	14
GO:0022612	gland morphogenesis	10/331	120/18396	6.26597e-05	0.0034753	0.00273796	WNT5A/SEMA3A/BSX/NTN4/NTN1/SOSTDC1/NOG/EDAR/TGFB2/FGFR2	10
GO:0001657	ureteric bud development	9/331	97/18396	6.31545e-05	0.0034753	0.00273796	GDNF/SMAD3/RARB/RET/GREB1L/SLIT2/NOG/SOX8/FGFR2	9
GO:0061045	negative regulation of wound healing	8/331	76/18396	6.5723e-05	0.00356358	0.00280751	SMAD3/ADAMTS18/PLAT/CDKN1A/F2/FAP/VTN/PDGFRA	8
GO:0072163	mesonephric epithelium development	9/331	98/18396	6.84576e-05	0.00356358	0.00280751	GDNF/SMAD3/RARB/RET/GREB1L/SLIT2/NOG/SOX8/FGFR2	9
GO:0072164	mesonephric tubule development	9/331	98/18396	6.84576e-05	0.00356358	0.00280751	GDNF/SMAD3/RARB/RET/GREB1L/SLIT2/NOG/SOX8/FGFR2	9
GO:0051384	response to glucocorticoid	11/331	146/18396	6.84593e-05	0.00356358	0.00280751	OXT/AGXT/SLIT2/ZFP36L1/TH/CDKN1A/ADIPOQ/PTAFR/ABCC2/GPR83/GHRHR	11
GO:0003007	heart morphogenesis	15/331	259/18396	7.51907e-05	0.00386179	0.00304245	SMAD3/RARB/NOTCH2/HEYL/WNT5A/DHRS3/SETDB2/SLIT2/TH/DLL4/GATA6/NOG/FLRT2/TGFB2/FGFR2	15
GO:0002062	chondrocyte differentiation	10/331	123/18396	7.72358e-05	0.0038738	0.00305191	SMAD3/RARB/COL7A1/CHADL/COL6A2/WNT9A/RFLNA/COCH/ADAMTS7/SCARA3	10
GO:0061041	regulation of wound healing	11/331	148/18396	7.74357e-05	0.0038738	0.00305191	SMAD3/SYTL4/ADAMTS18/PLAT/SERPINC1/CDKN1A/F2/PRKCE/FAP/VTN/PDGFRA	11
GO:0021954	central nervous system neuron development	8/331	78/18396	7.9222e-05	0.00391235	0.00308228	DCLK1/NTRK2/WNT5A/SEMA3A/SLIT2/GBX2/EPHB1/FGFR2	8
GO:0007631	feeding behavior	9/331	101/18396	8.66678e-05	0.00411485	0.00324182	OXT/TACR3/NTRK2/CNR1/BSX/TBR1/TH/IAPP/GAL	9
GO:1901890	positive regulation of cell junction assembly	9/331	101/18396	8.66678e-05	0.00411485	0.00324182	SMAD3/OXT/NTRK2/LRRTM3/SRPX2/FLRT2/SLITRK2/MYOC/EPHB1	9
GO:0003151	outflow tract morphogenesis	8/331	79/18396	8.67884e-05	0.00411485	0.00324182	RARB/HEYL/WNT5A/DHRS3/GATA6/NOG/TGFB2/FGFR2	8
GO:0021872	forebrain generation of neurons	7/331	59/18396	8.75955e-05	0.00411485	0.00324182	WNT5A/SEMA3A/SLIT2/TBR1/GBX2/FGFR2/SATB2	7
GO:0001823	mesonephros development	9/331	102/18396	9.35752e-05	0.00434279	0.0034214	GDNF/SMAD3/RARB/RET/GREB1L/SLIT2/NOG/SOX8/FGFR2	9
GO:0009651	response to salt stress	5/331	27/18396	0.000106663	0.00483371	0.00380816	OXT/TACR3/ZFP36L1/TH/KMO	5
GO:0060384	innervation	5/331	27/18396	0.000106663	0.00483371	0.00380816	RET/SEMA3A/VCAM1/NPTX1/GABRB2	5
GO:0050878	regulation of body fluid levels	22/331	500/18396	0.000113362	0.00507758	0.00400029	GP5/TRPC6/CYP26B1/P2RX1/ADAMTS18/OXT/ADRA2C/PLAT/SCUBE1/SERPINC1/ACTG1/PROZ/EHD3/F2/GATA6/PRKCE/FAP/NEUROG1/GHRHR/VTN/PDGFRA/PTPRO	22
GO:0033002	muscle cell proliferation	14/331	239/18396	0.00011529	0.00510457	0.00402155	NOX1/IL18/CDKN1A/MIR133A1/ADIPOQ/PTAFR/MIR140/GATA6/NOG/MIR130A/VIPR2/TGFB2/EPHB1/FGFR2	14
GO:0003416	endochondral bone growth	6/331	44/18396	0.000128639	0.00556019	0.00438051	RARB/COL7A1/COL6A2/COCH/FGFR2/SCARA3	6
GO:0060412	ventricular septum morphogenesis	6/331	44/18396	0.000128639	0.00556019	0.00438051	HEYL/WNT5A/SLIT2/NOG/TGFB2/FGFR2	6
GO:0048017	inositol lipid-mediated signaling	12/331	184/18396	0.000129911	0.00556019	0.00438051	IL18/NTRK2/PLD1/ZFP36L1/PTAFR/F2/IRS2/PIK3C2G/MYOC/TGFB2/PLXNB1/PDGFRA	12
GO:0007596	blood coagulation	17/331	336/18396	0.000133864	0.00566642	0.0044642	GP5/TRPC6/P2RX1/ADAMTS18/ADRA2C/PLAT/SCUBE1/SERPINC1/ACTG1/PROZ/EHD3/F2/GATA6/PRKCE/FAP/VTN/PDGFRA	17
GO:0045785	positive regulation of cell adhesion	19/331	403/18396	0.000137732	0.0057668	0.00454328	SKAP1/SMAD3/OLFM4/RET/CCDC80/EMILIN2/IL18/ICOS/CCL19/WNT5A/ABI3BP/PTAFR/PRKCE/VCAM1/RASAL3/PDCD1LG2/MYOC/VTN/TGFB2	19
GO:0048645	animal organ formation	7/331	64/18396	0.000147723	0.00611858	0.00482042	GDNF/WNT5A/TBR1/HOXA3/GATA6/NOG/FGFR2	7
GO:0048565	digestive tract development	10/331	134/18396	0.000157789	0.00640129	0.00504316	SMAD3/RARB/RET/WNT5A/HOXA5/CDKN1A/GATA6/TGFB2/FGFR2/PDGFRA	10
GO:0060572	morphogenesis of an epithelial bud	4/331	16/18396	0.000157872	0.00640129	0.00504316	WNT5A/SOSTDC1/NOG/FGFR2	4
GO:0007599	hemostasis	17/331	341/18396	0.000159685	0.00640737	0.00504795	GP5/TRPC6/P2RX1/ADAMTS18/ADRA2C/PLAT/SCUBE1/SERPINC1/ACTG1/PROZ/EHD3/F2/GATA6/PRKCE/FAP/VTN/PDGFRA	17
GO:0050817	coagulation	17/331	342/18396	0.000165342	0.00644598	0.00507836	GP5/TRPC6/P2RX1/ADAMTS18/ADRA2C/PLAT/SCUBE1/SERPINC1/ACTG1/PROZ/EHD3/F2/GATA6/PRKCE/FAP/VTN/PDGFRA	17
GO:0001754	eye photoreceptor cell differentiation	6/331	46/18396	0.000165619	0.00644598	0.00507836	PDE6C/MYO7A/ROM1/NTRK2/TH/SOX8	6
GO:0034329	cell junction assembly	19/331	409/18396	0.000166536	0.00644598	0.00507836	SMAD3/OXT/NTRK2/WNT5A/ACTG1/COLQ/LRRTM3/NTN1/SRPX2/CDH19/CDH1/FLRT2/SLITRK2/GABRB2/MYOC/PLXNB1/NTNG2/EPHB1/PTPRO	19
GO:0006939	smooth muscle contraction	9/331	110/18396	0.000167341	0.00644598	0.00507836	GDNF/P2RX1/HTR7/OXT/TACR3/ADRA2C/PTAFR/MYH11/NEUROG1	9
GO:0014068	positive regulation of phosphatidylinositol 3-kinase signaling	8/331	87/18396	0.000171671	0.00654391	0.00515551	IL18/NTRK2/F2/IRS2/MYOC/TGFB2/PLXNB1/PDGFRA	8
GO:0031960	response to corticosteroid	11/331	162/18396	0.000173281	0.00654391	0.00515551	OXT/AGXT/SLIT2/ZFP36L1/TH/CDKN1A/ADIPOQ/PTAFR/ABCC2/GPR83/GHRHR	11
GO:0003209	cardiac atrium morphogenesis	5/331	30/18396	0.000180136	0.00667196	0.0052564	NOTCH2/WNT5A/DLL4/NOG/TGFB2	5
GO:0090022	regulation of neutrophil chemotaxis	5/331	30/18396	0.000180136	0.00667196	0.0052564	CCL19/LBP/JAM3/SLIT2/TIRAP	5
GO:0098868	bone growth	6/331	47/18396	0.000187014	0.00686075	0.00540513	RARB/COL7A1/COL6A2/COCH/FGFR2/SCARA3	6
GO:0048839	inner ear development	12/331	192/18396	0.000193551	0.00703358	0.00554129	MYO7A/WNT5A/FOXI1/NTN1/GBX2/SLC17A8/NOX3/CEBPD/NEUROG1/GABRB2/TGFB2/FGFR2	12
GO:0003184	pulmonary valve morphogenesis	4/331	17/18396	0.000203531	0.00732713	0.00577257	NOTCH2/HEYL/SLIT2/TGFB2	4
GO:0021700	developmental maturation	15/331	284/18396	0.000207774	0.0074106	0.00583832	RET/CCL19/WNT5A/HOXA5/NTN4/CDKN1A/RFLNA/GAL/REC8/GLDN/SOX8/MYOC/GHRHR/TGFB2/PLXNB1	15
GO:0003407	neural retina development	7/331	68/18396	0.000216816	0.00747606	0.00588989	PDE6C/ROM1/NTRK2/DLL4/SLC17A8/SOX8/TGFB2	7
GO:0035914	skeletal muscle cell differentiation	7/331	68/18396	0.000216816	0.00747606	0.00588989	CYP26B1/ASB2/HEYL/KLHL40/HIVEP3/SOX8/EPHB1	7
GO:0051965	positive regulation of synapse assembly	7/331	68/18396	0.000216816	0.00747606	0.00588989	OXT/NTRK2/LRRTM3/SRPX2/FLRT2/SLITRK2/EPHB1	7
GO:1903035	negative regulation of response to wounding	8/331	90/18396	0.000217372	0.00747606	0.00588989	SMAD3/ADAMTS18/PLAT/CDKN1A/F2/FAP/VTN/PDGFRA	8
GO:0043010	camera-type eye development	16/331	319/18396	0.000231496	0.00789134	0.00621707	SMAD3/PDE6C/RET/ROM1/CRYBG3/NTRK2/WNT5A/CRYBB1/TH/WNT9A/DLL4/SLC17A8/SOX8/TGFB2/EPHB1/PDGFRA	16
GO:0071300	cellular response to retinoic acid	7/331	69/18396	0.000237625	0.00802924	0.00632571	RARB/CYP26B1/RET/HOXA2/WNT5A/WNT9A/FGFR2	7
GO:0061311	cell surface receptor signaling pathway involved in heart development	5/331	32/18396	0.000247162	0.00827884	0.00652236	NOTCH2/HEYL/WNT5A/DLL4/NOG	5
GO:0050803	regulation of synapse structure or activity	13/331	227/18396	0.000250742	0.00832635	0.00655978	OXT/NTRK2/WNT5A/COLQ/LRRTM3/NTN1/SRPX2/SLC17A8/FLRT2/SLITRK2/NTNG2/EPHB1/PTPRO	13
GO:0003414	chondrocyte morphogenesis involved in endochondral bone morphogenesis	4/331	18/18396	0.000257989	0.00835103	0.00657923	COL7A1/COL6A2/COCH/SCARA3	4
GO:0003429	growth plate cartilage chondrocyte morphogenesis	4/331	18/18396	0.000257989	0.00835103	0.00657923	COL7A1/COL6A2/COCH/SCARA3	4
GO:0090171	chondrocyte morphogenesis	4/331	18/18396	0.000257989	0.00835103	0.00657923	COL7A1/COL6A2/COCH/SCARA3	4
GO:0014706	striated muscle tissue development	18/331	390/18396	0.000266531	0.00855563	0.00674042	SMAD3/RARB/CYP26B1/ASB2/HEYL/WNT5A/KLHL40/DLL4/GATA6/PGM5/NOG/MYH11/HIVEP3/SOX8/TGFB2/EPHB1/FGFR2/PDGFRA	18
GO:0042471	ear morphogenesis	9/331	118/18396	0.000284282	0.00905004	0.00712993	MYO7A/HOXA2/WNT5A/FOXI1/NTN1/GBX2/NOG/NEUROG1/FGFR2	9
GO:0021545	cranial nerve development	6/331	51/18396	0.000295316	0.00932424	0.00734596	HOXB2/HOXB1/SEMA3A/HOXA3/NEUROG1/EPHB1	6
GO:0061180	mammary gland epithelium development	7/331	72/18396	0.00030988	0.00970453	0.00764556	LBH/WNT5A/HOXA5/NTN1/SOSTDC1/ELF5/FGFR2	7
GO:0055123	digestive system development	10/331	146/18396	0.0003169	0.00978835	0.0077116	SMAD3/RARB/RET/WNT5A/HOXA5/CDKN1A/GATA6/TGFB2/FGFR2/PDGFRA	10
GO:0003422	growth plate cartilage morphogenesis	4/331	19/18396	0.000322175	0.00978835	0.0077116	COL7A1/COL6A2/COCH/SCARA3	4
GO:0048486	parasympathetic nervous system development	4/331	19/18396	0.000322175	0.00978835	0.0077116	GDNF/HOXB2/HOXB1/SEMA3A	4
GO:0042445	hormone metabolic process	13/331	233/18396	0.000322721	0.00978835	0.0077116	CYP26A1/CYP26C1/CYP26B1/CPQ/DHRS3/COLQ/RDH12/CRABP2/GAL/GHRHR/RDH16/PDGFRA/NR5A1	13
GO:0032330	regulation of chondrocyte differentiation	6/331	52/18396	0.000328846	0.00989621	0.00779657	SMAD3/RARB/CHADL/WNT9A/RFLNA/ADAMTS7	6
GO:0007435	salivary gland morphogenesis	5/331	34/18396	0.000331616	0.0099022	0.00780129	SEMA3A/NTN4/EDAR/TGFB2/FGFR2	5
GO:1903522	regulation of blood circulation	15/331	297/18396	0.00033541	0.00993844	0.00782984	KCNIP1/P2RX1/OXT/TACR3/CACNG3/ADRA2C/SEMA3A/SLC8A3/TH/MIR133A1/PTAFR/EHD3/SREBF1/SCN5A/TGFB2	15
GO:0001704	formation of primary germ layer	9/331	121/18396	0.000342726	0.0100014	0.00787943	SMAD3/ETS2/COL7A1/WNT5A/ELF5/GATA6/NOG/VTN/FGFR2	9
GO:0010811	positive regulation of cell-substrate adhesion	9/331	121/18396	0.000342726	0.0100014	0.00787943	SKAP1/SMAD3/OLFM4/CCDC80/EMILIN2/ABI3BP/PRKCE/MYOC/VTN	9
GO:0014065	phosphatidylinositol 3-kinase signaling	10/331	148/18396	0.000353359	0.0100825	0.00794334	IL18/NTRK2/ZFP36L1/F2/IRS2/PIK3C2G/MYOC/TGFB2/PLXNB1/PDGFRA	10
GO:0035107	appendage morphogenesis	10/331	148/18396	0.000353359	0.0100825	0.00794334	RARB/CYP26B1/WNT5A/WNT9A/CRABP2/AFF3/NOG/RSPO2/TGFB2/FGFR2	10
GO:0035108	limb morphogenesis	10/331	148/18396	0.000353359	0.0100825	0.00794334	RARB/CYP26B1/WNT5A/WNT9A/CRABP2/AFF3/NOG/RSPO2/TGFB2/FGFR2	10
GO:0030195	negative regulation of blood coagulation	6/331	53/18396	0.000365285	0.0103462	0.00815107	ADAMTS18/PLAT/F2/FAP/VTN/PDGFRA	6
GO:0048469	cell maturation	11/331	177/18396	0.000372833	0.0104077	0.00819951	RET/CCL19/HOXA5/NTN4/CDKN1A/GAL/REC8/GLDN/SOX8/MYOC/GHRHR	11
GO:0048592	eye morphogenesis	10/331	149/18396	0.00037286	0.0104077	0.00819951	RARB/PDE6C/MYO7A/ROM1/NTRK2/WNT5A/TH/WNT9A/SOX8/EPHB1	10
GO:0003230	cardiac atrium development	5/331	35/18396	0.000381237	0.0104151	0.00820534	NOTCH2/WNT5A/DLL4/NOG/TGFB2	5
GO:0034142	toll-like receptor 4 signaling pathway	5/331	35/18396	0.000381237	0.0104151	0.00820534	LBP/TIRAP/PRKCE/MFHAS1/RAB7B	5
GO:0110111	negative regulation of animal organ morphogenesis	5/331	35/18396	0.000381237	0.0104151	0.00820534	WNT5A/TNFRSF11B/NOG/RSPO2/TGFB2	5
GO:0050769	positive regulation of neurogenesis	20/331	474/18396	0.000396851	0.0106951	0.00842594	TRPC6/RARB/RET/CLCF1/HEYL/ADRA2C/NTRK2/WNT5A/CNR1/SEMA3A/SLIT2/NTN1/TIMP2/CRABP2/GRIP1/NBL1/NEUROG1/SOX8/DPYSL3/PLXNB1	20
GO:0034143	regulation of toll-like receptor 4 signaling pathway	4/331	20/18396	0.000397039	0.0106951	0.00842594	LBP/TIRAP/MFHAS1/RAB7B	4
GO:1900047	negative regulation of hemostasis	6/331	54/18396	0.000404808	0.0108286	0.00853115	ADAMTS18/PLAT/F2/FAP/VTN/PDGFRA	6
GO:1903034	regulation of response to wounding	11/331	179/18396	0.000410204	0.0108973	0.00858525	SMAD3/SYTL4/ADAMTS18/PLAT/SERPINC1/CDKN1A/F2/PRKCE/FAP/VTN/PDGFRA	11
GO:0071229	cellular response to acid chemical	12/331	209/18396	0.000420673	0.0110559	0.00871021	RARB/CYP26B1/RET/HOXA2/NTRK2/WNT5A/WNT9A/PTAFR/PRKCE/SREBF1/FGFR2/PDGFRA	12
GO:0045666	positive regulation of neuron differentiation	17/331	371/18396	0.000426278	0.0110559	0.00871021	TRPC6/RARB/RET/HEYL/ADRA2C/NTRK2/WNT5A/CNR1/SLIT2/NTN1/TIMP2/CRABP2/GRIP1/NBL1/NEUROG1/DPYSL3/PLXNB1	17
GO:0007492	endoderm development	7/331	76/18396	0.000432577	0.0110559	0.00871021	SMAD3/COL7A1/ZFP36L1/GATA6/NOG/ONECUT1/VTN	7
GO:0030326	embryonic limb morphogenesis	9/331	125/18396	0.000435759	0.0110559	0.00871021	RARB/CYP26B1/WNT5A/WNT9A/CRABP2/AFF3/NOG/RSPO2/TGFB2	9
GO:0035113	embryonic appendage morphogenesis	9/331	125/18396	0.000435759	0.0110559	0.00871021	RARB/CYP26B1/WNT5A/WNT9A/CRABP2/AFF3/NOG/RSPO2/TGFB2	9
GO:0003417	growth plate cartilage development	5/331	36/18396	0.000436266	0.0110559	0.00871021	RARB/COL7A1/COL6A2/COCH/SCARA3	5
GO:1902622	regulation of neutrophil migration	5/331	36/18396	0.000436266	0.0110559	0.00871021	CCL19/LBP/JAM3/SLIT2/TIRAP	5
GO:0048015	phosphatidylinositol-mediated signaling	11/331	181/18396	0.000450669	0.0113462	0.00893896	IL18/NTRK2/ZFP36L1/PTAFR/F2/IRS2/PIK3C2G/MYOC/TGFB2/PLXNB1/PDGFRA	11
GO:0050808	synapse organization	18/331	408/18396	0.000456788	0.0113519	0.00894343	GDNF/OXT/NTRK2/WNT5A/ACTG1/COLQ/GRM5/LRRTM3/NTN1/SRPX2/CDH1/FLRT2/SLITRK2/GABRB2/PLXNB1/NTNG2/EPHB1/PTPRO	18
GO:0060537	muscle tissue development	18/331	408/18396	0.000456788	0.0113519	0.00894343	SMAD3/RARB/CYP26B1/ASB2/HEYL/WNT5A/KLHL40/DLL4/GATA6/PGM5/NOG/MYH11/HIVEP3/SOX8/TGFB2/EPHB1/FGFR2/PDGFRA	18
GO:0045667	regulation of osteoblast differentiation	9/331	126/18396	0.000462002	0.0114079	0.00898753	SMAD3/GDPD2/HOXA2/TWIST2/PDLIM7/RANBP3L/NOG/CEBPD/FGFR2	9
GO:0003177	pulmonary valve development	4/331	21/18396	0.000483548	0.0118639	0.00934676	NOTCH2/HEYL/SLIT2/TGFB2	4
GO:0060688	regulation of morphogenesis of a branching structure	6/331	56/18396	0.00049382	0.0118927	0.0093695	GDNF/WNT5A/NTN4/NOG/SOX8/FGFR2	6
GO:0021953	central nervous system neuron differentiation	11/331	183/18396	0.000494425	0.0118927	0.0093695	DCLK1/NTRK2/WNT5A/SEMA3A/SLIT2/TBR1/DLL4/GBX2/EPHB1/FGFR2/SATB2	11
GO:0007431	salivary gland development	5/331	37/18396	0.000497074	0.0118927	0.0093695	SEMA3A/NTN4/EDAR/TGFB2/FGFR2	5
GO:1905314	semi-lunar valve development	5/331	37/18396	0.000497074	0.0118927	0.0093695	NOTCH2/HEYL/SLIT2/DLL4/TGFB2	5
GO:2000243	positive regulation of reproductive process	7/331	78/18396	0.000507005	0.0120554	0.00949769	OXT/TACR3/WNT5A/SEMA3A/PTAFR/LHFPL2/NR5A1	7
GO:0050819	negative regulation of coagulation	6/331	57/18396	0.00054368	0.0128482	0.0101223	ADAMTS18/PLAT/F2/FAP/VTN/PDGFRA	6
GO:0030193	regulation of blood coagulation	7/331	79/18396	0.000547859	0.012868	0.0101379	ADAMTS18/PLAT/SERPINC1/F2/FAP/VTN/PDGFRA	7
GO:0030900	forebrain development	17/331	381/18396	0.000575767	0.0133853	0.0105454	RARB/DCLK1/NTRK2/WNT5A/SEMA3A/SLC8A3/SLIT2/TBR1/TH/GBX2/NOG/CDH1/SCN5A/GHRHR/FGFR2/NEUROD6/SATB2	17
GO:0003231	cardiac ventricle development	9/331	130/18396	0.000580309	0.0133853	0.0105454	HEYL/WNT5A/GREB1L/SLIT2/DLL4/NOG/SCN5A/TGFB2/FGFR2	9
GO:0050671	positive regulation of lymphocyte proliferation	9/331	130/18396	0.000580309	0.0133853	0.0105454	CLCF1/IL18/CCL19/CDKN1A/TIRAP/VCAM1/RASAL3/IRS2/PDCD1LG2	9
GO:0007601	visual perception	12/331	217/18396	0.0005884	0.0133979	0.0105553	PDE6C/MYO7A/ROM1/CRYBG3/DHRS3/CRYBB1/RDH12/TH/SLC24A2/DLL4/ZIC2/LUM	12
GO:0050920	regulation of chemotaxis	12/331	217/18396	0.0005884	0.0133979	0.0105553	SMAD3/CCL19/WNT5A/LBP/SEMA3A/JAM3/SLIT2/TBR1/TIRAP/NBL1/PDGFRA/PTPRO	12
GO:1900046	regulation of hemostasis	7/331	80/18396	0.000591289	0.0133979	0.0105553	ADAMTS18/PLAT/SERPINC1/F2/FAP/VTN/PDGFRA	7
GO:0050807	regulation of synapse organization	12/331	218/18396	0.000612852	0.0137388	0.0108239	OXT/NTRK2/WNT5A/COLQ/LRRTM3/NTN1/SRPX2/FLRT2/SLITRK2/NTNG2/EPHB1/PTPRO	12
GO:0032946	positive regulation of mononuclear cell proliferation	9/331	131/18396	0.000613466	0.0137388	0.0108239	CLCF1/IL18/CCL19/CDKN1A/TIRAP/VCAM1/RASAL3/IRS2/PDCD1LG2	9
GO:0003149	membranous septum morphogenesis	3/331	10/18396	0.000630656	0.0139614	0.0109993	NOG/TGFB2/FGFR2	3
GO:0070472	regulation of uterine smooth muscle contraction	3/331	10/18396	0.000630656	0.0139614	0.0109993	OXT/TACR3/ADRA2C	3
GO:0046661	male sex differentiation	10/331	160/18396	0.000653281	0.0143796	0.0113288	WNT5A/SEMA3A/GREB1L/GATA6/LHFPL2/REC8/SOX8/TGFB2/PDGFRA/NR5A1	10
GO:0050953	sensory perception of light stimulus	12/331	221/18396	0.000691384	0.0151319	0.0119214	PDE6C/MYO7A/ROM1/CRYBG3/DHRS3/CRYBB1/RDH12/TH/SLC24A2/DLL4/ZIC2/LUM	12
GO:0034123	positive regulation of toll-like receptor signaling pathway	4/331	23/18396	0.000695419	0.0151342	0.0119232	LBP/TIRAP/TLR5/MFHAS1	4
GO:0072210	metanephric nephron development	5/331	40/18396	0.000718025	0.0154516	0.0121733	GDNF/RET/ADIPOQ/SOX8/PDGFRA	5
GO:0090184	positive regulation of kidney development	5/331	40/18396	0.000718025	0.0154516	0.0121733	GDNF/RET/ADIPOQ/NOG/SOX8	5
GO:0031589	cell-substrate adhesion	16/331	354/18396	0.000723802	0.0154894	0.0122031	SKAP1/SMAD3/OLFM4/CCDC80/EMILIN2/JAM3/COL13A1/NTN4/ABI3BP/PRKCE/VCAM1/ONECUT1/MYOC/VTN/EPHB1/PTPRO	16
GO:0034113	heterotypic cell-cell adhesion	6/331	61/18396	0.000783382	0.0166717	0.0131346	SKAP1/CD200R1/ADIPOQ/VCAM1/GLDN/ITGAD	6
GO:0050818	regulation of coagulation	7/331	84/18396	0.000793109	0.016786	0.0132246	ADAMTS18/PLAT/SERPINC1/F2/FAP/VTN/PDGFRA	7
GO:0003418	growth plate cartilage chondrocyte differentiation	4/331	24/18396	0.000822762	0.017077	0.0134539	COL7A1/COL6A2/COCH/SCARA3	4
GO:0003433	chondrocyte development involved in endochondral bone morphogenesis	4/331	24/18396	0.000822762	0.017077	0.0134539	COL7A1/COL6A2/COCH/SCARA3	4
GO:0014031	mesenchymal cell development	7/331	85/18396	0.000851197	0.017077	0.0134539	GDNF/CYP26C1/RET/HEYL/SEMA3A/GBX2/SOX8	7
GO:0009880	embryonic pattern specification	6/331	62/18396	0.000854395	0.017077	0.0134539	SMAD3/WNT5A/SEMA3A/NEUROG1/FGFR2/SATB2	6
GO:0032835	glomerulus development	6/331	62/18396	0.000854395	0.017077	0.0134539	RET/HEYL/ADIPOQ/NOG/PDGFRA/PTPRO	6
GO:0021561	facial nerve development	3/331	11/18396	0.000855625	0.017077	0.0134539	HOXB2/HOXB1/SEMA3A	3
GO:0021604	cranial nerve structural organization	3/331	11/18396	0.000855625	0.017077	0.0134539	HOXB2/HOXB1/SEMA3A	3
GO:0021610	facial nerve morphogenesis	3/331	11/18396	0.000855625	0.017077	0.0134539	HOXB2/HOXB1/SEMA3A	3
GO:0061314	Notch signaling involved in heart development	3/331	11/18396	0.000855625	0.017077	0.0134539	NOTCH2/HEYL/DLL4	3
GO:0070471	uterine smooth muscle contraction	3/331	11/18396	0.000855625	0.017077	0.0134539	OXT/TACR3/ADRA2C	3
GO:0090193	positive regulation of glomerulus development	3/331	11/18396	0.000855625	0.017077	0.0134539	RET/ADIPOQ/NOG	3
GO:0032412	regulation of ion transmembrane transporter activity	13/331	260/18396	0.000904083	0.0179512	0.0141425	TRPC6/FGF12/SHISA8/CACNG3/GRIA1/GRM5/SLN/MIR133A1/PTAFR/EHD3/GAL/PRKCE/REM1	13
GO:0046530	photoreceptor cell differentiation	6/331	63/18396	0.000930268	0.0183515	0.0144579	PDE6C/MYO7A/ROM1/NTRK2/TH/SOX8	6
GO:0046546	development of primary male sexual characteristics	9/331	139/18396	0.000938535	0.0183515	0.0144579	WNT5A/SEMA3A/GATA6/LHFPL2/REC8/SOX8/TGFB2/PDGFRA/NR5A1	9
GO:0070665	positive regulation of leukocyte proliferation	9/331	139/18396	0.000938535	0.0183515	0.0144579	CLCF1/IL18/CCL19/CDKN1A/TIRAP/VCAM1/RASAL3/IRS2/PDCD1LG2	9
GO:0032102	negative regulation of response to external stimulus	17/331	399/18396	0.0009597	0.0185995	0.0146533	SMAD3/ADAMTS18/PLAT/WNT5A/SEMA3A/CD200R1/SLIT2/CDKN1A/ADIPOQ/F2/ABCD2/NBL1/FAP/MFHAS1/VTN/PDGFRA/PTPRO	17
GO:0060219	camera-type eye photoreceptor cell differentiation	4/331	25/18396	0.000965708	0.0185995	0.0146533	PDE6C/ROM1/NTRK2/SOX8	4
GO:0060571	morphogenesis of an epithelial fold	4/331	25/18396	0.000965708	0.0185995	0.0146533	WNT5A/SOSTDC1/NOG/FGFR2	4
GO:0032496	response to lipopolysaccharide	15/331	330/18396	0.000994247	0.0189864	0.0149581	IL18/WNT5A/LBP/CNR1/TIMP4/TH/KMO/TIRAP/PTAFR/ABCC2/PRKCE/VCAM1/PDCD1LG2/CASP1/FGFR2	15
GO:0048660	regulation of smooth muscle cell proliferation	10/331	169/18396	0.000995651	0.0189864	0.0149581	NOX1/IL18/CDKN1A/MIR133A1/ADIPOQ/PTAFR/MIR140/MIR130A/VIPR2/FGFR2	10
GO:0048659	smooth muscle cell proliferation	10/331	171/18396	0.00108885	0.0206129	0.0162396	NOX1/IL18/CDKN1A/MIR133A1/ADIPOQ/PTAFR/MIR140/MIR130A/VIPR2/FGFR2	10
GO:0072006	nephron development	9/331	142/18396	0.00109165	0.0206129	0.0162396	GDNF/RET/HEYL/GREB1L/ADIPOQ/NOG/SOX8/PDGFRA/PTPRO	9
GO:0071622	regulation of granulocyte chemotaxis	5/331	44/18396	0.00111757	0.020747	0.0163452	CCL19/LBP/JAM3/SLIT2/TIRAP	5
GO:1902667	regulation of axon guidance	5/331	44/18396	0.00111757	0.020747	0.0163452	WNT5A/SEMA3A/SLIT2/TBR1/PTPRO	5
GO:0048484	enteric nervous system development	3/331	12/18396	0.00112568	0.020747	0.0163452	GDNF/RET/SOX8	3
GO:0051798	positive regulation of hair follicle development	3/331	12/18396	0.00112568	0.020747	0.0163452	WNT5A/GAL/TGFB2	3
GO:1904862	inhibitory synapse assembly	3/331	12/18396	0.00112568	0.020747	0.0163452	WNT5A/GABRB2/PLXNB1	3
GO:1904888	cranial skeletal system development	6/331	66/18396	0.00118927	0.0214898	0.0169304	SMAD3/HOXA2/NEUROG1/TGFB2/FGFR2/PDGFRA	6
GO:0022898	regulation of transmembrane transporter activity	13/331	268/18396	0.00119104	0.0214898	0.0169304	TRPC6/FGF12/SHISA8/CACNG3/GRIA1/GRM5/SLN/MIR133A1/PTAFR/EHD3/GAL/PRKCE/REM1	13
GO:0001656	metanephros development	7/331	90/18396	0.00119388	0.0214898	0.0169304	GDNF/RET/GREB1L/ADIPOQ/CTSH/SOX8/PDGFRA	7
GO:0009953	dorsal/ventral pattern formation	7/331	90/18396	0.00119388	0.0214898	0.0169304	LMX1B/HOXB2/HOXA2/SOSTDC1/DLL4/NOG/NBL1	7
GO:0045778	positive regulation of ossification	7/331	90/18396	0.00119388	0.0214898	0.0169304	SMAD3/OXT/GDPD2/WNT5A/PDLIM7/CEBPD/TGFB2	7
GO:0035265	organ growth	11/331	204/18396	0.00121005	0.0216796	0.0170799	RARB/COL7A1/DUSP6/COL6A2/COCH/GATA6/NOG/RSPO2/TGFB2/FGFR2/SCARA3	11
GO:0034765	regulation of ion transmembrane transport	19/331	483/18396	0.00126428	0.0225463	0.0177628	TRPC6/KCNIP1/FGF12/NOX1/SHISA8/CACNG3/GRIA1/GRM5/CLIC6/SLN/MIR133A1/PTAFR/EHD3/F2/GAL/PRKCE/IRS2/SCN5A/REM1	19
GO:0007548	sex differentiation	13/331	270/18396	0.00127358	0.0226075	0.017811	WNT5A/SEMA3A/GREB1L/SLIT2/GATA6/LHFPL2/REC8/SPO11/NEUROG1/SOX8/TGFB2/PDGFRA/NR5A1	13
GO:0022604	regulation of cell morphogenesis	19/331	484/18396	0.00129483	0.0228792	0.018025	TRPC6/ERMN/OLFM4/RET/NTRK2/WNT5A/SEMA3A/SLIT2/TBR1/RND3/NTN1/CRABP2/COCH/GRIP1/F2/RHOF/MYOC/PLXNB1/PTPRO	19
GO:0003148	outflow tract septum morphogenesis	4/331	27/18396	0.0013024	0.022908	0.0180477	RARB/GATA6/TGFB2/FGFR2	4
GO:0048593	camera-type eye morphogenesis	8/331	118/18396	0.00133032	0.0232927	0.0183508	PDE6C/ROM1/NTRK2/WNT5A/TH/WNT9A/SOX8/EPHB1	8
GO:0051897	positive regulation of protein kinase B signaling	10/331	176/18396	0.0013534	0.0235573	0.0185592	RET/IL18/ICOS/CCL19/IAPP/IRS2/MFHAS1/MYOC/FGFR2/PDGFRA	10
GO:0002067	glandular epithelial cell differentiation	5/331	46/18396	0.00136989	0.0235573	0.0185592	RARB/WNT5A/HOXA5/GATA6/FGFR2	5
GO:0050919	negative chemotaxis	5/331	46/18396	0.00136989	0.0235573	0.0185592	WNT5A/SEMA3A/SLIT2/NTN1/FLRT2	5
GO:0060443	mammary gland morphogenesis	5/331	46/18396	0.00136989	0.0235573	0.0185592	WNT5A/BSX/NTN1/SOSTDC1/FGFR2	5
GO:0098742	cell-cell adhesion via plasma-membrane adhesion molecules	13/331	273/18396	0.00140629	0.0240757	0.0189677	PCDH19/RET/CLDN11/CLDN2/PCDH20/ADIPOQ/VCAM1/PCDHA11/CDH19/CDH1/SLITRK2/TGFB2/NTNG2	13
GO:0042635	positive regulation of hair cycle	3/331	13/18396	0.00144397	0.0245029	0.0193042	WNT5A/GAL/TGFB2	3
GO:0060601	lateral sprouting from an epithelium	3/331	13/18396	0.00144397	0.0245029	0.0193042	WNT5A/NOG/FGFR2	3
GO:0002237	response to molecule of bacterial origin	15/331	343/18396	0.00145888	0.0246474	0.019418	IL18/WNT5A/LBP/CNR1/TIMP4/TH/KMO/TIRAP/PTAFR/ABCC2/PRKCE/VCAM1/PDCD1LG2/CASP1/FGFR2	15
GO:0033688	regulation of osteoblast proliferation	4/331	28/18396	0.00149814	0.0250906	0.0197672	SMAD3/SOX8/PLXNB1/FGFR2	4
GO:1902668	negative regulation of axon guidance	4/331	28/18396	0.00149814	0.0250906	0.0197672	WNT5A/SEMA3A/SLIT2/PTPRO	4
GO:0060351	cartilage development involved in endochondral bone morphogenesis	5/331	47/18396	0.00151071	0.0251735	0.0198325	RARB/COL7A1/COL6A2/COCH/SCARA3	5
GO:0040013	negative regulation of locomotion	16/331	380/18396	0.0015164	0.0251735	0.0198325	WNT5A/SEMA3A/CD200R1/SLIT2/STARD13/DNAJA4/MIR133A1/ADIPOQ/DLL4/MIR140/NOG/CDH1/NBL1/RGCC/DPYSL3/PTPRO	16
GO:0060041	retina development in camera-type eye	9/331	149/18396	0.00152831	0.0251735	0.0198325	PDE6C/RET/ROM1/NTRK2/DLL4/SLC17A8/SOX8/TGFB2/PDGFRA	9
GO:0048736	appendage development	10/331	179/18396	0.00153577	0.0251735	0.0198325	RARB/CYP26B1/WNT5A/WNT9A/CRABP2/AFF3/NOG/RSPO2/TGFB2/FGFR2	10
GO:0060173	limb development	10/331	179/18396	0.00153577	0.0251735	0.0198325	RARB/CYP26B1/WNT5A/WNT9A/CRABP2/AFF3/NOG/RSPO2/TGFB2/FGFR2	10
GO:0034121	regulation of toll-like receptor signaling pathway	6/331	70/18396	0.00161641	0.0263831	0.0207855	IRF7/LBP/TIRAP/TLR5/MFHAS1/RAB7B	6
GO:0051271	negative regulation of cellular component movement	16/331	383/18396	0.00164293	0.0267028	0.0210374	WNT5A/SEMA3A/CD200R1/SLIT2/STARD13/DNAJA4/MIR133A1/ADIPOQ/DLL4/MIR140/NOG/CDH1/NBL1/RGCC/DPYSL3/PTPRO	16
GO:0002063	chondrocyte development	5/331	48/18396	0.0016619	0.0267851	0.0211022	COL7A1/COL6A2/RFLNA/COCH/SCARA3	5
GO:0035272	exocrine system development	5/331	48/18396	0.0016619	0.0267851	0.0211022	SEMA3A/NTN4/EDAR/TGFB2/FGFR2	5
GO:0060441	epithelial tube branching involved in lung morphogenesis	4/331	29/18396	0.00171347	0.0275012	0.0216664	HOXA5/CTSH/RSPO2/FGFR2	4
GO:0050770	regulation of axonogenesis	10/331	183/18396	0.00180946	0.0287773	0.0226717	RET/NTRK2/WNT5A/SEMA3A/SLIT2/TBR1/NTN1/CRABP2/PLXNB1/PTPRO	10
GO:0072216	positive regulation of metanephros development	3/331	14/18396	0.00181341	0.0287773	0.0226717	GDNF/RET/ADIPOQ	3
GO:0032757	positive regulation of interleukin-8 production	5/331	49/18396	0.00182389	0.0287773	0.0226717	WNT5A/LBP/ADIPOQ/TIRAP/TLR5	5
GO:0014066	regulation of phosphatidylinositol 3-kinase signaling	8/331	124/18396	0.00182525	0.0287773	0.0226717	IL18/NTRK2/F2/IRS2/MYOC/TGFB2/PLXNB1/PDGFRA	8
GO:0030168	platelet activation	9/331	153/18396	0.0018348	0.0287773	0.0226717	GP5/TRPC6/P2RX1/ADAMTS18/ADRA2C/ACTG1/F2/PRKCE/PDGFRA	9
GO:0010810	regulation of cell-substrate adhesion	11/331	215/18396	0.00183871	0.0287773	0.0226717	SKAP1/SMAD3/OLFM4/CCDC80/EMILIN2/ABI3BP/PRKCE/ONECUT1/MYOC/VTN/PTPRO	11
GO:0051591	response to cAMP	7/331	97/18396	0.00184527	0.0287773	0.0226717	OXT/AGXT/SLC8A3/ZFP36L1/ADIPOQ/PTAFR/SREBF1	7
GO:0019226	transmission of nerve impulse	6/331	72/18396	0.00186935	0.0290089	0.0228542	P2RX1/FGF12/CACNG3/NTRK2/JAM3/SCN5A	6
GO:0060047	heart contraction	13/331	282/18396	0.00187519	0.0290089	0.0228542	KCNIP1/FGF12/OXT/TACR3/CACNG3/SEMA3A/SLC8A3/TH/MIR133A1/EHD3/SREBF1/SCN5A/TGFB2	13
GO:0045926	negative regulation of growth	12/331	249/18396	0.00192078	0.0295954	0.0233163	SMAD3/NOTCH2/RAI1/WNT5A/SEMA3A/IP6K2/SLIT2/NTN1/CDKN1A/GAL/NOG/TGFB2	12
GO:0032409	regulation of transporter activity	13/331	283/18396	0.00193444	0.0296872	0.0233885	TRPC6/FGF12/SHISA8/CACNG3/GRIA1/GRM5/SLN/MIR133A1/PTAFR/EHD3/GAL/PRKCE/REM1	13
GO:0003413	chondrocyte differentiation involved in endochondral bone morphogenesis	4/331	30/18396	0.00194937	0.0297301	0.0234224	COL7A1/COL6A2/COCH/SCARA3	4
GO:0042472	inner ear morphogenesis	7/331	98/18396	0.00195723	0.0297301	0.0234224	MYO7A/WNT5A/FOXI1/NTN1/GBX2/NEUROG1/FGFR2	7
GO:0007369	gastrulation	10/331	185/18396	0.00196039	0.0297301	0.0234224	SMAD3/ETS2/COL7A1/WNT5A/ADIPOQ/ELF5/GATA6/NOG/VTN/FGFR2	10
GO:0060425	lung morphogenesis	5/331	50/18396	0.00199716	0.0300745	0.0236937	HOXA5/CTSH/NOG/RSPO2/FGFR2	5
GO:0030239	myofibril assembly	6/331	73/18396	0.00200653	0.0300745	0.0236937	OBSCN/ACTG1/CAPN9/PGM5/MYH11/PDGFRA	6
GO:0060350	endochondral bone morphogenesis	6/331	73/18396	0.00200653	0.0300745	0.0236937	RARB/COL7A1/COL13A1/COL6A2/COCH/SCARA3	6
GO:0008016	regulation of heart contraction	12/331	251/18396	0.00205284	0.0306494	0.0241466	KCNIP1/OXT/TACR3/CACNG3/SEMA3A/SLC8A3/TH/MIR133A1/EHD3/SREBF1/SCN5A/TGFB2	12
GO:0070482	response to oxygen levels	16/331	392/18396	0.00207697	0.0308899	0.0243361	SMAD3/TRPC6/NOX1/ANGPTL4/PLAT/SLC8A3/ZFP36L1/TH/CDKN1A/ADIPOQ/MIR140/GATA6/PRKCE/VCAM1/RGCC/TGFB2	16
GO:0051480	regulation of cytosolic calcium ion concentration	15/331	357/18396	0.00215058	0.0318617	0.0251017	SMAD3/TRPC6/P2RX1/OXT/CCL19/GRIA1/WNT5A/CNR1/SLC8A3/GRM5/IAPP/MIR133A1/F2/PRKCE/PDGFRA	15
GO:0045668	negative regulation of osteoblast differentiation	5/331	51/18396	0.00218214	0.0320983	0.0252881	SMAD3/HOXA2/TWIST2/RANBP3L/NOG	5
GO:0048608	reproductive structure development	17/331	431/18396	0.00218322	0.0320983	0.0252881	WNT5A/SEMA3A/VASH2/GREB1L/SLIT2/ZFP36L1/MC2R/GATA6/NOG/REC8/SPO11/NEUROG1/SOX8/TGFB2/FGFR2/PDGFRA/NR5A1	17
GO:0033687	osteoblast proliferation	4/331	31/18396	0.00220681	0.0323218	0.0254642	SMAD3/SOX8/PLXNB1/FGFR2	4
GO:0090192	regulation of glomerulus development	3/331	15/18396	0.00223674	0.0325129	0.0256148	RET/ADIPOQ/NOG	3
GO:1903729	regulation of plasma membrane organization	3/331	15/18396	0.00223674	0.0325129	0.0256148	SYTL4/NOX1/TGFB2	3
GO:0003281	ventricular septum development	6/331	75/18396	0.00230357	0.0332335	0.0261824	HEYL/WNT5A/SLIT2/NOG/TGFB2/FGFR2	6
GO:0021536	diencephalon development	6/331	75/18396	0.00230357	0.0332335	0.0261824	WNT5A/SEMA3A/GBX2/NOG/CDH1/GHRHR	6
GO:0034754	cellular hormone metabolic process	8/331	129/18396	0.00233994	0.0335928	0.0264655	CYP26A1/CYP26C1/CYP26B1/DHRS3/RDH12/CRABP2/RDH16/PDGFRA	8
GO:0061458	reproductive system development	17/331	434/18396	0.00234591	0.0335928	0.0264655	WNT5A/SEMA3A/VASH2/GREB1L/SLIT2/ZFP36L1/MC2R/GATA6/NOG/REC8/SPO11/NEUROG1/SOX8/TGFB2/FGFR2/PDGFRA/NR5A1	17
GO:0003012	muscle system process	18/331	472/18396	0.00235805	0.0336416	0.026504	GDNF/SMAD3/P2RX1/HTR7/FGF12/OXT/TACR3/ADRA2C/SLC8A3/SLN/MIR133A1/PTAFR/EHD3/GATA6/MYH11/SCN5A/NEUROG1/MYOC	18
GO:0003179	heart valve morphogenesis	5/331	52/18396	0.0023793	0.0336951	0.0265461	NOTCH2/HEYL/SLIT2/DLL4/TGFB2	5
GO:0072132	mesenchyme morphogenesis	5/331	52/18396	0.0023793	0.0336951	0.0265461	SMAD3/HEYL/WNT5A/NOG/TGFB2	5
GO:0045137	development of primary sexual characteristics	11/331	223/18396	0.00244575	0.0345092	0.0271876	WNT5A/SEMA3A/SLIT2/GATA6/LHFPL2/REC8/SPO11/SOX8/TGFB2/PDGFRA/NR5A1	11
GO:0042573	retinoic acid metabolic process	4/331	32/18396	0.00248676	0.0349598	0.0275425	CYP26A1/CYP26C1/CYP26B1/CRABP2	4
GO:0003015	heart process	13/331	292/18396	0.0025406	0.0355869	0.0280366	KCNIP1/FGF12/OXT/TACR3/CACNG3/SEMA3A/SLC8A3/TH/MIR133A1/EHD3/SREBF1/SCN5A/TGFB2	13
GO:0045661	regulation of myoblast differentiation	5/331	53/18396	0.00258909	0.0361347	0.0284682	IL18/ZFP36L1/RANBP3L/SOSTDC1/SOX8	5
GO:0090257	regulation of muscle system process	12/331	259/18396	0.0026576	0.036957	0.029116	SMAD3/P2RX1/OXT/TACR3/ADRA2C/SLC8A3/SLN/MIR133A1/PTAFR/EHD3/SCN5A/NEUROG1	12
GO:1901654	response to ketone	10/331	193/18396	0.00266896	0.0369814	0.0291352	OXT/CCL19/SLIT2/TH/CDKN1A/PTAFR/ABCC2/PRKCE/SREBF1/TGFB2	10
GO:0042476	odontogenesis	8/331	132/18396	0.00269944	0.0371059	0.0292333	TNFRSF11B/SOSTDC1/RSPO2/SCN5A/EDAR/TGFB2/FGFR2/PDGFRA	8
GO:0072329	monocarboxylic acid catabolic process	8/331	132/18396	0.00269944	0.0371059	0.0292333	CYP26A1/CYP26C1/CYP26B1/AGXT/CNR1/ADIPOQ/IRS2/ABCD2	8
GO:0048820	hair follicle maturation	3/331	16/18396	0.00271648	0.0371059	0.0292333	WNT5A/GAL/TGFB2	3
GO:0072224	metanephric glomerulus development	3/331	16/18396	0.00271648	0.0371059	0.0292333	RET/ADIPOQ/PDGFRA	3
GO:1903532	positive regulation of secretion by cell	16/331	403/18396	0.00273378	0.0372103	0.0293155	GDNF/MYRIP/SYTL4/OXT/CCL19/WNT5A/CNR1/KMO/PTAFR/GAL/PRKCE/IRS2/CASP1/RGCC/GHRHR/TGFB2	16
GO:0001523	retinoid metabolic process	7/331	104/18396	0.00274361	0.0372126	0.0293174	CYP26A1/CYP26C1/CYP26B1/DHRS3/RDH12/CRABP2/RDH16	7
GO:0042755	eating behavior	4/331	33/18396	0.00279017	0.0375795	0.0296064	OXT/BSX/TH/IAPP	4
GO:0060603	mammary gland duct morphogenesis	4/331	33/18396	0.00279017	0.0375795	0.0296064	WNT5A/NTN1/SOSTDC1/FGFR2	4
GO:0046683	response to organophosphorus	8/331	134/18396	0.00296212	0.0397404	0.0313088	P2RX1/OXT/AGXT/SLC8A3/ZFP36L1/ADIPOQ/PTAFR/SREBF1	8
GO:0030336	negative regulation of cell migration	14/331	333/18396	0.00297124	0.0397404	0.0313088	SEMA3A/CD200R1/SLIT2/STARD13/DNAJA4/MIR133A1/ADIPOQ/DLL4/MIR140/NOG/CDH1/NBL1/RGCC/DPYSL3	14
GO:0048566	embryonic digestive tract development	4/331	34/18396	0.00311798	0.0414153	0.0326284	RARB/TGFB2/FGFR2/PDGFRA	4
GO:0062208	positive regulation of pattern recognition receptor signaling pathway	4/331	34/18396	0.00311798	0.0414153	0.0326284	LBP/TIRAP/TLR5/MFHAS1	4
GO:0003198	epithelial to mesenchymal transition involved in endocardial cushion formation	3/331	17/18396	0.00325496	0.0425021	0.0334846	HEYL/NOG/TGFB2	3
GO:0021783	preganglionic parasympathetic fiber development	3/331	17/18396	0.00325496	0.0425021	0.0334846	HOXB2/HOXB1/SEMA3A	3
GO:0048532	anatomical structure arrangement	3/331	17/18396	0.00325496	0.0425021	0.0334846	HOXB2/HOXB1/SEMA3A	3
GO:0060644	mammary gland epithelial cell differentiation	3/331	17/18396	0.00325496	0.0425021	0.0334846	LBH/HOXA5/ELF5	3
GO:0071850	mitotic cell cycle arrest	3/331	17/18396	0.00325496	0.0425021	0.0334846	CDKN1A/FAP/RGCC	3
GO:0010769	regulation of cell morphogenesis involved in differentiation	13/331	301/18396	0.00329444	0.0427853	0.0337077	TRPC6/OLFM4/RET/NTRK2/WNT5A/SEMA3A/SLIT2/TBR1/NTN1/CRABP2/MYOC/PLXNB1/PTPRO	13
GO:0090183	regulation of kidney development	5/331	56/18396	0.00329887	0.0427853	0.0337077	GDNF/RET/ADIPOQ/NOG/SOX8	5
GO:0014032	neural crest cell development	6/331	81/18396	0.00339478	0.0438815	0.0345713	GDNF/CYP26C1/RET/SEMA3A/GBX2/SOX8	6
GO:0097305	response to alcohol	11/331	233/18396	0.0034227	0.0440944	0.0347391	OXT/CCL19/CNR1/SLIT2/TH/CDKN1A/ADIPOQ/PRKCE/VCAM1/CDH1/FGFR2	11
GO:0042462	eye photoreceptor cell development	4/331	35/18396	0.0034711	0.044569	0.0351129	PDE6C/MYO7A/NTRK2/TH	4
GO:0008584	male gonad development	8/331	138/18396	0.00354694	0.0452012	0.035611	WNT5A/SEMA3A/GATA6/REC8/SOX8/TGFB2/PDGFRA/NR5A1	8
GO:0001755	neural crest cell migration	5/331	57/18396	0.00356379	0.0452012	0.035611	GDNF/RET/SEMA3A/GBX2/SOX8	5
GO:0002066	columnar/cuboidal epithelial cell development	5/331	57/18396	0.00356379	0.0452012	0.035611	RARB/MYO7A/WNT5A/HOXA5/CDKN1A	5
GO:0072009	nephron epithelium development	7/331	109/18396	0.00356728	0.0452012	0.035611	GDNF/HEYL/GREB1L/ADIPOQ/NOG/SOX8/PTPRO	7
GO:0030279	negative regulation of ossification	6/331	82/18396	0.0036086	0.0454394	0.0357987	SMAD3/HOXA2/TWIST2/RANBP3L/RFLNA/NOG	6
GO:0043491	protein kinase B signaling	12/331	269/18396	0.00360967	0.0454394	0.0357987	RET/IL18/ICOS/CCL19/NTRK2/ZFP36L1/IAPP/IRS2/MFHAS1/MYOC/FGFR2/PDGFRA	12
GO:0006720	isoprenoid metabolic process	8/331	139/18396	0.00370623	0.0465029	0.0366366	CYP26A1/CYP26C1/CYP26B1/DHRS3/RDH12/TH/CRABP2/RDH16	8
GO:0016101	diterpenoid metabolic process	7/331	110/18396	0.00375243	0.0469297	0.0369728	CYP26A1/CYP26C1/CYP26B1/DHRS3/RDH12/CRABP2/RDH16	7
GO:0006970	response to osmotic stress	6/331	83/18396	0.00383227	0.0471333	0.0371332	OXT/TACR3/ZFP36L1/TH/KMO/SST	6
GO:0051058	negative regulation of small GTPase mediated signal transduction	5/331	58/18396	0.00384364	0.0471333	0.0371332	SLIT2/TIMP2/RASAL3/MYOC/TGFB2	5
GO:0071634	regulation of transforming growth factor beta production	4/331	36/18396	0.00385046	0.0471333	0.0371332	SMAD3/GATA6/TGFB2/LUM	4
GO:0007597	blood coagulation, intrinsic pathway	3/331	18/18396	0.00385436	0.0471333	0.0371332	GP5/SERPINC1/F2	3
GO:0031998	regulation of fatty acid beta-oxidation	3/331	18/18396	0.00385436	0.0471333	0.0371332	CNR1/IRS2/ABCD2	3
GO:0072079	nephron tubule formation	3/331	18/18396	0.00385436	0.0471333	0.0371332	GDNF/NOG/SOX8	3
GO:0090190	positive regulation of branching involved in ureteric bud morphogenesis	3/331	18/18396	0.00385436	0.0471333	0.0371332	GDNF/NOG/SOX8	3
GO:0006937	regulation of muscle contraction	9/331	171/18396	0.00387389	0.0472222	0.0372032	P2RX1/OXT/TACR3/ADRA2C/SLC8A3/MIR133A1/PTAFR/EHD3/SCN5A	9
GO:0010721	negative regulation of cell development	14/331	344/18396	0.00396538	0.048185	0.0379618	TRPC6/HOXA2/WNT5A/SEMA3A/SLIT2/NTN1/DAAM2/RFLNA/F2/GAL/NOG/SOX8/DPYSL3/PTPRO	14
GO:0030324	lung development	9/331	172/18396	0.00402494	0.048755	0.0384108	WNT5A/HOXA5/CTSH/GATA6/NOG/SREBF1/RSPO2/FGFR2/PDGFRA	9
GO:0002065	columnar/cuboidal epithelial cell differentiation	7/331	112/18396	0.00414453	0.0500462	0.0394281	RARB/MYO7A/WNT5A/HOXA5/CDKN1A/GATA6/FGFR2	7
GO:0043270	positive regulation of ion transport	12/331	275/18396	0.00430184	0.0517226	0.0407489	GDNF/TRPC6/P2RX1/FGF12/OXT/CACNG3/KMO/PTAFR/EHD3/F2/GAL/SCN5A	12
GO:0048864	stem cell development	6/331	85/18396	0.00431022	0.0517226	0.0407489	GDNF/CYP26C1/RET/SEMA3A/GBX2/SOX8	6
GO:0048640	negative regulation of developmental growth	7/331	113/18396	0.00435184	0.0520599	0.0410146	RAI1/WNT5A/SEMA3A/NTN1/CDKN1A/GAL/NOG	7
GO:2000146	negative regulation of cell motility	14/331	348/18396	0.00438795	0.0523294	0.0412269	SEMA3A/CD200R1/SLIT2/STARD13/DNAJA4/MIR133A1/ADIPOQ/DLL4/MIR140/NOG/CDH1/NBL1/RGCC/DPYSL3	14
GO:0002076	osteoblast development	3/331	19/18396	0.00451664	0.0533082	0.041998	SMAD3/HOXA2/SATB2	3
GO:0007350	blastoderm segmentation	3/331	19/18396	0.00451664	0.0533082	0.041998	WNT5A/SEMA3A/NEUROG1	3
GO:0010544	negative regulation of platelet activation	3/331	19/18396	0.00451664	0.0533082	0.041998	ADAMTS18/F2/PDGFRA	3
GO:0050670	regulation of lymphocyte proliferation	10/331	208/18396	0.00454114	0.0533082	0.041998	CLCF1/IL18/CCL19/CDKN1A/TIRAP/GAL/VCAM1/RASAL3/IRS2/PDCD1LG2	10
GO:0001942	hair follicle development	6/331	86/18396	0.00456504	0.0533082	0.041998	WNT5A/SOSTDC1/GAL/EDAR/TGFB2/FGFR2	6
GO:0070542	response to fatty acid	6/331	86/18396	0.00456504	0.0533082	0.041998	OXT/CCL19/ADIPOQ/PTAFR/PRKCE/SREBF1	6
GO:0002688	regulation of leukocyte chemotaxis	7/331	114/18396	0.0045669	0.0533082	0.041998	CCL19/WNT5A/LBP/JAM3/SLIT2/TIRAP/NBL1	7
GO:0030323	respiratory tube development	9/331	176/18396	0.0046758	0.054153	0.0426635	WNT5A/HOXA5/CTSH/GATA6/NOG/SREBF1/RSPO2/FGFR2/PDGFRA	9
GO:0071604	transforming growth factor beta production	4/331	38/18396	0.00469139	0.054153	0.0426635	SMAD3/GATA6/TGFB2/LUM	4
GO:1904706	negative regulation of vascular smooth muscle cell proliferation	4/331	38/18396	0.00469139	0.054153	0.0426635	CDKN1A/MIR133A1/ADIPOQ/MIR140	4
GO:0032944	regulation of mononuclear cell proliferation	10/331	209/18396	0.00469551	0.054153	0.0426635	CLCF1/IL18/CCL19/CDKN1A/TIRAP/GAL/VCAM1/RASAL3/IRS2/PDCD1LG2	10
GO:0003170	heart valve development	5/331	61/18396	0.00477733	0.0549126	0.043262	NOTCH2/HEYL/SLIT2/DLL4/TGFB2	5
GO:0010927	cellular component assembly involved in morphogenesis	7/331	115/18396	0.00478988	0.0549126	0.043262	OBSCN/ACTG1/CAPN9/PGM5/PLA2G3/MYH11/PDGFRA	7
GO:0051896	regulation of protein kinase B signaling	11/331	244/18396	0.00483546	0.0552706	0.0435441	RET/IL18/ICOS/CCL19/NTRK2/IAPP/IRS2/MFHAS1/MYOC/FGFR2/PDGFRA	11
GO:0051047	positive regulation of secretion	16/331	428/18396	0.00488266	0.0556449	0.043839	GDNF/MYRIP/SYTL4/OXT/CCL19/WNT5A/CNR1/KMO/PTAFR/GAL/PRKCE/IRS2/CASP1/RGCC/GHRHR/TGFB2	16
GO:0045834	positive regulation of lipid metabolic process	8/331	146/18396	0.00498169	0.0566061	0.0445962	CCL19/ADIPOQ/F2/PRKCE/IRS2/ABCD2/SREBF1/PDGFRA	8
GO:0022404	molting cycle process	6/331	88/18396	0.00510774	0.0575293	0.0453235	WNT5A/SOSTDC1/GAL/EDAR/TGFB2/FGFR2	6
GO:0022405	hair cycle process	6/331	88/18396	0.00510774	0.0575293	0.0453235	WNT5A/SOSTDC1/GAL/EDAR/TGFB2/FGFR2	6
GO:0098773	skin epidermis development	6/331	88/18396	0.00510774	0.0575293	0.0453235	WNT5A/SOSTDC1/GAL/EDAR/TGFB2/FGFR2	6
GO:0042417	dopamine metabolic process	4/331	39/18396	0.00515468	0.0578887	0.0456067	SNCAIP/TACR3/TH/TGFB2	4
GO:0071219	cellular response to molecule of bacterial origin	10/331	212/18396	0.00518349	0.0580416	0.0457272	IL18/WNT5A/LBP/KMO/TIRAP/PTAFR/ABCC2/PRKCE/PDCD1LG2/CASP1	10
GO:0007620	copulation	3/331	20/18396	0.00524363	0.0580416	0.0457272	P2RX1/OXT/CNR1	3
GO:0033630	positive regulation of cell adhesion mediated by integrin	3/331	20/18396	0.00524363	0.0580416	0.0457272	SKAP1/RET/TGFB2	3
GO:0051797	regulation of hair follicle development	3/331	20/18396	0.00524363	0.0580416	0.0457272	WNT5A/GAL/TGFB2	3
GO:0060039	pericardium development	3/331	20/18396	0.00524363	0.0580416	0.0457272	SMAD3/WNT5A/DLL4	3
GO:0007613	memory	7/331	117/18396	0.00526034	0.0580597	0.0457414	OXT/GRIA1/CNR1/SLC8A3/TH/SLC24A2/SORCS3	7
GO:0070588	calcium ion transmembrane transport	13/331	319/18396	0.00534795	0.058858	0.0463704	TRPC6/CACNG3/CCL19/SLC8A3/PKD2L1/SLC24A2/SLN/MIR133A1/EHD3/F2/PRKCE/TRPM3/REM1	13
GO:0035148	tube formation	8/331	148/18396	0.00540146	0.0591565	0.0466055	GDNF/RET/WNT5A/NOG/SOX8/EDAR/TGFB2/FGFR2	8
GO:0071346	cellular response to interferon-gamma	9/331	180/18396	0.00540579	0.0591565	0.0466055	STXBP4/IRF7/CCL19/WNT5A/ACTG1/PTAFR/VCAM1/CASP1/RAB7B	9
GO:0001666	response to hypoxia	14/331	357/18396	0.00547304	0.0597034	0.0470364	SMAD3/TRPC6/ANGPTL4/PLAT/SLC8A3/ZFP36L1/TH/ADIPOQ/MIR140/GATA6/PRKCE/VCAM1/RGCC/TGFB2	14
GO:0007568	aging	13/331	320/18396	0.00548676	0.0597034	0.0470364	TRPC6/TACR3/CNR1/GRM5/FOXG1/TH/TIMP2/CDKN1A/KMO/VCAM1/SREBF1/GHRHR/NR5A1	13
GO:0045861	negative regulation of proteolysis	14/331	358/18396	0.00560588	0.0605981	0.0477412	COL7A1/COL28A1/PLAT/PI15/SERPINC1/C4A/TIMP4/SPP2/KLHL40/WFIKKN1/TIMP2/WNT9A/F2/VTN	14
GO:0014074	response to purine-containing compound	8/331	149/18396	0.00562122	0.0605981	0.0477412	P2RX1/OXT/AGXT/SLC8A3/ZFP36L1/ADIPOQ/PTAFR/SREBF1	8
GO:0001709	cell fate determination	4/331	40/18396	0.00564764	0.0605981	0.0477412	NOTCH2/CYP26B1/HOXA2/GATA6	4
GO:0007618	mating	4/331	40/18396	0.00564764	0.0605981	0.0477412	P2RX1/OXT/CNR1/TH	4
GO:0009072	aromatic amino acid family metabolic process	4/331	40/18396	0.00564764	0.0605981	0.0477412	CARNS1/TH/ACMSD/KMO	4
GO:0014033	neural crest cell differentiation	6/331	90/18396	0.00569632	0.0607818	0.047886	GDNF/CYP26C1/RET/SEMA3A/GBX2/SOX8	6
GO:0042475	odontogenesis of dentin-containing tooth	6/331	90/18396	0.00569632	0.0607818	0.047886	TNFRSF11B/SOSTDC1/RSPO2/SCN5A/EDAR/PDGFRA	6
GO:0008217	regulation of blood pressure	9/331	182/18396	0.00580237	0.0617424	0.0486427	SMAD3/P2RX1/NOX1/OXT/TACR3/CNR1/ADIPOQ/PTAFR/PTPRO	9
GO:0050922	negative regulation of chemotaxis	5/331	64/18396	0.0058617	0.0622018	0.0490047	WNT5A/SEMA3A/SLIT2/NBL1/PTPRO	5
GO:0006721	terpenoid metabolic process	7/331	120/18396	0.00602999	0.0633636	0.04992	CYP26A1/CYP26C1/CYP26B1/DHRS3/RDH12/CRABP2/RDH16	7
GO:0031290	retinal ganglion cell axon guidance	3/331	21/18396	0.00603698	0.0633636	0.04992	SLIT2/EPHB1/PTPRO	3
GO:0061213	positive regulation of mesonephros development	3/331	21/18396	0.00603698	0.0633636	0.04992	GDNF/NOG/SOX8	3
GO:0140058	neuron projection arborization	3/331	21/18396	0.00603698	0.0633636	0.04992	WNT5A/SEMA3A/GRIP1	3
GO:0008406	gonad development	10/331	217/18396	0.00608426	0.0636864	0.0501743	WNT5A/SEMA3A/SLIT2/GATA6/REC8/SPO11/SOX8/TGFB2/PDGFRA/NR5A1	10
GO:0030890	positive regulation of B cell proliferation	4/331	41/18396	0.00617108	0.0640728	0.0504787	CLCF1/CDKN1A/TIRAP/IRS2	4
GO:0085029	extracellular matrix assembly	4/331	41/18396	0.00617108	0.0640728	0.0504787	SMAD3/NTN4/MYH11/RGCC	4
GO:1903053	regulation of extracellular matrix organization	4/331	41/18396	0.00617108	0.0640728	0.0504787	SMAD3/CHADL/FAP/RGCC	4
GO:0006940	regulation of smooth muscle contraction	5/331	65/18396	0.00625872	0.064808	0.051058	P2RX1/OXT/TACR3/ADRA2C/PTAFR	5
GO:0006936	muscle contraction	14/331	363/18396	0.00630954	0.0651591	0.0513346	GDNF/P2RX1/HTR7/FGF12/OXT/TACR3/ADRA2C/SLC8A3/MIR133A1/PTAFR/EHD3/MYH11/SCN5A/NEUROG1	14
GO:0007584	response to nutrient	10/331	219/18396	0.00647695	0.0667091	0.0525557	CYP26A1/CYP26B1/P2RX1/CNR1/SERPINC1/TNFRSF11B/ADIPOQ/VCAM1/CYP24A1/SST	10
GO:0030308	negative regulation of cell growth	9/331	186/18396	0.00666262	0.0681506	0.0536913	SMAD3/WNT5A/SEMA3A/IP6K2/SLIT2/NTN1/CDKN1A/GAL/TGFB2	9
GO:0035249	synaptic transmission, glutamatergic	6/331	93/18396	0.00666998	0.0681506	0.0536913	P2RX1/CACNG3/CNR1/GRM5/KMO/SLC17A8	6
GO:0062207	regulation of pattern recognition receptor signaling pathway	6/331	93/18396	0.00666998	0.0681506	0.0536913	IRF7/LBP/TIRAP/TLR5/MFHAS1/RAB7B	6
GO:0021983	pituitary gland development	4/331	42/18396	0.00672578	0.0685389	0.0539973	WNT5A/NOG/CDH1/GHRHR	4
GO:0007611	learning or memory	11/331	256/18396	0.00686699	0.0693781	0.0546584	OXT/NTRK2/GRIA1/CNR1/SLC8A3/GRM5/TBR1/TH/SLC24A2/NEUROG1/SORCS3	11
GO:0030878	thyroid gland development	3/331	22/18396	0.00689819	0.0693781	0.0546584	SMAD3/HOXA5/HOXA3	3
GO:0060065	uterus development	3/331	22/18396	0.00689819	0.0693781	0.0546584	WNT5A/GREB1L/TGFB2	3
GO:0060575	intestinal epithelial cell differentiation	3/331	22/18396	0.00689819	0.0693781	0.0546584	HOXA5/CDKN1A/GATA6	3
GO:0090189	regulation of branching involved in ureteric bud morphogenesis	3/331	22/18396	0.00689819	0.0693781	0.0546584	GDNF/NOG/SOX8	3
GO:0048863	stem cell differentiation	11/331	257/18396	0.00706252	0.0707565	0.0557444	GDNF/CYP26C1/RET/LBH/SEMA3A/GATA6/GBX2/SOX8/TGFB2/FGFR2/PDGFRA	11
GO:0036293	response to decreased oxygen levels	14/331	368/18396	0.00708229	0.0707565	0.0557444	SMAD3/TRPC6/ANGPTL4/PLAT/SLC8A3/ZFP36L1/TH/ADIPOQ/MIR140/GATA6/PRKCE/VCAM1/RGCC/TGFB2	14
GO:0070663	regulation of leukocyte proliferation	10/331	222/18396	0.00710261	0.0707565	0.0557444	CLCF1/IL18/CCL19/CDKN1A/TIRAP/GAL/VCAM1/RASAL3/IRS2/PDCD1LG2	10
GO:0048662	negative regulation of smooth muscle cell proliferation	5/331	67/18396	0.00710872	0.0707565	0.0557444	CDKN1A/MIR133A1/ADIPOQ/MIR140/VIPR2	5
GO:0046942	carboxylic acid transport	13/331	331/18396	0.00721242	0.0716037	0.0564119	SLCO2B1/FABP4/OXT/SLC38A6/SLC22A13/AGXT/SLC3A1/NTRK2/KMO/ABCC2/SLC17A8/IRS2/PLA2G3	13
GO:0006775	fat-soluble vitamin metabolic process	4/331	43/18396	0.00731251	0.0722251	0.0569014	CYP26A1/CYP26C1/CYP26B1/CYP24A1	4
GO:0099054	presynapse assembly	4/331	43/18396	0.00731251	0.0722251	0.0569014	WNT5A/LRRTM3/SLITRK2/NTNG2	4
GO:0006956	complement activation	6/331	95/18396	0.00738276	0.0726246	0.0572162	MASP1/C4A/F2/RGCC/VTN/SCARA3	6
GO:0048511	rhythmic process	12/331	295/18396	0.00740952	0.0726246	0.0572162	HTR7/RAI1/NTRK2/TIMP4/SLIT2/TH/ADIPOQ/SREBF1/GHRHR/TGFB2/PDGFRA/NR5A1	12
GO:0050768	negative regulation of neurogenesis	12/331	295/18396	0.00740952	0.0726246	0.0572162	TRPC6/HOXA2/WNT5A/SEMA3A/SLIT2/NTN1/DAAM2/F2/NOG/SOX8/DPYSL3/PTPRO	12
GO:0015849	organic acid transport	13/331	333/18396	0.00756794	0.0738018	0.0581435	SLCO2B1/FABP4/OXT/SLC38A6/SLC22A13/AGXT/SLC3A1/NTRK2/KMO/ABCC2/SLC17A8/IRS2/PLA2G3	13
GO:0016042	lipid catabolic process	13/331	333/18396	0.00756794	0.0738018	0.0581435	CYP26A1/CYP26C1/CYP26B1/FABP4/CNR1/PLD1/ADIPOQ/PRKCE/CYP24A1/IRS2/PLA2G3/ABCD2/PLD4	13
GO:0007517	muscle organ development	15/331	410/18396	0.00764574	0.0743722	0.058593	SMAD3/CYP26B1/ASB2/HEYL/WNT5A/KLHL40/DLL4/GATA6/NOG/HIVEP3/NEUROG1/SOX8/TGFB2/EPHB1/FGFR2	15
GO:0090101	negative regulation of transmembrane receptor protein serine/threonine kinase signaling pathway	7/331	126/18396	0.00781756	0.0748282	0.0589522	SMAD3/WNT5A/WFIKKN1/SOSTDC1/NOG/NBL1/ONECUT1	7
GO:0007413	axonal fasciculation	3/331	23/18396	0.0078286	0.0748282	0.0589522	NCAM2/CNR1/SEMA3A	3
GO:0010447	response to acidic pH	3/331	23/18396	0.0078286	0.0748282	0.0589522	NOX1/PKD2L1/SST	3
GO:0034695	response to prostaglandin E	3/331	23/18396	0.0078286	0.0748282	0.0589522	OXT/CCL19/PRKCE	3
GO:0060445	branching involved in salivary gland morphogenesis	3/331	23/18396	0.0078286	0.0748282	0.0589522	SEMA3A/NTN4/FGFR2	3
GO:0072215	regulation of metanephros development	3/331	23/18396	0.0078286	0.0748282	0.0589522	GDNF/RET/ADIPOQ	3
GO:0106030	neuron projection fasciculation	3/331	23/18396	0.0078286	0.0748282	0.0589522	NCAM2/CNR1/SEMA3A	3
GO:0044331	cell-cell adhesion mediated by cadherin	4/331	44/18396	0.007932	0.0754914	0.0594747	WNT5A/CDH19/CDH1/RGCC	4
GO:0002696	positive regulation of leukocyte activation	13/331	335/18396	0.00793718	0.0754914	0.0594747	CLCF1/IL18/ICOS/CCL19/WNT5A/LBP/CDKN1A/TIRAP/PTAFR/VCAM1/RASAL3/IRS2/PDCD1LG2	13
GO:0042698	ovulation cycle	5/331	69/18396	0.00803618	0.075871	0.0597737	TIMP4/SLIT2/TGFB2/PDGFRA/NR5A1	5
GO:0050771	negative regulation of axonogenesis	5/331	69/18396	0.00803618	0.075871	0.0597737	WNT5A/SEMA3A/SLIT2/NTN1/PTPRO	5
GO:0055008	cardiac muscle tissue morphogenesis	5/331	69/18396	0.00803618	0.075871	0.0597737	WNT5A/DLL4/NOG/TGFB2/FGFR2	5
GO:0010466	negative regulation of peptidase activity	11/331	262/18396	0.00810633	0.0759747	0.0598554	COL7A1/COL28A1/PI15/SERPINC1/C4A/TIMP4/SPP2/WFIKKN1/TIMP2/WNT9A/VTN	11
GO:0015850	organic hydroxy compound transport	11/331	262/18396	0.00810633	0.0759747	0.0598554	SLCO2B1/GDNF/P2RX1/OXT/MIR130B/ADRA2C/CNR1/MIR301B/ADIPOQ/ABCC2/GAL	11
GO:0046883	regulation of hormone secretion	11/331	262/18396	0.00810633	0.0759747	0.0598554	MYRIP/STXBP4/SYTL4/ADRA2C/CNR1/ADIPOQ/GAL/PRKCE/IRS2/SREBF1/GHRHR	11
GO:0010771	negative regulation of cell morphogenesis involved in differentiation	6/331	97/18396	0.00814897	0.0760044	0.0598789	TRPC6/WNT5A/SEMA3A/SLIT2/NTN1/PTPRO	6
GO:0120162	positive regulation of cold-induced thermogenesis	6/331	97/18396	0.00814897	0.0760044	0.0598789	FABP4/OXT/IL18/SLN/ADIPOQ/ESRRG	6
GO:2000241	regulation of reproductive process	8/331	160/18396	0.00851296	0.0792076	0.0624024	OXT/TACR3/WNT5A/CNR1/SEMA3A/PTAFR/LHFPL2/NR5A1	8
GO:0048701	embryonic cranial skeleton morphogenesis	4/331	45/18396	0.00858497	0.0796851	0.0627786	SMAD3/HOXA2/FGFR2/PDGFRA	4
GO:0042113	B cell activation	11/331	265/18396	0.00878787	0.0809785	0.0637977	NOTCH2/CLCF1/IFNW1/SKAP2/ZFP36L1/CDKN1A/TIRAP/NFAM1/VCAM1/IRS2/ONECUT1	11
GO:0003272	endocardial cushion formation	3/331	24/18396	0.00882944	0.0809785	0.0637977	HEYL/NOG/TGFB2	3
GO:0007141	male meiosis I	3/331	24/18396	0.00882944	0.0809785	0.0637977	TDRD9/REC8/SPO11	3
GO:0050996	positive regulation of lipid catabolic process	3/331	24/18396	0.00882944	0.0809785	0.0637977	PRKCE/IRS2/ABCD2	3
GO:0090023	positive regulation of neutrophil chemotaxis	3/331	24/18396	0.00882944	0.0809785	0.0637977	CCL19/LBP/TIRAP	3
GO:0050678	regulation of epithelial cell proliferation	14/331	378/18396	0.00885367	0.0810079	0.0638208	SMAD3/NOTCH2/STXBP4/WNT5A/VASH2/HOXA5/ZFP36L1/DLL4/NOG/MIR130A/SCN5A/RGCC/TGFB2/FGFR2	14
GO:0009743	response to carbohydrate	10/331	230/18396	0.00900089	0.0821598	0.0647283	STXBP4/OXT/ZFP36L1/TH/COL6A2/ADIPOQ/PRKCE/IRS2/SREBF1/GHRHR	10
GO:0006874	cellular calcium ion homeostasis	16/331	458/18396	0.00910231	0.0828891	0.0653029	SMAD3/TRPC6/P2RX1/OXT/CCL19/GRIA1/WNT5A/CNR1/SLC8A3/GRM5/SLC24A2/IAPP/MIR133A1/F2/PRKCE/PDGFRA	16
GO:0002685	regulation of leukocyte migration	9/331	196/18396	0.00924177	0.0835757	0.0658438	CCL19/WNT5A/LBP/JAM3/CD200R1/SLIT2/TIRAP/PTAFR/NBL1	9
GO:0022602	ovulation cycle process	4/331	46/18396	0.00927212	0.0835757	0.0658438	SLIT2/TGFB2/PDGFRA/NR5A1	4
GO:0045776	negative regulation of blood pressure	4/331	46/18396	0.00927212	0.0835757	0.0658438	OXT/CNR1/ADIPOQ/PTAFR	4
GO:0099172	presynapse organization	4/331	46/18396	0.00927212	0.0835757	0.0658438	WNT5A/LRRTM3/SLITRK2/NTNG2	4
GO:0060326	cell chemotaxis	12/331	304/18396	0.00928619	0.0835757	0.0658438	CCL19/WNT5A/LBP/JAM3/SLIT2/TIRAP/VCAM1/NBL1/TGFB2/EPHB1/PDGFRA/PTPRO	12
GO:1904062	regulation of cation transmembrane transport	13/331	342/18396	0.00934278	0.083889	0.0660906	KCNIP1/FGF12/SHISA8/CACNG3/GRIA1/SLN/MIR133A1/EHD3/F2/GAL/PRKCE/SCN5A/REM1	13
GO:0015837	amine transport	6/331	100/18396	0.00940311	0.084039	0.0662088	GDNF/OXT/ADRA2C/CNR1/TH/KMO	6
GO:0035282	segmentation	6/331	100/18396	0.00940311	0.084039	0.0662088	SMAD3/HOXA2/WNT5A/SEMA3A/NEUROG1/DMRT2	6
GO:0030183	B cell differentiation	7/331	131/18396	0.0095835	0.0854529	0.0673227	NOTCH2/CLCF1/IFNW1/ZFP36L1/NFAM1/VCAM1/ONECUT1	7
GO:0001667	ameboidal-type cell migration	16/331	461/18396	0.00964861	0.0858347	0.0676235	GDNF/RET/WNT5A/SEMA3A/SLIT2/STARD13/DNAJA4/CTSH/DLL4/SRPX2/PRKCE/GBX2/FAP/RGCC/SOX8/TGFB2	16
GO:0060541	respiratory system development	9/331	198/18396	0.0098375	0.0865109	0.0681562	WNT5A/HOXA5/CTSH/GATA6/NOG/SREBF1/RSPO2/FGFR2/PDGFRA	9
GO:0002053	positive regulation of mesenchymal cell proliferation	3/331	25/18396	0.00990176	0.0865109	0.0681562	WNT5A/IRS2/FGFR2	3
GO:0021952	central nervous system projection neuron axonogenesis	3/331	25/18396	0.00990176	0.0865109	0.0681562	DCLK1/SLIT2/EPHB1	3
GO:0030325	adrenal gland development	3/331	25/18396	0.00990176	0.0865109	0.0681562	SMAD3/PDGFRA/NR5A1	3
GO:0031069	hair follicle morphogenesis	3/331	25/18396	0.00990176	0.0865109	0.0681562	SOSTDC1/TGFB2/FGFR2	3
GO:0045662	negative regulation of myoblast differentiation	3/331	25/18396	0.00990176	0.0865109	0.0681562	IL18/SOSTDC1/SOX8	3
GO:0061217	regulation of mesonephros development	3/331	25/18396	0.00990176	0.0865109	0.0681562	GDNF/NOG/SOX8	3
GO:0072175	epithelial tube formation	7/331	132/18396	0.00996901	0.0865109	0.0681562	GDNF/RET/WNT5A/NOG/SOX8/TGFB2/FGFR2	7
GO:0042461	photoreceptor cell development	4/331	47/18396	0.00999412	0.0865109	0.0681562	PDE6C/MYO7A/NTRK2/TH	4
GO:0042551	neuron maturation	4/331	47/18396	0.00999412	0.0865109	0.0681562	RET/NTN4/GLDN/MYOC	4
GO:0048806	genitalia development	4/331	47/18396	0.00999412	0.0865109	0.0681562	WNT5A/GREB1L/NEUROG1/PDGFRA	4
GO:0061383	trabecula morphogenesis	4/331	47/18396	0.00999412	0.0865109	0.0681562	DLL4/NOG/TGFB2/PLXNB1	4
GO:0003208	cardiac ventricle morphogenesis	5/331	73/18396	0.0101368	0.0870433	0.0685757	HEYL/DLL4/NOG/TGFB2/FGFR2	5
GO:0043627	response to estrogen	5/331	73/18396	0.0101368	0.0870433	0.0685757	TNFRSF11B/GATA6/ABCC2/GAL/GHRHR	5
GO:0031032	actomyosin structure organization	9/331	199/18396	0.010146	0.0870433	0.0685757	SMAD3/OBSCN/ACTG1/CAPN9/PGM5/MYH11/RGCC/MYOC/PDGFRA	9
GO:0034341	response to interferon-gamma	9/331	199/18396	0.010146	0.0870433	0.0685757	STXBP4/IRF7/CCL19/WNT5A/ACTG1/PTAFR/VCAM1/CASP1/RAB7B	9
GO:0001819	positive regulation of cytokine production	16/331	464/18396	0.0102207	0.0874889	0.0689267	SMAD3/IRF7/NOX1/IL18/CCL19/WNT5A/LBP/ADIPOQ/TIRAP/PTAFR/NFAM1/TLR5/CASP1/RGCC/RAB7B/LUM	16
GO:0048638	regulation of developmental growth	13/331	347/18396	0.010461	0.0892623	0.0703239	RAI1/WNT5A/SEMA3A/COLQ/DUSP6/NTN1/CDKN1A/CRABP2/GATA6/GAL/NOG/GHRHR/FGFR2	13
GO:0010469	regulation of signaling receptor activity	8/331	166/18396	0.0104974	0.0892623	0.0703239	SHISA8/CACNG3/ADRA2C/GRIA1/WFIKKN1/NOG/NPTX1/GPRC5A	8
GO:0090288	negative regulation of cellular response to growth factor stimulus	8/331	166/18396	0.0104974	0.0892623	0.0703239	SMAD3/WNT5A/SLIT2/WFIKKN1/SOSTDC1/NOG/NBL1/ONECUT1	8
GO:0046651	lymphocyte proliferation	11/331	272/18396	0.0105506	0.0895176	0.0705251	CLCF1/IFNW1/IL18/CCL19/CDKN1A/TIRAP/GAL/VCAM1/RASAL3/IRS2/PDCD1LG2	11
GO:0071216	cellular response to biotic stimulus	10/331	236/18396	0.010663	0.090272	0.0711194	IL18/WNT5A/LBP/KMO/TIRAP/PTAFR/ABCC2/PRKCE/PDCD1LG2/CASP1	10
GO:0032677	regulation of interleukin-8 production	5/331	74/18396	0.0107154	0.0903486	0.0711797	WNT5A/LBP/ADIPOQ/TIRAP/TLR5	5
GO:0007140	male meiotic nuclear division	4/331	48/18396	0.0107516	0.0903486	0.0711797	TDRD9/CYP26B1/REC8/SPO11	4
GO:0055010	ventricular cardiac muscle tissue morphogenesis	4/331	48/18396	0.0107516	0.0903486	0.0711797	DLL4/NOG/TGFB2/FGFR2	4
GO:0018958	phenol-containing compound metabolic process	6/331	103/18396	0.0107893	0.0903486	0.0711797	SNCAIP/TACR3/CPQ/WNT5A/TH/TGFB2	6
GO:0034766	negative regulation of ion transmembrane transport	6/331	103/18396	0.0107893	0.0903486	0.0711797	FGF12/SLN/MIR133A1/PRKCE/IRS2/REM1	6
GO:0050867	positive regulation of cell activation	13/331	349/18396	0.0109365	0.0913825	0.0719942	CLCF1/IL18/ICOS/CCL19/WNT5A/LBP/CDKN1A/TIRAP/PTAFR/VCAM1/RASAL3/IRS2/PDCD1LG2	13
GO:0060740	prostate gland epithelium morphogenesis	3/331	26/18396	0.0110465	0.091508	0.0720931	WNT5A/NOG/FGFR2	3
GO:0071624	positive regulation of granulocyte chemotaxis	3/331	26/18396	0.0110465	0.091508	0.0720931	CCL19/LBP/TIRAP	3
GO:1900120	regulation of receptor binding	3/331	26/18396	0.0110465	0.091508	0.0720931	HOXA3/ADIPOQ/NOG	3
GO:1903959	regulation of anion transmembrane transport	3/331	26/18396	0.0110465	0.091508	0.0720931	GRM5/PTAFR/IRS2	3
GO:0032943	mononuclear cell proliferation	11/331	274/18396	0.011101	0.0917618	0.0722931	CLCF1/IFNW1/IL18/CCL19/CDKN1A/TIRAP/GAL/VCAM1/RASAL3/IRS2/PDCD1LG2	11
GO:0050806	positive regulation of synaptic transmission	8/331	168/18396	0.0112294	0.0924635	0.0728459	OXT/CACNG3/NTRK2/CNR1/SLC8A3/SLC24A2/KMO/PRKCE	8
GO:0051048	negative regulation of secretion	10/331	238/18396	0.0112658	0.0924635	0.0728459	SYTL4/OXT/ADRA2C/CNR1/CD200R1/ADIPOQ/SREBF1/RGCC/NEUROG1/STXBP6	10
GO:0019233	sensory perception of pain	6/331	104/18396	0.0112819	0.0924635	0.0728459	OXT/ADRA2C/CNR1/IAPP/PTAFR/EPHB1	6
GO:0030593	neutrophil chemotaxis	6/331	104/18396	0.0112819	0.0924635	0.0728459	CCL19/LBP/JAM3/SLIT2/TIRAP/TGFB2	6
GO:0016054	organic acid catabolic process	11/331	275/18396	0.0113843	0.0929074	0.0731956	CYP26A1/CYP26C1/CYP26B1/AGXT/CNR1/CARNS1/ACMSD/KMO/ADIPOQ/IRS2/ABCD2	11
GO:0046395	carboxylic acid catabolic process	11/331	275/18396	0.0113843	0.0929074	0.0731956	CYP26A1/CYP26C1/CYP26B1/AGXT/CNR1/CARNS1/ACMSD/KMO/ADIPOQ/IRS2/ABCD2	11
GO:0048546	digestive tract morphogenesis	4/331	49/18396	0.0115452	0.0940211	0.074073	SMAD3/WNT5A/FGFR2/PDGFRA	4
GO:0055074	calcium ion homeostasis	16/331	471/18396	0.0116603	0.0947581	0.0746536	SMAD3/TRPC6/P2RX1/OXT/CCL19/GRIA1/WNT5A/CNR1/SLC8A3/GRM5/SLC24A2/IAPP/MIR133A1/F2/PRKCE/PDGFRA	16
GO:0035637	multicellular organismal signaling	9/331	204/18396	0.0117991	0.0956848	0.0753838	KCNIP1/P2RX1/FGF12/CACNG3/NTRK2/JAM3/SLC8A3/EHD3/SCN5A	9
GO:0008589	regulation of smoothened signaling pathway	5/331	76/18396	0.0119397	0.0966212	0.0761214	SCUBE1/WNT9A/SCUBE3/GLIS2/FGFR2	5
GO:0071772	response to BMP	8/331	170/18396	0.0119985	0.0966905	0.0761761	HEYL/WNT5A/SOSTDC1/MIR140/GATA6/ADAMTS7/NOG/NBL1	8
GO:0071773	cellular response to BMP stimulus	8/331	170/18396	0.0119985	0.0966905	0.0761761	HEYL/WNT5A/SOSTDC1/MIR140/GATA6/ADAMTS7/NOG/NBL1	8
GO:0071222	cellular response to lipopolysaccharide	9/331	205/18396	0.0121526	0.0977281	0.0769935	IL18/WNT5A/LBP/KMO/PTAFR/ABCC2/PRKCE/PDCD1LG2/CASP1	9
GO:0000188	inactivation of MAPK activity	3/331	27/18396	0.0122645	0.0978116	0.0770593	DUSP5/DUSP6/DUSP8	3
GO:0048799	animal organ maturation	3/331	27/18396	0.0122645	0.0978116	0.0770593	RET/RFLNA/PLXNB1	3
GO:0072376	protein activation cascade	3/331	27/18396	0.0122645	0.0978116	0.0770593	GP5/SERPINC1/F2	3
GO:0072378	blood coagulation, fibrin clot formation	3/331	27/18396	0.0122645	0.0978116	0.0770593	GP5/SERPINC1/F2	3
GO:0051961	negative regulation of nervous system development	12/331	316/18396	0.0123414	0.0980403	0.0772395	TRPC6/HOXA2/WNT5A/SEMA3A/SLIT2/NTN1/DAAM2/F2/NOG/SOX8/DPYSL3/PTPRO	12
GO:0001706	endoderm formation	4/331	50/18396	0.0123754	0.0980403	0.0772395	COL7A1/GATA6/NOG/VTN	4
GO:0050673	epithelial cell proliferation	15/331	434/18396	0.0124267	0.0980403	0.0772395	SMAD3/NOTCH2/STXBP4/WNT5A/VASH2/HOXA5/ZFP36L1/DLL4/NOG/MIR130A/FAP/SCN5A/RGCC/TGFB2/FGFR2	15
GO:0009914	hormone transport	12/331	317/18396	0.0126272	0.0980403	0.0772395	MYRIP/STXBP4/SYTL4/ADRA2C/CNR1/ADIPOQ/ABCC2/GAL/PRKCE/IRS2/SREBF1/GHRHR	12
GO:0070371	ERK1 and ERK2 cascade	12/331	317/18396	0.0126272	0.0980403	0.0772395	NOTCH2/CCL19/DUSP6/ZFP36L1/MIR133A1/ADIPOQ/CTSH/TIRAP/MFHAS1/EPHB1/FGFR2/PDGFRA	12
GO:0032874	positive regulation of stress-activated MAPK cascade	8/331	172/18396	0.0128056	0.0980403	0.0772395	NOX1/CCL19/WNT5A/SEMA3A/TIRAP/MFHAS1/EDAR/TGFB2	8
GO:0030073	insulin secretion	9/331	207/18396	0.0128831	0.0980403	0.0772395	MYRIP/STXBP4/SYTL4/ADRA2C/CNR1/GAL/PRKCE/IRS2/SREBF1	9
GO:0007586	digestion	7/331	139/18396	0.0129909	0.0980403	0.0772395	GUCY2C/OXT/CAPN9/MGAM/MOGAT2/NEUROG1/SST	7
GO:0001768	establishment of T cell polarity	2/331	10/18396	0.0132029	0.0980403	0.0772395	CYP26B1/CCL19	2
GO:0006569	tryptophan catabolic process	2/331	10/18396	0.0132029	0.0980403	0.0772395	ACMSD/KMO	2
GO:0010739	positive regulation of protein kinase A signaling	2/331	10/18396	0.0132029	0.0980403	0.0772395	IAPP/ADIPOQ	2
GO:0018242	protein O-linked glycosylation via serine	2/331	10/18396	0.0132029	0.0980403	0.0772395	GALNT4/GALNT16	2
GO:0021877	forebrain neuron fate commitment	2/331	10/18396	0.0132029	0.0980403	0.0772395	TBR1/SATB2	2
GO:0030432	peristalsis	2/331	10/18396	0.0132029	0.0980403	0.0772395	GDNF/NEUROG1	2
GO:0032000	positive regulation of fatty acid beta-oxidation	2/331	10/18396	0.0132029	0.0980403	0.0772395	IRS2/ABCD2	2
GO:0034135	regulation of toll-like receptor 2 signaling pathway	2/331	10/18396	0.0132029	0.0980403	0.0772395	TIRAP/MFHAS1	2
GO:0042436	indole-containing compound catabolic process	2/331	10/18396	0.0132029	0.0980403	0.0772395	ACMSD/KMO	2
GO:0043084	penile erection	2/331	10/18396	0.0132029	0.0980403	0.0772395	OXT/CNR1	2
GO:0046218	indolalkylamine catabolic process	2/331	10/18396	0.0132029	0.0980403	0.0772395	ACMSD/KMO	2
GO:0048103	somatic stem cell division	2/331	10/18396	0.0132029	0.0980403	0.0772395	LBH/TGFB2	2
GO:0048262	determination of dorsal/ventral asymmetry	2/331	10/18396	0.0132029	0.0980403	0.0772395	SOSTDC1/NBL1	2
GO:0048340	paraxial mesoderm morphogenesis	2/331	10/18396	0.0132029	0.0980403	0.0772395	SMAD3/WNT5A	2
GO:0048570	notochord morphogenesis	2/331	10/18396	0.0132029	0.0980403	0.0772395	WNT5A/NOG	2
GO:0051133	regulation of NK T cell activation	2/331	10/18396	0.0132029	0.0980403	0.0772395	IL18/RASAL3	2
GO:0060513	prostatic bud formation	2/331	10/18396	0.0132029	0.0980403	0.0772395	WNT5A/NOG	2
GO:0060600	dichotomous subdivision of an epithelial terminal unit	2/331	10/18396	0.0132029	0.0980403	0.0772395	SEMA3A/CTSH	2
GO:0061140	lung secretory cell differentiation	2/331	10/18396	0.0132029	0.0980403	0.0772395	HOXA5/GATA6	2
GO:0070391	response to lipoteichoic acid	2/331	10/18396	0.0132029	0.0980403	0.0772395	LBP/TIRAP	2
GO:0071223	cellular response to lipoteichoic acid	2/331	10/18396	0.0132029	0.0980403	0.0772395	LBP/TIRAP	2
GO:0090009	primitive streak formation	2/331	10/18396	0.0132029	0.0980403	0.0772395	ETS2/WNT5A	2
GO:0150011	regulation of neuron projection arborization	2/331	10/18396	0.0132029	0.0980403	0.0772395	WNT5A/GRIP1	2
GO:1901203	positive regulation of extracellular matrix assembly	2/331	10/18396	0.0132029	0.0980403	0.0772395	SMAD3/RGCC	2
GO:2001225	regulation of chloride transport	2/331	10/18396	0.0132029	0.0980403	0.0772395	GRM5/PTAFR	2
GO:0001659	temperature homeostasis	8/331	173/18396	0.0132238	0.0980403	0.0772395	FABP4/OXT/IL18/CNR1/SLN/ADIPOQ/NOX3/ESRRG	8
GO:0070304	positive regulation of stress-activated protein kinase signaling cascade	8/331	173/18396	0.0132238	0.0980403	0.0772395	NOX1/CCL19/WNT5A/SEMA3A/TIRAP/MFHAS1/EDAR/TGFB2	8
GO:0090102	cochlea development	4/331	51/18396	0.0132429	0.0980403	0.0772395	WNT5A/SLC17A8/NEUROG1/GABRB2	4
GO:0032413	negative regulation of ion transmembrane transporter activity	5/331	78/18396	0.0132556	0.0980403	0.0772395	FGF12/SLN/MIR133A1/PRKCE/REM1	5
GO:0090276	regulation of peptide hormone secretion	9/331	208/18396	0.0132604	0.0980403	0.0772395	MYRIP/STXBP4/SYTL4/ADRA2C/CNR1/PRKCE/IRS2/SREBF1/GHRHR	9
GO:0035725	sodium ion transmembrane transport	7/331	140/18396	0.0134709	0.0981573	0.0773316	FGF12/SLC8A3/PKD2L1/SLC24A2/SLC28A3/PRKCE/SCN5A	7
GO:0046330	positive regulation of JNK cascade	7/331	140/18396	0.0134709	0.0981573	0.0773316	NOX1/CCL19/WNT5A/SEMA3A/TIRAP/MFHAS1/EDAR	7
GO:0062013	positive regulation of small molecule metabolic process	7/331	140/18396	0.0134709	0.0981573	0.0773316	ADIPOQ/PTAFR/PRKCE/IRS2/ABCD2/SREBF1/PFKFB4	7
GO:0003180	aortic valve morphogenesis	3/331	28/18396	0.0135565	0.0981573	0.0773316	HEYL/SLIT2/DLL4	3
GO:0006972	hyperosmotic response	3/331	28/18396	0.0135565	0.0981573	0.0773316	OXT/TACR3/SST	3
GO:0009074	aromatic amino acid family catabolic process	3/331	28/18396	0.0135565	0.0981573	0.0773316	CARNS1/ACMSD/KMO	3
GO:0035116	embryonic hindlimb morphogenesis	3/331	28/18396	0.0135565	0.0981573	0.0773316	RARB/AFF3/RSPO2	3
GO:0042634	regulation of hair cycle	3/331	28/18396	0.0135565	0.0981573	0.0773316	WNT5A/GAL/TGFB2	3
GO:0042730	fibrinolysis	3/331	28/18396	0.0135565	0.0981573	0.0773316	PLAT/F2/FAP	3
GO:0045686	negative regulation of glial cell differentiation	3/331	28/18396	0.0135565	0.0981573	0.0773316	DAAM2/F2/NOG	3
GO:0060512	prostate gland morphogenesis	3/331	28/18396	0.0135565	0.0981573	0.0773316	WNT5A/NOG/FGFR2	3
GO:0001837	epithelial to mesenchymal transition	7/331	141/18396	0.0139635	0.100914	0.0795037	SMAD3/HEYL/WNT5A/NOG/RGCC/TGFB2/FGFR2	7
GO:0097529	myeloid leukocyte migration	9/331	210/18396	0.0140395	0.101273	0.0797867	CCL19/LBP/JAM3/CD200R1/SLIT2/TIRAP/NBL1/TGFB2/PTPRO	9
GO:0030514	negative regulation of BMP signaling pathway	4/331	52/18396	0.0141482	0.101488	0.0799557	WNT5A/SOSTDC1/NOG/NBL1	4
GO:0032731	positive regulation of interleukin-1 beta production	4/331	52/18396	0.0141482	0.101488	0.0799557	SMAD3/CCL19/WNT5A/CASP1	4
GO:0046580	negative regulation of Ras protein signal transduction	4/331	52/18396	0.0141482	0.101488	0.0799557	TIMP2/RASAL3/MYOC/TGFB2	4
GO:0050796	regulation of insulin secretion	8/331	176/18396	0.0145383	0.104092	0.0820074	MYRIP/STXBP4/SYTL4/ADRA2C/CNR1/PRKCE/IRS2/SREBF1	8
GO:0009435	NAD biosynthetic process	3/331	29/18396	0.014923	0.106254	0.0837106	SLC22A13/ACMSD/KMO	3
GO:0048730	epidermis morphogenesis	3/331	29/18396	0.014923	0.106254	0.0837106	SOSTDC1/TGFB2/FGFR2	3
GO:1902624	positive regulation of neutrophil migration	3/331	29/18396	0.014923	0.106254	0.0837106	CCL19/LBP/TIRAP	3
GO:0044344	cellular response to fibroblast growth factor stimulus	7/331	143/18396	0.0149871	0.106513	0.0839149	FGF12/WNT5A/ZFP36L1/DLL4/NOG/FLRT2/FGFR2	7
GO:0021537	telencephalon development	10/331	249/18396	0.0150547	0.106797	0.0841382	RARB/NTRK2/WNT5A/SEMA3A/SLC8A3/SLIT2/TBR1/TH/SCN5A/NEUROD6	10
GO:0071320	cellular response to cAMP	4/331	53/18396	0.0150918	0.106864	0.0841908	SLC8A3/ZFP36L1/ADIPOQ/PTAFR	4
GO:0042303	molting cycle	6/331	111/18396	0.0151828	0.107114	0.084388	WNT5A/SOSTDC1/GAL/EDAR/TGFB2/FGFR2	6
GO:0042633	hair cycle	6/331	111/18396	0.0151828	0.107114	0.084388	WNT5A/SOSTDC1/GAL/EDAR/TGFB2/FGFR2	6
GO:0014855	striated muscle cell proliferation	5/331	81/18396	0.0154076	0.107948	0.0850448	GATA6/NOG/TGFB2/EPHB1/FGFR2	5
GO:0022617	extracellular matrix disassembly	5/331	81/18396	0.0154076	0.107948	0.0850448	SCUBE1/TIMP2/SCUBE3/FAP/TLL1	5
GO:0110110	positive regulation of animal organ morphogenesis	5/331	81/18396	0.0154076	0.107948	0.0850448	GDNF/NOG/SOX8/TGFB2/FGFR2	5
GO:0010951	negative regulation of endopeptidase activity	10/331	250/18396	0.0154411	0.107948	0.0850448	COL7A1/COL28A1/SERPINC1/C4A/TIMP4/SPP2/WFIKKN1/TIMP2/WNT9A/VTN	10
GO:0030072	peptide hormone secretion	10/331	250/18396	0.0154411	0.107948	0.0850448	MYRIP/STXBP4/SYTL4/ADRA2C/CNR1/GAL/PRKCE/IRS2/SREBF1/GHRHR	10
GO:0048771	tissue remodeling	8/331	179/18396	0.0159455	0.109686	0.0864141	NOTCH2/IL18/BSX/SPP2/TNFRSF11B/HOXA3/IAPP/DLL4	8
GO:0001767	establishment of lymphocyte polarity	2/331	11/18396	0.0159468	0.109686	0.0864141	CYP26B1/CCL19	2
GO:0009629	response to gravity	2/331	11/18396	0.0159468	0.109686	0.0864141	PTAFR/NOX3	2
GO:0032908	regulation of transforming growth factor beta1 production	2/331	11/18396	0.0159468	0.109686	0.0864141	GATA6/LUM	2
GO:0060439	trachea morphogenesis	2/331	11/18396	0.0159468	0.109686	0.0864141	HOXA5/RSPO2	2
GO:1901077	regulation of relaxation of muscle	2/331	11/18396	0.0159468	0.109686	0.0864141	SLN/NEUROG1	2
GO:1905941	positive regulation of gonad development	2/331	11/18396	0.0159468	0.109686	0.0864141	SEMA3A/NR5A1	2
GO:0007612	learning	7/331	145/18396	0.0160631	0.109686	0.0864141	NTRK2/SLC8A3/GRM5/TBR1/TH/SLC24A2/SORCS3	7
GO:0006584	catecholamine metabolic process	4/331	54/18396	0.0160742	0.109686	0.0864141	SNCAIP/TACR3/TH/TGFB2	4
GO:0009712	catechol-containing compound metabolic process	4/331	54/18396	0.0160742	0.109686	0.0864141	SNCAIP/TACR3/TH/TGFB2	4
GO:0050994	regulation of lipid catabolic process	4/331	54/18396	0.0160742	0.109686	0.0864141	CNR1/PRKCE/IRS2/ABCD2	4
GO:0061005	cell differentiation involved in kidney development	4/331	54/18396	0.0160742	0.109686	0.0864141	GDNF/ADIPOQ/GLIS2/PTPRO	4
GO:0007265	Ras protein signal transduction	15/331	448/18396	0.016141	0.109686	0.0864141	NOTCH2/OBSCN/PLD1/RND3/TAX1BP3/NTN1/TIMP2/CDKN1A/RASAL3/IRS2/RAB40B/RAB7B/RHOF/MYOC/TGFB2	15
GO:0050900	leukocyte migration	15/331	448/18396	0.016141	0.109686	0.0864141	RET/CCL19/WNT5A/LBP/JAM3/CD200R1/SLIT2/TIRAP/PTAFR/F2/GYPC/VCAM1/NBL1/TGFB2/PTPRO	15
GO:0032637	interleukin-8 production	5/331	82/18396	0.0161738	0.109686	0.0864141	WNT5A/LBP/ADIPOQ/TIRAP/TLR5	5
GO:0060415	muscle tissue morphogenesis	5/331	82/18396	0.0161738	0.109686	0.0864141	WNT5A/DLL4/NOG/TGFB2/FGFR2	5
GO:0071158	positive regulation of cell cycle arrest	5/331	82/18396	0.0161738	0.109686	0.0864141	ARID3A/CDKN1A/GATA6/FAP/RGCC	5
GO:0021772	olfactory bulb development	3/331	30/18396	0.0163645	0.110396	0.0869738	WNT5A/SEMA3A/SLIT2	3
GO:0045880	positive regulation of smoothened signaling pathway	3/331	30/18396	0.0163645	0.110396	0.0869738	SCUBE1/WNT9A/SCUBE3	3
GO:0046320	regulation of fatty acid oxidation	3/331	30/18396	0.0163645	0.110396	0.0869738	CNR1/IRS2/ABCD2	3
GO:2001257	regulation of cation channel activity	8/331	180/18396	0.0164357	0.110682	0.0871992	FGF12/SHISA8/CACNG3/GRIA1/MIR133A1/EHD3/GAL/REM1	8
GO:0002224	toll-like receptor signaling pathway	7/331	146/18396	0.0166212	0.111736	0.0880294	IRF7/LBP/TIRAP/PRKCE/TLR5/MFHAS1/RAB7B	7
GO:0010632	regulation of epithelial cell migration	11/331	291/18396	0.0167099	0.111942	0.0881916	WNT5A/SEMA3A/SLIT2/STARD13/DNAJA4/CTSH/DLL4/SRPX2/PRKCE/RGCC/TGFB2	11
GO:0098656	anion transmembrane transport	11/331	291/18396	0.0167099	0.111942	0.0881916	TTYH3/SLC38A6/SLC3A1/GRM5/CLIC6/SLC24A2/PTAFR/SLC17A8/IRS2/GABRB2/SLC4A3	11
GO:0003229	ventricular cardiac muscle tissue development	4/331	55/18396	0.0170959	0.113831	0.0896802	DLL4/NOG/TGFB2/FGFR2	4
GO:0060042	retina morphogenesis in camera-type eye	4/331	55/18396	0.0170959	0.113831	0.0896802	PDE6C/ROM1/NTRK2/SOX8	4
GO:0098900	regulation of action potential	4/331	55/18396	0.0170959	0.113831	0.0896802	FGF12/CNR1/MIR133A1/SCN5A	4
GO:0010633	negative regulation of epithelial cell migration	6/331	114/18396	0.0171102	0.113831	0.0896802	SEMA3A/SLIT2/STARD13/DNAJA4/DLL4/RGCC	6
GO:0072503	cellular divalent inorganic cation homeostasis	16/331	493/18396	0.0172456	0.114534	0.090234	SMAD3/TRPC6/P2RX1/OXT/CCL19/GRIA1/WNT5A/CNR1/SLC8A3/GRM5/SLC24A2/IAPP/MIR133A1/F2/PRKCE/PDGFRA	16
GO:0052547	regulation of peptidase activity	15/331	452/18396	0.0173453	0.114998	0.0905997	SMAD3/P2RX1/COL7A1/COL28A1/PI15/SERPINC1/C4A/TIMP4/SPP2/WFIKKN1/TIMP2/WNT9A/CTSH/CASP1/VTN	15
GO:0051146	striated muscle cell differentiation	11/331	293/18396	0.0174881	0.115411	0.090925	RARB/CYP26B1/OBSCN/ACTG1/CAPN9/KLHL40/MIR133A1/GATA6/PGM5/MYH11/PDGFRA	11
GO:0006814	sodium ion transport	9/331	218/18396	0.0174975	0.115411	0.090925	FGF12/SLC38A6/SLC8A3/PKD2L1/SLC24A2/SLC28A3/PRKCE/SLC17A8/SCN5A	9
GO:0010001	glial cell differentiation	9/331	218/18396	0.0174975	0.115411	0.090925	CLCF1/NTRK2/SLC8A3/DAAM2/F2/NOG/SOX8/MYOC/VTN	9
GO:0045445	myoblast differentiation	5/331	84/18396	0.0177813	0.116154	0.09151	IL18/ZFP36L1/RANBP3L/SOSTDC1/SOX8	5
GO:0046660	female sex differentiation	6/331	115/18396	0.0177884	0.116154	0.09151	WNT5A/SLIT2/LHFPL2/SPO11/PDGFRA/NR5A1	6
GO:0010543	regulation of platelet activation	3/331	31/18396	0.0178814	0.116154	0.09151	ADAMTS18/F2/PDGFRA	3
GO:0021988	olfactory lobe development	3/331	31/18396	0.0178814	0.116154	0.09151	WNT5A/SEMA3A/SLIT2	3
GO:0030431	sleep	3/331	31/18396	0.0178814	0.116154	0.09151	OXT/IL18/GHRHR	3
GO:0034694	response to prostaglandin	3/331	31/18396	0.0178814	0.116154	0.09151	OXT/CCL19/PRKCE	3
GO:0048710	regulation of astrocyte differentiation	3/331	31/18396	0.0178814	0.116154	0.09151	CLCF1/F2/NOG	3
GO:0060292	long-term synaptic depression	3/331	31/18396	0.0178814	0.116154	0.09151	GRIA1/SLC24A2/SORCS3	3
GO:1902895	positive regulation of pri-miRNA transcription by RNA polymerase II	3/331	31/18396	0.0178814	0.116154	0.09151	SMAD3/SREBF1/TGFB2	3
GO:1900180	regulation of protein localization to nucleus	6/331	116/18396	0.0184848	0.119028	0.0937743	SMAD3/DCLK1/F2/CDH1/GLIS2/MFHAS1	6
GO:0019933	cAMP-mediated signaling	8/331	184/18396	0.0185057	0.119028	0.0937743	GPR61/ADRA2C/IAPP/MIR133A1/MC2R/GAL/ADGRG4/GHRHR	8
GO:0050772	positive regulation of axonogenesis	5/331	85/18396	0.0186233	0.119028	0.0937743	NTRK2/SLIT2/NTN1/CRABP2/PLXNB1	5
GO:1904705	regulation of vascular smooth muscle cell proliferation	5/331	85/18396	0.0186233	0.119028	0.0937743	CDKN1A/MIR133A1/ADIPOQ/MIR140/MIR130A	5
GO:1990874	vascular smooth muscle cell proliferation	5/331	85/18396	0.0186233	0.119028	0.0937743	CDKN1A/MIR133A1/ADIPOQ/MIR140/MIR130A	5
GO:0050890	cognition	11/331	296/18396	0.0187056	0.119028	0.0937743	OXT/NTRK2/GRIA1/CNR1/SLC8A3/GRM5/TBR1/TH/SLC24A2/NEUROG1/SORCS3	11
GO:0006568	tryptophan metabolic process	2/331	12/18396	0.018911	0.119028	0.0937743	ACMSD/KMO	2
GO:0007320	insemination	2/331	12/18396	0.018911	0.119028	0.0937743	P2RX1/OXT	2
GO:0021559	trigeminal nerve development	2/331	12/18396	0.018911	0.119028	0.0937743	SEMA3A/NEUROG1	2
GO:0021889	olfactory bulb interneuron differentiation	2/331	12/18396	0.018911	0.119028	0.0937743	WNT5A/SLIT2	2
GO:0030950	establishment or maintenance of actin cytoskeleton polarity	2/331	12/18396	0.018911	0.119028	0.0937743	RND3/RHOF	2
GO:0032905	transforming growth factor beta1 production	2/331	12/18396	0.018911	0.119028	0.0937743	GATA6/LUM	2
GO:0042416	dopamine biosynthetic process	2/331	12/18396	0.018911	0.119028	0.0937743	TH/TGFB2	2
GO:0045161	neuronal ion channel clustering	2/331	12/18396	0.018911	0.119028	0.0937743	GLDN/MYOC	2
GO:0045472	response to ether	2/331	12/18396	0.018911	0.119028	0.0937743	OXT/TH	2
GO:0051132	NK T cell activation	2/331	12/18396	0.018911	0.119028	0.0937743	IL18/RASAL3	2
GO:0060221	retinal rod cell differentiation	2/331	12/18396	0.018911	0.119028	0.0937743	NTRK2/SOX8	2
GO:0071468	cellular response to acidic pH	2/331	12/18396	0.018911	0.119028	0.0937743	NOX1/PKD2L1	2
GO:1902287	semaphorin-plexin signaling pathway involved in axon guidance	2/331	12/18396	0.018911	0.119028	0.0937743	SEMA3A/PLXNB1	2
GO:0016331	morphogenesis of embryonic epithelium	7/331	150/18396	0.0189908	0.119141	0.0938634	GDNF/RET/WNT5A/NOG/SOX8/TGFB2/FGFR2	7
GO:0071774	response to fibroblast growth factor	7/331	150/18396	0.0189908	0.119141	0.0938634	FGF12/WNT5A/ZFP36L1/DLL4/NOG/FLRT2/FGFR2	7
GO:0046328	regulation of JNK cascade	8/331	185/18396	0.0190511	0.119325	0.0940081	NOX1/CCL19/WNT5A/SEMA3A/TIRAP/MFHAS1/EDAR/EPHB1	8
GO:0002791	regulation of peptide secretion	16/331	500/18396	0.0193987	0.12032	0.094792	MYRIP/STXBP4/SYTL4/CCL19/ADRA2C/WNT5A/CNR1/CD200R1/PRKCE/IRS2/TLR5/SREBF1/CASP1/RGCC/GHRHR/TGFB2	16
GO:0003176	aortic valve development	3/331	32/18396	0.019474	0.12032	0.094792	HEYL/SLIT2/DLL4	3
GO:0019359	nicotinamide nucleotide biosynthetic process	3/331	32/18396	0.019474	0.12032	0.094792	SLC22A13/ACMSD/KMO	3
GO:0019363	pyridine nucleotide biosynthetic process	3/331	32/18396	0.019474	0.12032	0.094792	SLC22A13/ACMSD/KMO	3
GO:0045987	positive regulation of smooth muscle contraction	3/331	32/18396	0.019474	0.12032	0.094792	OXT/TACR3/PTAFR	3
GO:0046685	response to arsenic-containing substance	3/331	32/18396	0.019474	0.12032	0.094792	TNFRSF11B/CDKN1A/ABCC2	3
GO:0060317	cardiac epithelial to mesenchymal transition	3/331	32/18396	0.019474	0.12032	0.094792	HEYL/NOG/TGFB2	3
GO:0061384	heart trabecula morphogenesis	3/331	32/18396	0.019474	0.12032	0.094792	DLL4/NOG/TGFB2	3
GO:0032760	positive regulation of tumor necrosis factor production	5/331	86/18396	0.019491	0.12032	0.094792	CCL19/WNT5A/LBP/TIRAP/PTAFR	5
GO:0070661	leukocyte proliferation	11/331	298/18396	0.0195516	0.1205	0.0949342	CLCF1/IFNW1/IL18/CCL19/CDKN1A/TIRAP/GAL/VCAM1/RASAL3/IRS2/PDCD1LG2	11
GO:1990266	neutrophil migration	6/331	118/18396	0.0199331	0.122577	0.0965704	CCL19/LBP/JAM3/SLIT2/TIRAP/TGFB2	6
GO:0045444	fat cell differentiation	9/331	223/18396	0.0199522	0.122577	0.0965704	SMAD3/FABP4/FNDC5/WNT5A/ZFP36L1/ADIPOQ/CEBPD/SREBF1/SOX8	9
GO:0030902	hindbrain development	7/331	152/18396	0.0202603	0.124272	0.0979055	HOXB2/HOXB1/HOXA2/TBR1/GBX2/NOG/SCN5A	7
GO:0031663	lipopolysaccharide-mediated signaling pathway	4/331	58/18396	0.0204004	0.124734	0.0982696	IL18/LBP/PTAFR/PRKCE	4
GO:0032722	positive regulation of chemokine production	4/331	58/18396	0.0204004	0.124734	0.0982696	WNT5A/LBP/ADIPOQ/TIRAP	4
GO:0030595	leukocyte chemotaxis	9/331	224/18396	0.0204716	0.124971	0.0984561	CCL19/WNT5A/LBP/JAM3/SLIT2/TIRAP/NBL1/TGFB2/PTPRO	9
GO:0045665	negative regulation of neuron differentiation	9/331	225/18396	0.0210006	0.126854	0.09994	TRPC6/HOXA2/WNT5A/SEMA3A/SLIT2/NTN1/SOX8/DPYSL3/PTPRO	9
GO:0051346	negative regulation of hydrolase activity	15/331	463/18396	0.0210138	0.126854	0.09994	PHACTR2/COL7A1/ANGPTL4/COL28A1/PI15/SERPINC1/C4A/TIMP4/SLIT2/SPP2/WFIKKN1/TIMP2/WNT9A/VTN/TGFB2	15
GO:0010464	regulation of mesenchymal cell proliferation	3/331	33/18396	0.0211424	0.126854	0.09994	WNT5A/IRS2/FGFR2	3
GO:0010737	protein kinase A signaling	3/331	33/18396	0.0211424	0.126854	0.09994	IAPP/ADIPOQ/GAL	3
GO:0010837	regulation of keratinocyte proliferation	3/331	33/18396	0.0211424	0.126854	0.09994	NOTCH2/STXBP4/ZFP36L1	3
GO:0014072	response to isoquinoline alkaloid	3/331	33/18396	0.0211424	0.126854	0.09994	TACR3/CNR1/PRKCE	3
GO:0019362	pyridine nucleotide metabolic process	3/331	33/18396	0.0211424	0.126854	0.09994	SLC22A13/ACMSD/KMO	3
GO:0035115	embryonic forelimb morphogenesis	3/331	33/18396	0.0211424	0.126854	0.09994	WNT9A/CRABP2/RSPO2	3
GO:0043278	response to morphine	3/331	33/18396	0.0211424	0.126854	0.09994	TACR3/CNR1/PRKCE	3
GO:0046496	nicotinamide nucleotide metabolic process	3/331	33/18396	0.0211424	0.126854	0.09994	SLC22A13/ACMSD/KMO	3
GO:0050718	positive regulation of interleukin-1 beta secretion	3/331	33/18396	0.0211424	0.126854	0.09994	CCL19/WNT5A/CASP1	3
GO:0048644	muscle organ morphogenesis	5/331	88/18396	0.0213053	0.127435	0.100397	WNT5A/DLL4/NOG/TGFB2/FGFR2	5
GO:1903557	positive regulation of tumor necrosis factor superfamily cytokine production	5/331	88/18396	0.0213053	0.127435	0.100397	CCL19/WNT5A/LBP/TIRAP/PTAFR	5
GO:0001658	branching involved in ureteric bud morphogenesis	4/331	59/18396	0.0215831	0.12813	0.100945	GDNF/GREB1L/NOG/SOX8	4
GO:0010518	positive regulation of phospholipase activity	4/331	59/18396	0.0215831	0.12813	0.100945	NTRK2/PTAFR/FGFR2/PDGFRA	4
GO:0032732	positive regulation of interleukin-1 production	4/331	59/18396	0.0215831	0.12813	0.100945	SMAD3/CCL19/WNT5A/CASP1	4
GO:0033619	membrane protein proteolysis	4/331	59/18396	0.0215831	0.12813	0.100945	RET/TIMP4/TIMP2/CTSH	4
GO:0010770	positive regulation of cell morphogenesis involved in differentiation	7/331	154/18396	0.0215878	0.12813	0.100945	OLFM4/NTRK2/SLIT2/NTN1/CRABP2/MYOC/PLXNB1	7
GO:0001845	phagolysosome assembly	2/331	13/18396	0.0220868	0.12813	0.100945	MYO7A/RAB7B	2
GO:0001867	complement activation, lectin pathway	2/331	13/18396	0.0220868	0.12813	0.100945	MASP1/SCARA3	2
GO:0002281	macrophage activation involved in immune response	2/331	13/18396	0.0220868	0.12813	0.100945	LBP/PRKCE	2
GO:0007494	midgut development	2/331	13/18396	0.0220868	0.12813	0.100945	RET/WNT5A	2
GO:0010838	positive regulation of keratinocyte proliferation	2/331	13/18396	0.0220868	0.12813	0.100945	NOTCH2/STXBP4	2
GO:0019511	peptidyl-proline hydroxylation	2/331	13/18396	0.0220868	0.12813	0.100945	P3H2/P4HTM	2
GO:0033605	positive regulation of catecholamine secretion	2/331	13/18396	0.0220868	0.12813	0.100945	GDNF/OXT	2
GO:0042538	hyperosmotic salinity response	2/331	13/18396	0.0220868	0.12813	0.100945	OXT/TACR3	2
GO:0045759	negative regulation of action potential	2/331	13/18396	0.0220868	0.12813	0.100945	CNR1/MIR133A1	2
GO:0045779	negative regulation of bone resorption	2/331	13/18396	0.0220868	0.12813	0.100945	TNFRSF11B/IAPP	2
GO:0060340	positive regulation of type I interferon-mediated signaling pathway	2/331	13/18396	0.0220868	0.12813	0.100945	IRF7/WNT5A	2
GO:0060576	intestinal epithelial cell development	2/331	13/18396	0.0220868	0.12813	0.100945	HOXA5/CDKN1A	2
GO:0070208	protein heterotrimerization	2/331	13/18396	0.0220868	0.12813	0.100945	COL6A2/ADIPOQ	2
GO:0071285	cellular response to lithium ion	2/331	13/18396	0.0220868	0.12813	0.100945	FABP4/CDH1	2
GO:1902285	semaphorin-plexin signaling pathway involved in neuron projection guidance	2/331	13/18396	0.0220868	0.12813	0.100945	SEMA3A/PLXNB1	2
GO:0032410	negative regulation of transporter activity	5/331	89/18396	0.0222522	0.128431	0.101182	FGF12/SLN/MIR133A1/PRKCE/REM1	5
GO:0032602	chemokine production	5/331	89/18396	0.0222522	0.128431	0.101182	IL18/WNT5A/LBP/ADIPOQ/TIRAP	5
GO:0060021	roof of mouth development	5/331	89/18396	0.0222522	0.128431	0.101182	WNT5A/DHRS3/TGFB2/PDGFRA/SATB2	5
GO:0010977	negative regulation of neuron projection development	7/331	155/18396	0.0222737	0.128431	0.101182	TRPC6/WNT5A/SEMA3A/SLIT2/NTN1/DPYSL3/PTPRO	7
GO:0052548	regulation of endopeptidase activity	14/331	425/18396	0.0223054	0.128431	0.101182	SMAD3/P2RX1/COL7A1/COL28A1/SERPINC1/C4A/TIMP4/SPP2/WFIKKN1/TIMP2/WNT9A/CTSH/CASP1/VTN	14
GO:0042692	muscle cell differentiation	13/331	385/18396	0.0227071	0.130549	0.102851	RARB/CYP26B1/OBSCN/ACTG1/CAPN9/KLHL40/MIR133A1/MIR140/GATA6/PGM5/MYH11/FGFR2/PDGFRA	13
GO:0010092	specification of animal organ identity	3/331	34/18396	0.0228867	0.130607	0.102896	GDNF/TBR1/FGFR2	3
GO:0019228	neuronal action potential	3/331	34/18396	0.0228867	0.130607	0.102896	P2RX1/FGF12/SCN5A	3
GO:0032148	activation of protein kinase B activity	3/331	34/18396	0.0228867	0.130607	0.102896	IL18/ADRA2C/WNT5A	3
GO:0048048	embryonic eye morphogenesis	3/331	34/18396	0.0228867	0.130607	0.102896	RARB/WNT5A/TH	3
GO:0060795	cell fate commitment involved in formation of primary germ layer	3/331	34/18396	0.0228867	0.130607	0.102896	ETS2/ELF5/GATA6	3
GO:0048634	regulation of muscle organ development	7/331	156/18396	0.0229745	0.130914	0.103139	SMAD3/CYP26B1/GATA6/NOG/NEUROG1/EPHB1/FGFR2	7
GO:0015844	monoamine transport	5/331	90/18396	0.0232261	0.132152	0.104114	GDNF/P2RX1/OXT/ADRA2C/CNR1	5
GO:0001764	neuron migration	7/331	157/18396	0.0236905	0.134199	0.105727	DCLK1/NTRK2/SEMA3A/NTN1/LRP12/FLRT2/SATB2	7
GO:0043271	negative regulation of ion transport	7/331	157/18396	0.0236905	0.134199	0.105727	FGF12/CNR1/SLN/MIR133A1/PRKCE/IRS2/REM1	7
GO:0061572	actin filament bundle organization	7/331	157/18396	0.0236905	0.134199	0.105727	SMAD3/RND3/RFLNA/RGCC/RHOF/MYOC/DPYSL3	7
GO:0042089	cytokine biosynthetic process	6/331	123/18396	0.0238868	0.134915	0.10629	IRF7/IL18/WNT5A/LBP/TIRAP/PTAFR	6
GO:0071621	granulocyte chemotaxis	6/331	123/18396	0.0238868	0.134915	0.10629	CCL19/LBP/JAM3/SLIT2/TIRAP/TGFB2	6
GO:0032970	regulation of actin filament-based process	13/331	388/18396	0.0240002	0.135357	0.106639	SMAD3/NOTCH2/JAM3/SLIT2/RND3/MIR133A1/PLEKHH2/PRKCE/SCN5A/RGCC/RHOF/MYOC/PDGFRA	13
GO:0030888	regulation of B cell proliferation	4/331	61/18396	0.0240721	0.135564	0.106802	CLCF1/CDKN1A/TIRAP/IRS2	4
GO:0046879	hormone secretion	11/331	308/18396	0.0242118	0.135644	0.106865	MYRIP/STXBP4/SYTL4/ADRA2C/CNR1/ADIPOQ/GAL/PRKCE/IRS2/SREBF1/GHRHR	11
GO:0014909	smooth muscle cell migration	5/331	91/18396	0.0242271	0.135644	0.106865	PLAT/SLIT2/ADIPOQ/MIR140/VTN	5
GO:0030510	regulation of BMP signaling pathway	5/331	91/18396	0.0242271	0.135644	0.106865	WNT5A/SOSTDC1/MIR140/NOG/NBL1	5
GO:1904063	negative regulation of cation transmembrane transport	5/331	91/18396	0.0242271	0.135644	0.106865	FGF12/SLN/MIR133A1/PRKCE/REM1	5
GO:0050708	regulation of protein secretion	15/331	472/18396	0.0244299	0.135925	0.107086	MYRIP/STXBP4/SYTL4/CCL19/ADRA2C/WNT5A/CNR1/CD200R1/PRKCE/IRS2/TLR5/SREBF1/CASP1/RGCC/TGFB2	15
GO:0003203	endocardial cushion morphogenesis	3/331	35/18396	0.0247069	0.135925	0.107086	HEYL/NOG/TGFB2	3
GO:0010259	multicellular organism aging	3/331	35/18396	0.0247069	0.135925	0.107086	TH/GHRHR/NR5A1	3
GO:0021955	central nervous system neuron axonogenesis	3/331	35/18396	0.0247069	0.135925	0.107086	DCLK1/SLIT2/EPHB1	3
GO:0045730	respiratory burst	3/331	35/18396	0.0247069	0.135925	0.107086	NOXA1/NOX1/LBP	3
GO:0051954	positive regulation of amine transport	3/331	35/18396	0.0247069	0.135925	0.107086	GDNF/OXT/KMO	3
GO:0060338	regulation of type I interferon-mediated signaling pathway	3/331	35/18396	0.0247069	0.135925	0.107086	IRF7/WNT5A/USP18	3
GO:0072525	pyridine-containing compound biosynthetic process	3/331	35/18396	0.0247069	0.135925	0.107086	SLC22A13/ACMSD/KMO	3
GO:0098801	regulation of renal system process	3/331	35/18396	0.0247069	0.135925	0.107086	OXT/ADIPOQ/PTPRO	3
GO:1905332	positive regulation of morphogenesis of an epithelium	3/331	35/18396	0.0247069	0.135925	0.107086	GDNF/NOG/SOX8	3
GO:0001838	embryonic epithelial tube formation	6/331	124/18396	0.0247361	0.135925	0.107086	GDNF/RET/WNT5A/NOG/SOX8/TGFB2	6
GO:0042107	cytokine metabolic process	6/331	124/18396	0.0247361	0.135925	0.107086	IRF7/IL18/WNT5A/LBP/TIRAP/PTAFR	6
GO:0046717	acid secretion	6/331	124/18396	0.0247361	0.135925	0.107086	OXT/AGXT/NTRK2/KMO/ABCC2/PLA2G3	6
GO:0050433	regulation of catecholamine secretion	4/331	62/18396	0.025379	0.13816	0.108847	GDNF/OXT/ADRA2C/CNR1	4
GO:0001771	immunological synapse formation	2/331	14/18396	0.0254657	0.13816	0.108847	CCL19/EPHB1	2
GO:0002523	leukocyte migration involved in inflammatory response	2/331	14/18396	0.0254657	0.13816	0.108847	LBP/JAM3	2
GO:0010935	regulation of macrophage cytokine production	2/331	14/18396	0.0254657	0.13816	0.108847	WNT5A/TGFB2	2
GO:0042487	regulation of odontogenesis of dentin-containing tooth	2/331	14/18396	0.0254657	0.13816	0.108847	TNFRSF11B/RSPO2	2
GO:0051917	regulation of fibrinolysis	2/331	14/18396	0.0254657	0.13816	0.108847	F2/FAP	2
GO:0072498	embryonic skeletal joint development	2/331	14/18396	0.0254657	0.13816	0.108847	WNT9A/NOG	2
GO:1900121	negative regulation of receptor binding	2/331	14/18396	0.0254657	0.13816	0.108847	ADIPOQ/NOG	2
GO:1903054	negative regulation of extracellular matrix organization	2/331	14/18396	0.0254657	0.13816	0.108847	CHADL/FAP	2
GO:0048738	cardiac muscle tissue development	9/331	233/18396	0.0255929	0.138334	0.108984	RARB/WNT5A/DLL4/GATA6/NOG/MYH11/TGFB2/FGFR2/PDGFRA	9
GO:0032368	regulation of lipid transport	6/331	125/18396	0.0256054	0.138334	0.108984	OXT/MIR130B/MIR301B/ADIPOQ/GAL/IRS2	6
GO:0045471	response to ethanol	6/331	125/18396	0.0256054	0.138334	0.108984	CNR1/TH/ADIPOQ/PRKCE/VCAM1/FGFR2	6
GO:0007519	skeletal muscle tissue development	7/331	160/18396	0.0259301	0.139696	0.110057	CYP26B1/ASB2/HEYL/KLHL40/HIVEP3/SOX8/EPHB1	7
GO:0032680	regulation of tumor necrosis factor production	7/331	160/18396	0.0259301	0.139696	0.110057	CCL19/WNT5A/LBP/ADIPOQ/TIRAP/PTAFR/MIR130A	7
GO:0006816	calcium ion transport	14/331	434/18396	0.0260701	0.140254	0.110497	TRPC6/P2RX1/CACNG3/CCL19/SLC8A3/PKD2L1/SLC24A2/SLN/MIR133A1/EHD3/F2/PRKCE/TRPM3/REM1	14
GO:0010631	epithelial cell migration	12/331	352/18396	0.0262021	0.140568	0.110745	WNT5A/SEMA3A/SLIT2/STARD13/DNAJA4/CTSH/DLL4/SRPX2/PRKCE/FAP/RGCC/TGFB2	12
GO:0034612	response to tumor necrosis factor	11/331	312/18396	0.026286	0.140568	0.110745	FABP4/CCL19/TNFRSF11B/ZFP36L1/ADIPOQ/AFF3/ABCC2/ADAMTS7/VCAM1/CASP1/EDAR	11
GO:0051952	regulation of amine transport	5/331	93/18396	0.0263115	0.140568	0.110745	GDNF/OXT/ADRA2C/CNR1/KMO	5
GO:0072080	nephron tubule development	5/331	93/18396	0.0263115	0.140568	0.110745	GDNF/HEYL/GREB1L/NOG/SOX8	5
GO:0002221	pattern recognition receptor signaling pathway	8/331	197/18396	0.0265172	0.140568	0.110745	IRF7/ALPK1/LBP/TIRAP/PRKCE/TLR5/MFHAS1/RAB7B	8
GO:0009749	response to glucose	8/331	197/18396	0.0265172	0.140568	0.110745	STXBP4/TH/COL6A2/ADIPOQ/PRKCE/IRS2/SREBF1/GHRHR	8
GO:0002755	MyD88-dependent toll-like receptor signaling pathway	3/331	36/18396	0.0266029	0.140568	0.110745	IRF7/TIRAP/TLR5	3
GO:0035137	hindlimb morphogenesis	3/331	36/18396	0.0266029	0.140568	0.110745	RARB/AFF3/RSPO2	3
GO:0042554	superoxide anion generation	3/331	36/18396	0.0266029	0.140568	0.110745	NOXA1/NOX1/NOX3	3
GO:0043902	positive regulation of multi-organism process	3/331	36/18396	0.0266029	0.140568	0.110745	OXT/PTAFR/LHFPL2	3
GO:0060428	lung epithelium development	3/331	36/18396	0.0266029	0.140568	0.110745	HOXA5/GATA6/FGFR2	3
GO:0090218	positive regulation of lipid kinase activity	3/331	36/18396	0.0266029	0.140568	0.110745	CCL19/F2/PDGFRA	3
GO:1901020	negative regulation of calcium ion transmembrane transporter activity	3/331	36/18396	0.0266029	0.140568	0.110745	SLN/MIR133A1/REM1	3
GO:0032635	interleukin-6 production	7/331	161/18396	0.0267077	0.140929	0.111029	IL18/WNT5A/LBP/CD200R1/TIRAP/PTAFR/RAB7B	7
GO:0090132	epithelium migration	12/331	355/18396	0.0277291	0.146118	0.115117	WNT5A/SEMA3A/SLIT2/STARD13/DNAJA4/CTSH/DLL4/SRPX2/PRKCE/FAP/RGCC/TGFB2	12
GO:0050432	catecholamine secretion	4/331	64/18396	0.028119	0.146413	0.115349	GDNF/OXT/ADRA2C/CNR1	4
GO:0007050	cell cycle arrest	9/331	237/18396	0.0281379	0.146413	0.115349	SMAD3/NOTCH2/ARID3A/IFNW1/CDKN1A/GATA6/FAP/RGCC/TGFB2	9
GO:0032872	regulation of stress-activated MAPK cascade	9/331	237/18396	0.0281379	0.146413	0.115349	NOX1/CCL19/WNT5A/SEMA3A/TIRAP/MFHAS1/EDAR/TGFB2/EPHB1	9
GO:0015718	monocarboxylic acid transport	7/331	163/18396	0.0283104	0.146413	0.115349	SLCO2B1/FABP4/OXT/SLC22A13/ABCC2/IRS2/PLA2G3	7
GO:0032640	tumor necrosis factor production	7/331	163/18396	0.0283104	0.146413	0.115349	CCL19/WNT5A/LBP/ADIPOQ/TIRAP/PTAFR/MIR130A	7
GO:1903555	regulation of tumor necrosis factor superfamily cytokine production	7/331	163/18396	0.0283104	0.146413	0.115349	CCL19/WNT5A/LBP/ADIPOQ/TIRAP/PTAFR/MIR130A	7
GO:0002576	platelet degranulation	6/331	128/18396	0.0283346	0.146413	0.115349	SYTL4/P2RX1/PHACTR2/SPP2/LHFPL2/TGFB2	6
GO:0009855	determination of bilateral symmetry	6/331	128/18396	0.0283346	0.146413	0.115349	SMAD3/WNT5A/SETDB2/SOSTDC1/DAAM2/NBL1	6
GO:0034763	negative regulation of transmembrane transport	6/331	128/18396	0.0283346	0.146413	0.115349	FGF12/SLN/MIR133A1/PRKCE/IRS2/REM1	6
GO:0042100	B cell proliferation	5/331	95/18396	0.0285072	0.146413	0.115349	CLCF1/IFNW1/CDKN1A/TIRAP/IRS2	5
GO:0042102	positive regulation of T cell proliferation	5/331	95/18396	0.0285072	0.146413	0.115349	IL18/CCL19/VCAM1/RASAL3/PDCD1LG2	5
GO:0042116	macrophage activation	5/331	95/18396	0.0285072	0.146413	0.115349	WNT5A/LBP/CD93/PRKCE/MFHAS1	5
GO:0044070	regulation of anion transport	5/331	95/18396	0.0285072	0.146413	0.115349	OXT/GRM5/KMO/PTAFR/IRS2	5
GO:0061326	renal tubule development	5/331	95/18396	0.0285072	0.146413	0.115349	GDNF/HEYL/GREB1L/NOG/SOX8	5
GO:0014912	negative regulation of smooth muscle cell migration	3/331	37/18396	0.0285746	0.146413	0.115349	SLIT2/ADIPOQ/MIR140	3
GO:0045777	positive regulation of blood pressure	3/331	37/18396	0.0285746	0.146413	0.115349	OXT/TACR3/CNR1	3
GO:0045923	positive regulation of fatty acid metabolic process	3/331	37/18396	0.0285746	0.146413	0.115349	ADIPOQ/IRS2/ABCD2	3
GO:0048846	axon extension involved in axon guidance	3/331	37/18396	0.0285746	0.146413	0.115349	WNT5A/SEMA3A/SLIT2	3
GO:0071542	dopaminergic neuron differentiation	3/331	37/18396	0.0285746	0.146413	0.115349	LMX1B/WNT5A/RSPO2	3
GO:1902284	neuron projection extension involved in neuron projection guidance	3/331	37/18396	0.0285746	0.146413	0.115349	WNT5A/SEMA3A/SLIT2	3
GO:0051249	regulation of lymphocyte activation	14/331	440/18396	0.0288293	0.146413	0.115349	CYP26B1/CLCF1/IL18/ICOS/CCL19/ZFP36L1/CDKN1A/TIRAP/NFAM1/GAL/VCAM1/RASAL3/IRS2/PDCD1LG2	14
GO:0007351	tripartite regional subdivision	2/331	15/18396	0.0290394	0.146413	0.115349	WNT5A/NEUROG1	2
GO:0008595	anterior/posterior axis specification, embryo	2/331	15/18396	0.0290394	0.146413	0.115349	WNT5A/NEUROG1	2
GO:0009415	response to water	2/331	15/18396	0.0290394	0.146413	0.115349	TH/PKD2L1	2
GO:0033604	negative regulation of catecholamine secretion	2/331	15/18396	0.0290394	0.146413	0.115349	ADRA2C/CNR1	2
GO:0033689	negative regulation of osteoblast proliferation	2/331	15/18396	0.0290394	0.146413	0.115349	SMAD3/PLXNB1	2
GO:0034134	toll-like receptor 2 signaling pathway	2/331	15/18396	0.0290394	0.146413	0.115349	TIRAP/MFHAS1	2
GO:0043650	dicarboxylic acid biosynthetic process	2/331	15/18396	0.0290394	0.146413	0.115349	ACMSD/KMO	2
GO:0045410	positive regulation of interleukin-6 biosynthetic process	2/331	15/18396	0.0290394	0.146413	0.115349	TIRAP/PTAFR	2
GO:0046321	positive regulation of fatty acid oxidation	2/331	15/18396	0.0290394	0.146413	0.115349	IRS2/ABCD2	2
GO:0046851	negative regulation of bone remodeling	2/331	15/18396	0.0290394	0.146413	0.115349	TNFRSF11B/IAPP	2
GO:0048712	negative regulation of astrocyte differentiation	2/331	15/18396	0.0290394	0.146413	0.115349	F2/NOG	2
GO:0060263	regulation of respiratory burst	2/331	15/18396	0.0290394	0.146413	0.115349	NOXA1/LBP	2
GO:0009799	specification of symmetry	6/331	129/18396	0.0292853	0.14746	0.116174	SMAD3/WNT5A/SETDB2/SOSTDC1/DAAM2/NBL1	6
GO:0070302	regulation of stress-activated protein kinase signaling cascade	9/331	239/18396	0.029475	0.147929	0.116543	NOX1/CCL19/WNT5A/SEMA3A/TIRAP/MFHAS1/EDAR/TGFB2/EPHB1	9
GO:0002548	monocyte chemotaxis	4/331	65/18396	0.0295525	0.147929	0.116543	CCL19/SLIT2/NBL1/PTPRO	4
GO:0014823	response to activity	4/331	65/18396	0.0295525	0.147929	0.116543	OXT/FNDC5/TH/ADIPOQ	4
GO:0060675	ureteric bud morphogenesis	4/331	65/18396	0.0295525	0.147929	0.116543	GDNF/GREB1L/NOG/SOX8	4
GO:0006835	dicarboxylic acid transport	5/331	96/18396	0.0296472	0.147929	0.116543	AGXT/NTRK2/KMO/ABCC2/SLC17A8	5
GO:0019217	regulation of fatty acid metabolic process	5/331	96/18396	0.0296472	0.147929	0.116543	CNR1/ADIPOQ/IRS2/ABCD2/SREBF1	5
GO:0032755	positive regulation of interleukin-6 production	5/331	96/18396	0.0296472	0.147929	0.116543	WNT5A/LBP/TIRAP/PTAFR/RAB7B	5
GO:0009746	response to hexose	8/331	202/18396	0.0301578	0.150282	0.118397	STXBP4/TH/COL6A2/ADIPOQ/PRKCE/IRS2/SREBF1/GHRHR	8
GO:0072511	divalent inorganic cation transport	15/331	486/18396	0.030549	0.151991	0.119744	TRPC6/P2RX1/CACNG3/CCL19/SLC8A3/PKD2L1/SLC24A2/SLN/MIR133A1/EHD3/F2/ABCC2/PRKCE/TRPM3/REM1	15
GO:0050716	positive regulation of interleukin-1 secretion	3/331	38/18396	0.0306217	0.151991	0.119744	CCL19/WNT5A/CASP1	3
GO:1902742	apoptotic process involved in development	3/331	38/18396	0.0306217	0.151991	0.119744	SLIT2/XKR9/TGFB2	3
GO:0022407	regulation of cell-cell adhesion	13/331	402/18396	0.0307661	0.151991	0.119744	SKAP1/ADAMTS18/IL18/ICOS/CCL19/WNT5A/ADIPOQ/PTAFR/VCAM1/RASAL3/PDCD1LG2/CDH1/RGCC	13
GO:0010596	negative regulation of endothelial cell migration	5/331	97/18396	0.0308155	0.151991	0.119744	SLIT2/STARD13/DNAJA4/DLL4/RGCC	5
GO:0015908	fatty acid transport	5/331	97/18396	0.0308155	0.151991	0.119744	FABP4/OXT/ABCC2/IRS2/PLA2G3	5
GO:0048709	oligodendrocyte differentiation	5/331	97/18396	0.0308155	0.151991	0.119744	NTRK2/SLC8A3/DAAM2/SOX8/VTN	5
GO:0042593	glucose homeostasis	9/331	241/18396	0.0308559	0.151991	0.119744	STXBP4/CNR1/HKDC1/CSMD1/TH/ADIPOQ/PRKCE/IRS2/GHRHR	9
GO:0090092	regulation of transmembrane receptor protein serine/threonine kinase signaling pathway	9/331	241/18396	0.0308559	0.151991	0.119744	SMAD3/WNT5A/WFIKKN1/SOSTDC1/MIR140/NOG/NBL1/ONECUT1/TGFB2	9
GO:0090130	tissue migration	12/331	361/18396	0.0309755	0.152257	0.119953	WNT5A/SEMA3A/SLIT2/STARD13/DNAJA4/CTSH/DLL4/SRPX2/PRKCE/FAP/RGCC/TGFB2	12
GO:0019748	secondary metabolic process	4/331	66/18396	0.0310285	0.152257	0.119953	WNT5A/TH/ACMSD/ABCC2	4
GO:0072171	mesonephric tubule morphogenesis	4/331	66/18396	0.0310285	0.152257	0.119953	GDNF/GREB1L/NOG/SOX8	4
GO:0044282	small molecule catabolic process	14/331	445/18396	0.0312881	0.153335	0.120803	CYP26A1/CYP26C1/CYP26B1/AGXT/CNR1/CARNS1/ACMSD/KMO/ADIPOQ/CYP24A1/IRS2/ABCD2/SYNJ2/FUT8	14
GO:0010976	positive regulation of neuron projection development	10/331	281/18396	0.03144	0.153884	0.121235	RET/NTRK2/WNT5A/CNR1/SLIT2/NTN1/CRABP2/GRIP1/DPYSL3/PLXNB1	10
GO:0033500	carbohydrate homeostasis	9/331	242/18396	0.0315631	0.154291	0.121555	STXBP4/CNR1/HKDC1/CSMD1/TH/ADIPOQ/PRKCE/IRS2/GHRHR	9
GO:0034764	positive regulation of transmembrane transport	8/331	204/18396	0.0317058	0.154609	0.121806	TRPC6/CACNG3/ADIPOQ/PTAFR/EHD3/F2/GAL/IRS2	8
GO:0035051	cardiocyte differentiation	7/331	167/18396	0.0317085	0.154609	0.121806	RARB/MIR133A1/GATA6/VCAM1/MYH11/TGFB2/PDGFRA	7
GO:0060191	regulation of lipase activity	5/331	98/18396	0.0320125	0.155215	0.122283	ANGPTL4/NTRK2/PTAFR/FGFR2/PDGFRA	5
GO:0044262	cellular carbohydrate metabolic process	10/331	282/18396	0.0320986	0.155215	0.122283	MGAM/HKDC1/ADIPOQ/PTAFR/PRKCE/IRS2/MOGAT2/SYNJ2/PFKFB4/NDST1	10
GO:0018108	peptidyl-tyrosine phosphorylation	12/331	363/18396	0.0321161	0.155215	0.122283	RET/CLCF1/IL18/NTRK2/GRM5/ADIPOQ/PRKCE/GPRC5A/VTN/EPHB1/FGFR2/PDGFRA	12
GO:0042552	myelination	6/331	132/18396	0.0322623	0.155215	0.122283	RARB/NTRK2/JAM3/SLC8A3/ABCD2/MYOC	6
GO:0042108	positive regulation of cytokine biosynthetic process	4/331	67/18396	0.0325472	0.155215	0.122283	WNT5A/LBP/TIRAP/PTAFR	4
GO:0060038	cardiac muscle cell proliferation	4/331	67/18396	0.0325472	0.155215	0.122283	GATA6/NOG/TGFB2/FGFR2	4
GO:0071706	tumor necrosis factor superfamily cytokine production	7/331	168/18396	0.0325989	0.155215	0.122283	CCL19/WNT5A/LBP/ADIPOQ/TIRAP/PTAFR/MIR130A	7
GO:0010874	regulation of cholesterol efflux	3/331	39/18396	0.032744	0.155215	0.122283	MIR130B/MIR301B/ADIPOQ	3
GO:0045684	positive regulation of epidermis development	3/331	39/18396	0.032744	0.155215	0.122283	WNT5A/GAL/TGFB2	3
GO:0051930	regulation of sensory perception of pain	3/331	39/18396	0.032744	0.155215	0.122283	OXT/ADRA2C/PTAFR	3
GO:0072524	pyridine-containing compound metabolic process	3/331	39/18396	0.032744	0.155215	0.122283	SLC22A13/ACMSD/KMO	3
GO:0002070	epithelial cell maturation	2/331	16/18396	0.0327998	0.155215	0.122283	HOXA5/CDKN1A	2
GO:0003222	ventricular trabecula myocardium morphogenesis	2/331	16/18396	0.0327998	0.155215	0.122283	DLL4/TGFB2	2
GO:0007158	neuron cell-cell adhesion	2/331	16/18396	0.0327998	0.155215	0.122283	NCAM2/RET	2
GO:0010934	macrophage cytokine production	2/331	16/18396	0.0327998	0.155215	0.122283	WNT5A/TGFB2	2
GO:0014061	regulation of norepinephrine secretion	2/331	16/18396	0.0327998	0.155215	0.122283	OXT/ADRA2C	2
GO:0030952	establishment or maintenance of cytoskeleton polarity	2/331	16/18396	0.0327998	0.155215	0.122283	RND3/RHOF	2
GO:0042033	chemokine biosynthetic process	2/331	16/18396	0.0327998	0.155215	0.122283	IL18/WNT5A	2
GO:0050755	chemokine metabolic process	2/331	16/18396	0.0327998	0.155215	0.122283	IL18/WNT5A	2
GO:0060413	atrial septum morphogenesis	2/331	16/18396	0.0327998	0.155215	0.122283	NOTCH2/TGFB2	2
GO:0072189	ureter development	2/331	16/18396	0.0327998	0.155215	0.122283	RET/SOX8	2
GO:0090083	regulation of inclusion body assembly	2/331	16/18396	0.0327998	0.155215	0.122283	SNCAIP/DNAJA4	2
GO:0099170	postsynaptic modulation of chemical synaptic transmission	2/331	16/18396	0.0327998	0.155215	0.122283	GRM5/CDH1	2
GO:1901201	regulation of extracellular matrix assembly	2/331	16/18396	0.0327998	0.155215	0.122283	SMAD3/RGCC	2
GO:0001508	action potential	6/331	133/18396	0.0332968	0.157038	0.12372	P2RX1/FGF12/NTRK2/CNR1/MIR133A1/SCN5A	6
GO:0007224	smoothened signaling pathway	6/331	133/18396	0.0332968	0.157038	0.12372	SCUBE1/PKD2L1/WNT9A/SCUBE3/GLIS2/FGFR2	6
GO:0050679	positive regulation of epithelial cell proliferation	8/331	206/18396	0.0333074	0.157038	0.12372	NOTCH2/STXBP4/WNT5A/VASH2/NOG/MIR130A/SCN5A/FGFR2	8
GO:0015698	inorganic anion transport	7/331	169/18396	0.0335059	0.157588	0.124153	TTYH3/IP6K2/GRM5/CLIC6/PTAFR/GABRB2/SLC4A3	7
GO:0060538	skeletal muscle organ development	7/331	169/18396	0.0335059	0.157588	0.124153	CYP26B1/ASB2/HEYL/KLHL40/HIVEP3/SOX8/EPHB1	7
GO:0018212	peptidyl-tyrosine modification	12/331	366/18396	0.0338832	0.159168	0.125398	RET/CLCF1/IL18/NTRK2/GRM5/ADIPOQ/PRKCE/GPRC5A/VTN/EPHB1/FGFR2/PDGFRA	12
GO:0033627	cell adhesion mediated by integrin	4/331	68/18396	0.0341087	0.159736	0.125846	SKAP1/RET/VTN/TGFB2	4
GO:0002064	epithelial cell development	8/331	207/18396	0.0341285	0.159736	0.125846	RARB/MYO7A/WNT5A/HOXA5/CDKN1A/ADIPOQ/SOX8/ONECUT1	8
GO:0034284	response to monosaccharide	8/331	207/18396	0.0341285	0.159736	0.125846	STXBP4/TH/COL6A2/ADIPOQ/PRKCE/IRS2/SREBF1/GHRHR	8
GO:0007272	ensheathment of neurons	6/331	134/18396	0.0343526	0.160395	0.126365	RARB/NTRK2/JAM3/SLC8A3/ABCD2/MYOC	6
GO:0008366	axon ensheathment	6/331	134/18396	0.0343526	0.160395	0.126365	RARB/NTRK2/JAM3/SLC8A3/ABCD2/MYOC	6
GO:0051403	stress-activated MAPK cascade	10/331	286/18396	0.0348303	0.162356	0.127909	NOX1/CCL19/WNT5A/SEMA3A/ZFP36L1/TIRAP/MFHAS1/EDAR/TGFB2/EPHB1	10
GO:0009268	response to pH	3/331	40/18396	0.034941	0.162356	0.127909	NOX1/PKD2L1/SST	3
GO:0051931	regulation of sensory perception	3/331	40/18396	0.034941	0.162356	0.127909	OXT/ADRA2C/PTAFR	3
GO:0071526	semaphorin-plexin signaling pathway	3/331	40/18396	0.034941	0.162356	0.127909	GDNF/SEMA3A/PLXNB1	3
GO:0015711	organic anion transport	15/331	495/18396	0.0350375	0.162608	0.128108	SLCO2B1/FABP4/OXT/SLC38A6/SLC22A13/AGXT/SLC3A1/NTRK2/KMO/ABCC2/SLC17A8/IRS2/PLA2G3/XKR9/SLC4A3	15
GO:0007498	mesoderm development	6/331	135/18396	0.0354298	0.164033	0.129231	SMAD3/ETS2/WNT5A/ZFP36L1/NOG/FGFR2	6
GO:0050921	positive regulation of chemotaxis	6/331	135/18396	0.0354298	0.164033	0.129231	SMAD3/CCL19/WNT5A/LBP/SLIT2/TIRAP	6
GO:0002027	regulation of heart rate	5/331	101/18396	0.035776	0.165041	0.130025	OXT/TACR3/SEMA3A/SREBF1/SCN5A	5
GO:0046545	development of primary female sexual characteristics	5/331	101/18396	0.035776	0.165041	0.130025	SLIT2/LHFPL2/SPO11/PDGFRA/NR5A1	5
GO:0048661	positive regulation of smooth muscle cell proliferation	5/331	101/18396	0.035776	0.165041	0.130025	NOX1/IL18/PTAFR/MIR130A/FGFR2	5
GO:0071383	cellular response to steroid hormone stimulus	9/331	248/18396	0.0360438	0.166077	0.130841	RARB/HEYL/LBH/ZFP36L1/GRIP1/ABCC2/ESRRG/GHRHR/NR5A1	9
GO:0002793	positive regulation of peptide secretion	10/331	288/18396	0.0362554	0.166853	0.131452	MYRIP/SYTL4/CCL19/WNT5A/PRKCE/IRS2/CASP1/RGCC/GHRHR/TGFB2	10
GO:0006586	indolalkylamine metabolic process	2/331	17/18396	0.0367391	0.16728	0.131789	ACMSD/KMO	2
GO:0015732	prostaglandin transport	2/331	17/18396	0.0367391	0.16728	0.131789	OXT/ABCC2	2
GO:0042953	lipoprotein transport	2/331	17/18396	0.0367391	0.16728	0.131789	MIR130B/MIR301B	2
GO:0044872	lipoprotein localization	2/331	17/18396	0.0367391	0.16728	0.131789	MIR130B/MIR301B	2
GO:0048243	norepinephrine secretion	2/331	17/18396	0.0367391	0.16728	0.131789	OXT/ADRA2C	2
GO:0061298	retina vasculature development in camera-type eye	2/331	17/18396	0.0367391	0.16728	0.131789	ROM1/PDGFRA	2
GO:0061318	renal filtration cell differentiation	2/331	17/18396	0.0367391	0.16728	0.131789	ADIPOQ/PTPRO	2
GO:0072112	glomerular visceral epithelial cell differentiation	2/331	17/18396	0.0367391	0.16728	0.131789	ADIPOQ/PTPRO	2
GO:0099509	regulation of presynaptic cytosolic calcium ion concentration	2/331	17/18396	0.0367391	0.16728	0.131789	P2RX1/CNR1	2
GO:0006909	phagocytosis	10/331	289/18396	0.0369829	0.167651	0.132081	MYO7A/LBP/C4A/ACTG1/CD93/ADIPOQ/PRKCE/XKR9/RAB7B/PLD4	10
GO:0051251	positive regulation of lymphocyte activation	10/331	289/18396	0.0369829	0.167651	0.132081	CLCF1/IL18/ICOS/CCL19/CDKN1A/TIRAP/VCAM1/RASAL3/IRS2/PDCD1LG2	10
GO:0019432	triglyceride biosynthetic process	3/331	41/18396	0.0372123	0.167651	0.132081	AGMO/MOGAT2/SREBF1	3
GO:0035136	forelimb morphogenesis	3/331	41/18396	0.0372123	0.167651	0.132081	WNT9A/CRABP2/RSPO2	3
GO:0042572	retinol metabolic process	3/331	41/18396	0.0372123	0.167651	0.132081	DHRS3/RDH12/RDH16	3
GO:0048286	lung alveolus development	3/331	41/18396	0.0372123	0.167651	0.132081	HOXA5/GATA6/FGFR2	3
GO:0050873	brown fat cell differentiation	3/331	41/18396	0.0372123	0.167651	0.132081	FABP4/FNDC5/ADIPOQ	3
GO:1902893	regulation of pri-miRNA transcription by RNA polymerase II	3/331	41/18396	0.0372123	0.167651	0.132081	SMAD3/SREBF1/TGFB2	3
GO:1905209	positive regulation of cardiocyte differentiation	3/331	41/18396	0.0372123	0.167651	0.132081	MIR133A1/GATA6/TGFB2	3
GO:0055002	striated muscle cell development	7/331	173/18396	0.0373014	0.167731	0.132144	OBSCN/ACTG1/CAPN9/KLHL40/PGM5/MYH11/PDGFRA	7
GO:0010517	regulation of phospholipase activity	4/331	70/18396	0.0373607	0.167731	0.132144	NTRK2/PTAFR/FGFR2/PDGFRA	4
GO:0051966	regulation of synaptic transmission, glutamatergic	4/331	70/18396	0.0373607	0.167731	0.132144	CACNG3/CNR1/GRM5/KMO	4
GO:0042063	gliogenesis	10/331	290/18396	0.0377204	0.169149	0.133261	CLCF1/NTRK2/SLC8A3/DAAM2/F2/NOG/SOX8/MYOC/VTN/TGFB2	10
GO:0050727	regulation of inflammatory response	12/331	373/18396	0.0382745	0.171434	0.135062	SMAD3/FABP4/IL18/WNT5A/LBP/CNR1/CD200R1/ADIPOQ/F2/USP18/ABCD2/MFHAS1	12
GO:0007218	neuropeptide signaling pathway	5/331	103/18396	0.0384304	0.171504	0.135117	ECEL1/MC2R/GAL/GPR83/SORCS3	5
GO:0019935	cyclic-nucleotide-mediated signaling	8/331	212/18396	0.0384402	0.171504	0.135117	GPR61/ADRA2C/IAPP/MIR133A1/MC2R/GAL/ADGRG4/GHRHR	8
GO:1903531	negative regulation of secretion by cell	8/331	212/18396	0.0384402	0.171504	0.135117	SYTL4/ADRA2C/CNR1/CD200R1/ADIPOQ/SREBF1/RGCC/STXBP6	8
GO:0071356	cellular response to tumor necrosis factor	10/331	291/18396	0.0384681	0.171504	0.135117	FABP4/CCL19/TNFRSF11B/ZFP36L1/ADIPOQ/ABCC2/ADAMTS7/VCAM1/CASP1/EDAR	10
GO:0002532	production of molecular mediator involved in inflammatory response	4/331	71/18396	0.0390512	0.173501	0.13669	P2RX1/LBP/F2/ABCD2	4
GO:0043647	inositol phosphate metabolic process	4/331	71/18396	0.0390512	0.173501	0.13669	IP6K2/PTAFR/SYNJ2/PLD4	4
GO:0043900	regulation of multi-organism process	4/331	71/18396	0.0390512	0.173501	0.13669	OXT/CNR1/PTAFR/LHFPL2	4
GO:0090287	regulation of cellular response to growth factor stimulus	10/331	292/18396	0.039226	0.174077	0.137144	SMAD3/WNT5A/SLIT2/WFIKKN1/SOSTDC1/MIR140/NOG/NBL1/ONECUT1/VTN	10
GO:0032147	activation of protein kinase activity	11/331	333/18396	0.0393225	0.174304	0.137323	RET/DUSP5/IL18/CCL19/ADRA2C/WNT5A/DUSP6/TIRAP/RGCC/GPRC5A/TGFB2	11
GO:0017145	stem cell division	3/331	42/18396	0.0395574	0.174943	0.137826	LBH/TGFB2/FGFR2	3
GO:0030517	negative regulation of axon extension	3/331	42/18396	0.0395574	0.174943	0.137826	WNT5A/SEMA3A/NTN1	3
GO:0014812	muscle cell migration	5/331	104/18396	0.0398015	0.175619	0.138359	PLAT/SLIT2/ADIPOQ/MIR140/VTN	5
GO:0032414	positive regulation of ion transmembrane transporter activity	5/331	104/18396	0.0398015	0.175619	0.138359	TRPC6/CACNG3/PTAFR/EHD3/GAL	5
GO:0007189	adenylate cyclase-activating G protein-coupled receptor signaling pathway	6/331	139/18396	0.0399548	0.175892	0.138574	ADRA2C/IAPP/MIR133A1/MC2R/ADGRG4/GHRHR	6
GO:0050864	regulation of B cell activation	6/331	139/18396	0.0399548	0.175892	0.138574	CLCF1/ZFP36L1/CDKN1A/TIRAP/NFAM1/IRS2	6
GO:2000027	regulation of animal organ morphogenesis	9/331	253/18396	0.0400969	0.176316	0.138908	GDNF/WNT5A/TNFRSF11B/NTN4/NOG/RSPO2/SOX8/TGFB2/FGFR2	9
GO:0007254	JNK cascade	8/331	214/18396	0.0402626	0.176843	0.139323	NOX1/CCL19/WNT5A/SEMA3A/TIRAP/MFHAS1/EDAR/EPHB1	8
GO:0006635	fatty acid beta-oxidation	4/331	72/18396	0.0407848	0.177	0.139447	CNR1/ADIPOQ/IRS2/ABCD2	4
GO:0050805	negative regulation of synaptic transmission	4/331	72/18396	0.0407848	0.177	0.139447	GRIA1/SLC24A2/ADIPOQ/SORCS3	4
GO:0060193	positive regulation of lipase activity	4/331	72/18396	0.0407848	0.177	0.139447	NTRK2/PTAFR/FGFR2/PDGFRA	4
GO:0034587	piRNA metabolic process	2/331	18/18396	0.0408497	0.177	0.139447	TDRD9/HENMT1	2
GO:0048339	paraxial mesoderm development	2/331	18/18396	0.0408497	0.177	0.139447	SMAD3/WNT5A	2
GO:0048557	embryonic digestive tract morphogenesis	2/331	18/18396	0.0408497	0.177	0.139447	FGFR2/PDGFRA	2
GO:0071625	vocalization behavior	2/331	18/18396	0.0408497	0.177	0.139447	SRPX2/NEUROG1	2
GO:0072077	renal vesicle morphogenesis	2/331	18/18396	0.0408497	0.177	0.139447	GDNF/SOX8	2
GO:0072311	glomerular epithelial cell differentiation	2/331	18/18396	0.0408497	0.177	0.139447	ADIPOQ/PTPRO	2
GO:1905276	regulation of epithelial tube formation	2/331	18/18396	0.0408497	0.177	0.139447	GDNF/WNT5A	2
GO:2000047	regulation of cell-cell adhesion mediated by cadherin	2/331	18/18396	0.0408497	0.177	0.139447	WNT5A/RGCC	2
GO:2000479	regulation of cAMP-dependent protein kinase activity	2/331	18/18396	0.0408497	0.177	0.139447	MIR133A1/ADIPOQ	2
GO:0007009	plasma membrane organization	5/331	105/18396	0.0412021	0.178326	0.140492	SYTL4/NOX1/ABCD2/XKR9/TGFB2	5
GO:0001818	negative regulation of cytokine production	10/331	295/18396	0.0415613	0.179679	0.141557	LBP/CD200R1/ADIPOQ/F2/GATA6/MIR130A/PDCD1LG2/ABCD2/RGCC/TGFB2	10
GO:0022409	positive regulation of cell-cell adhesion	9/331	255/18396	0.0418013	0.180057	0.141855	SKAP1/IL18/ICOS/CCL19/WNT5A/PTAFR/VCAM1/RASAL3/PDCD1LG2	9
GO:0010863	positive regulation of phospholipase C activity	3/331	43/18396	0.0419758	0.180057	0.141855	NTRK2/PTAFR/PDGFRA	3
GO:0043616	keratinocyte proliferation	3/331	43/18396	0.0419758	0.180057	0.141855	NOTCH2/STXBP4/ZFP36L1	3
GO:0046460	neutral lipid biosynthetic process	3/331	43/18396	0.0419758	0.180057	0.141855	AGMO/MOGAT2/SREBF1	3
GO:0046463	acylglycerol biosynthetic process	3/331	43/18396	0.0419758	0.180057	0.141855	AGMO/MOGAT2/SREBF1	3
GO:1903170	negative regulation of calcium ion transmembrane transport	3/331	43/18396	0.0419758	0.180057	0.141855	SLN/MIR133A1/REM1	3
GO:1904646	cellular response to amyloid-beta	3/331	43/18396	0.0419758	0.180057	0.141855	GRM5/MIR140/VCAM1	3
GO:0097530	granulocyte migration	6/331	141/18396	0.0423485	0.181453	0.142955	CCL19/LBP/JAM3/SLIT2/TIRAP/TGFB2	6
GO:0045685	regulation of glial cell differentiation	4/331	73/18396	0.0425615	0.181961	0.143355	CLCF1/DAAM2/F2/NOG	4
GO:1903524	positive regulation of blood circulation	4/331	73/18396	0.0425615	0.181961	0.143355	TACR3/ADRA2C/PTAFR/TGFB2	4
GO:1901342	regulation of vasculature development	13/331	422/18396	0.0426963	0.182335	0.14365	ANGPTL4/WNT5A/VASH2/HOXA5/STARD13/CTSH/DLL4/MIR140/SRPX2/GATA6/MIR130A/RGCC/TGFB2	13
GO:0051056	regulation of small GTPase mediated signal transduction	11/331	338/18396	0.0429925	0.183396	0.144486	NOTCH2/OBSCN/ARHGAP20/SLIT2/STARD13/TIMP2/RASAL3/IRS2/RHOF/MYOC/TGFB2	11
GO:0006869	lipid transport	12/331	380/18396	0.043053	0.183451	0.144529	SLCO2B1/FABP4/OXT/MIR130B/LBP/MIR301B/ADIPOQ/ABCC2/GAL/IRS2/PLA2G3/XKR9	12
GO:0044242	cellular lipid catabolic process	8/331	217/18396	0.0431029	0.183461	0.144537	CYP26A1/CYP26C1/CYP26B1/FABP4/CNR1/ADIPOQ/IRS2/ABCD2	8
GO:0033673	negative regulation of kinase activity	9/331	257/18396	0.0435541	0.185177	0.145889	FABP4/DUSP5/DUSP6/DUSP8/CDKN1A/MIR133A1/ADIPOQ/IRS2/GPRC5A	9
GO:1903039	positive regulation of leukocyte cell-cell adhesion	8/331	218/18396	0.0440783	0.187103	0.147406	SKAP1/IL18/ICOS/CCL19/PTAFR/VCAM1/RASAL3/PDCD1LG2	8
GO:0072078	nephron tubule morphogenesis	4/331	74/18396	0.0443813	0.187103	0.147406	GDNF/GREB1L/NOG/SOX8	4
GO:0099601	regulation of neurotransmitter receptor activity	4/331	74/18396	0.0443813	0.187103	0.147406	SHISA8/CACNG3/GRIA1/NPTX1	4
GO:1900182	positive regulation of protein localization to nucleus	4/331	74/18396	0.0443813	0.187103	0.147406	SMAD3/F2/CDH1/GLIS2	4
GO:0003197	endocardial cushion development	3/331	44/18396	0.0444668	0.187103	0.147406	HEYL/NOG/TGFB2	3
GO:0010463	mesenchymal cell proliferation	3/331	44/18396	0.0444668	0.187103	0.147406	WNT5A/IRS2/FGFR2	3
GO:0035850	epithelial cell differentiation involved in kidney development	3/331	44/18396	0.0444668	0.187103	0.147406	GDNF/ADIPOQ/PTPRO	3
GO:0046189	phenol-containing compound biosynthetic process	3/331	44/18396	0.0444668	0.187103	0.147406	WNT5A/TH/TGFB2	3
GO:0010565	regulation of cellular ketone metabolic process	7/331	180/18396	0.0446035	0.187103	0.147406	CNR1/ACMSD/ADIPOQ/PRKCE/IRS2/ABCD2/SREBF1	7
GO:0106106	cold-induced thermogenesis	6/331	143/18396	0.0448306	0.187103	0.147406	FABP4/OXT/IL18/SLN/ADIPOQ/ESRRG	6
GO:0120161	regulation of cold-induced thermogenesis	6/331	143/18396	0.0448306	0.187103	0.147406	FABP4/OXT/IL18/SLN/ADIPOQ/ESRRG	6
GO:0002689	negative regulation of leukocyte chemotaxis	2/331	19/18396	0.0451242	0.187103	0.147406	SLIT2/NBL1	2
GO:0003159	morphogenesis of an endothelium	2/331	19/18396	0.0451242	0.187103	0.147406	STARD13/DLL4	2
GO:0007096	regulation of exit from mitosis	2/331	19/18396	0.0451242	0.187103	0.147406	RGCC/NEUROG1	2
GO:0016048	detection of temperature stimulus	2/331	19/18396	0.0451242	0.187103	0.147406	TRPM3/EPHB1	2
GO:0033189	response to vitamin A	2/331	19/18396	0.0451242	0.187103	0.147406	CYP26A1/CYP26B1	2
GO:0046641	positive regulation of alpha-beta T cell proliferation	2/331	19/18396	0.0451242	0.187103	0.147406	IL18/RASAL3	2
GO:0060438	trachea development	2/331	19/18396	0.0451242	0.187103	0.147406	HOXA5/RSPO2	2
GO:0060457	negative regulation of digestive system process	2/331	19/18396	0.0451242	0.187103	0.147406	OXT/NEUROG1	2
GO:0061154	endothelial tube morphogenesis	2/331	19/18396	0.0451242	0.187103	0.147406	STARD13/DLL4	2
GO:0072087	renal vesicle development	2/331	19/18396	0.0451242	0.187103	0.147406	GDNF/SOX8	2
GO:1905939	regulation of gonad development	2/331	19/18396	0.0451242	0.187103	0.147406	SEMA3A/NR5A1	2
GO:2000696	regulation of epithelial cell differentiation involved in kidney development	2/331	19/18396	0.0451242	0.187103	0.147406	GDNF/ADIPOQ	2
GO:0045765	regulation of angiogenesis	12/331	383/18396	0.0452229	0.18731	0.147569	ANGPTL4/WNT5A/VASH2/HOXA5/STARD13/CTSH/DLL4/SRPX2/GATA6/MIR130A/RGCC/TGFB2	12
GO:0002526	acute inflammatory response	5/331	108/18396	0.0455812	0.188187	0.14826	LBP/CNR1/SERPINC1/F2/VCAM1	5
GO:0006821	chloride transport	5/331	108/18396	0.0455812	0.188187	0.14826	TTYH3/GRM5/CLIC6/PTAFR/GABRB2	5
GO:0071156	regulation of cell cycle arrest	5/331	108/18396	0.0455812	0.188187	0.14826	ARID3A/CDKN1A/GATA6/FAP/RGCC	5
GO:0070372	regulation of ERK1 and ERK2 cascade	10/331	300/18396	0.045662	0.188319	0.148364	NOTCH2/CCL19/DUSP6/MIR133A1/ADIPOQ/TIRAP/MFHAS1/EPHB1/FGFR2/PDGFRA	10
GO:0071322	cellular response to carbohydrate stimulus	6/331	144/18396	0.0461051	0.189943	0.149644	STXBP4/ZFP36L1/TH/PRKCE/IRS2/GHRHR	6
GO:0001707	mesoderm formation	4/331	75/18396	0.0462441	0.190109	0.149774	SMAD3/WNT5A/NOG/FGFR2	4
GO:0007422	peripheral nervous system development	4/331	75/18396	0.0462441	0.190109	0.149774	GDNF/NTRK2/SOX8/MYOC	4
GO:0043401	steroid hormone mediated signaling pathway	7/331	182/18396	0.0468472	0.191702	0.15103	RARB/HEYL/LBH/GRIP1/ESRRG/GHRHR/NR5A1	7
GO:0032956	regulation of actin cytoskeleton organization	11/331	343/18396	0.0468923	0.191702	0.15103	SMAD3/NOTCH2/JAM3/SLIT2/RND3/PLEKHH2/PRKCE/RGCC/RHOF/MYOC/PDGFRA	11
GO:0014014	negative regulation of gliogenesis	3/331	45/18396	0.0470298	0.191702	0.15103	DAAM2/F2/NOG	3
GO:0031018	endocrine pancreas development	3/331	45/18396	0.0470298	0.191702	0.15103	WNT5A/GATA6/ONECUT1	3
GO:0032570	response to progesterone	3/331	45/18396	0.0470298	0.191702	0.15103	OXT/SREBF1/TGFB2	3
GO:0035987	endodermal cell differentiation	3/331	45/18396	0.0470298	0.191702	0.15103	COL7A1/GATA6/VTN	3
GO:0051932	synaptic transmission, GABAergic	3/331	45/18396	0.0470298	0.191702	0.15103	CNR1/PRKCE/GABRB2	3
GO:1900274	regulation of phospholipase C activity	3/331	45/18396	0.0470298	0.191702	0.15103	NTRK2/PTAFR/PDGFRA	3
GO:0051091	positive regulation of DNA-binding transcription factor activity	9/331	261/18396	0.0472062	0.192218	0.151436	SMAD3/IL18/WNT5A/TIRAP/NFAM1/RGCC/NEUROG1/ZIC2/RAB7B	9
GO:0071901	negative regulation of protein serine/threonine kinase activity	6/331	145/18396	0.0474018	0.192811	0.151903	DUSP5/DUSP6/DUSP8/CDKN1A/MIR133A1/ADIPOQ	6
GO:0043123	positive regulation of I-kappaB kinase/NF-kappaB signaling	7/331	183/18396	0.0479957	0.195021	0.153644	ALPK1/CCL19/ADIPOQ/TIRAP/PRKCE/CASP1/EDAR	7
GO:0042310	vasoconstriction	4/331	76/18396	0.0481499	0.195235	0.153813	P2RX1/HTR7/ADRA2C/PTAFR	4
GO:0072088	nephron epithelium morphogenesis	4/331	76/18396	0.0481499	0.195235	0.153813	GDNF/GREB1L/NOG/SOX8	4
GO:0002827	positive regulation of T-helper 1 type immune response	2/331	20/18396	0.0495554	0.197426	0.155539	IL18/CCL19	2
GO:0007130	synaptonemal complex assembly	2/331	20/18396	0.0495554	0.197426	0.155539	REC8/SPO11	2
GO:0010002	cardioblast differentiation	2/331	20/18396	0.0495554	0.197426	0.155539	GATA6/TGFB2	2
GO:0010738	regulation of protein kinase A signaling	2/331	20/18396	0.0495554	0.197426	0.155539	IAPP/ADIPOQ	2
GO:0023019	signal transduction involved in regulation of gene expression	2/331	20/18396	0.0495554	0.197426	0.155539	SMAD3/PDGFRA	2
GO:0030903	notochord development	2/331	20/18396	0.0495554	0.197426	0.155539	WNT5A/NOG	2
GO:0032769	negative regulation of monooxygenase activity	2/331	20/18396	0.0495554	0.197426	0.155539	MIR130B/CNR1	2
GO:0034104	negative regulation of tissue remodeling	2/331	20/18396	0.0495554	0.197426	0.155539	TNFRSF11B/IAPP	2
GO:0042474	middle ear morphogenesis	2/331	20/18396	0.0495554	0.197426	0.155539	HOXA2/NOG	2
GO:0043931	ossification involved in bone maturation	2/331	20/18396	0.0495554	0.197426	0.155539	RFLNA/PLXNB1	2
GO:0045655	regulation of monocyte differentiation	2/331	20/18396	0.0495554	0.197426	0.155539	IRF7/ZFP36L1	2
GO:0060602	branch elongation of an epithelium	2/331	20/18396	0.0495554	0.197426	0.155539	WNT5A/FGFR2	2
GO:0071636	positive regulation of transforming growth factor beta production	2/331	20/18396	0.0495554	0.197426	0.155539	SMAD3/LUM	2
GO:0090370	negative regulation of cholesterol efflux	2/331	20/18396	0.0495554	0.197426	0.155539	MIR130B/MIR301B	2
GO:1900016	negative regulation of cytokine production involved in inflammatory response	2/331	20/18396	0.0495554	0.197426	0.155539	F2/ABCD2	2
GO:0032369	negative regulation of lipid transport	3/331	46/18396	0.049664	0.197426	0.155539	MIR130B/MIR301B/IRS2	3
GO:0033628	regulation of cell adhesion mediated by integrin	3/331	46/18396	0.049664	0.197426	0.155539	SKAP1/RET/TGFB2	3
GO:0050706	regulation of interleukin-1 beta secretion	3/331	46/18396	0.049664	0.197426	0.155539	CCL19/WNT5A/CASP1	3
GO:0060711	labyrinthine layer development	3/331	46/18396	0.049664	0.197426	0.155539	VASH2/ZFP36L1/FGFR2	3
GO:0002262	myeloid cell homeostasis	6/331	147/18396	0.0500626	0.198335	0.156255	JAM3/TRIM10/HOXA5/ZFP36L1/P4HTM/MFHAS1	6
GO:0048332	mesoderm morphogenesis	4/331	77/18396	0.0500986	0.198335	0.156255	SMAD3/WNT5A/NOG/FGFR2	4
GO:0051937	catecholamine transport	4/331	77/18396	0.0500986	0.198335	0.156255	GDNF/OXT/ADRA2C/CNR1	4
GO:1901224	positive regulation of NIK/NF-kappaB signaling	4/331	77/18396	0.0500986	0.198335	0.156255	IL18/CCL19/TIRAP/EDAR	4
GO:0098661	inorganic anion transmembrane transport	5/331	111/18396	0.0502277	0.198642	0.156497	TTYH3/GRM5/CLIC6/PTAFR/GABRB2	5
GO:0007160	cell-matrix adhesion	8/331	225/18396	0.0513144	0.202731	0.159719	SKAP1/SMAD3/JAM3/COL13A1/VCAM1/ONECUT1/MYOC/VTN	8
GO:0055001	muscle cell development	7/331	186/18396	0.0515482	0.203446	0.160282	OBSCN/ACTG1/CAPN9/KLHL40/PGM5/MYH11/PDGFRA	7
GO:0032411	positive regulation of transporter activity	5/331	112/18396	0.0518361	0.203956	0.160683	TRPC6/CACNG3/PTAFR/EHD3/GAL	5
GO:0043279	response to alkaloid	5/331	112/18396	0.0518361	0.203956	0.160683	OXT/TACR3/CNR1/TH/PRKCE	5
GO:0060419	heart growth	5/331	112/18396	0.0518361	0.203956	0.160683	DUSP6/GATA6/NOG/TGFB2/FGFR2	5
GO:0043407	negative regulation of MAP kinase activity	4/331	78/18396	0.0520901	0.204121	0.160814	DUSP5/DUSP6/DUSP8/ADIPOQ	4
GO:0061333	renal tubule morphogenesis	4/331	78/18396	0.0520901	0.204121	0.160814	GDNF/GREB1L/NOG/SOX8	4
GO:0072028	nephron morphogenesis	4/331	78/18396	0.0520901	0.204121	0.160814	GDNF/GREB1L/NOG/SOX8	4
GO:0072347	response to anesthetic	4/331	78/18396	0.0520901	0.204121	0.160814	OXT/TACR3/CNR1/PRKCE	4
GO:0070838	divalent metal ion transport	14/331	479/18396	0.052198	0.204175	0.160856	TRPC6/P2RX1/CACNG3/CCL19/SLC8A3/PKD2L1/SLC24A2/SLN/MIR133A1/EHD3/F2/PRKCE/TRPM3/REM1	14
GO:0006953	acute-phase response	3/331	47/18396	0.0523688	0.204175	0.160856	LBP/CNR1/F2	3
GO:0045646	regulation of erythrocyte differentiation	3/331	47/18396	0.0523688	0.204175	0.160856	HOXA5/ZFP36L1/P4HTM	3
GO:0061614	pri-miRNA transcription by RNA polymerase II	3/331	47/18396	0.0523688	0.204175	0.160856	SMAD3/SREBF1/TGFB2	3
GO:2000107	negative regulation of leukocyte apoptotic process	3/331	47/18396	0.0523688	0.204175	0.160856	IRF7/CCL19/IRS2	3
GO:0031345	negative regulation of cell projection organization	7/331	187/18396	0.0527682	0.205316	0.161755	TRPC6/WNT5A/SEMA3A/SLIT2/NTN1/DPYSL3/PTPRO	7
GO:0048167	regulation of synaptic plasticity	7/331	187/18396	0.0527682	0.205316	0.161755	SHISA8/NTRK2/GRIA1/SLC8A3/GRM5/SLC24A2/SORCS3	7
GO:0010959	regulation of metal ion transport	12/331	394/18396	0.0538248	0.20606	0.162341	TRPC6/KCNIP1/P2RX1/FGF12/SLN/MIR133A1/EHD3/F2/GAL/PRKCE/SCN5A/REM1	12
GO:0050714	positive regulation of protein secretion	9/331	268/18396	0.0540761	0.20606	0.162341	MYRIP/SYTL4/CCL19/WNT5A/PRKCE/IRS2/CASP1/RGCC/TGFB2	9
GO:0045913	positive regulation of carbohydrate metabolic process	4/331	79/18396	0.0541243	0.20606	0.162341	PTAFR/PRKCE/IRS2/PFKFB4	4
GO:0001956	positive regulation of neurotransmitter secretion	2/331	21/18396	0.0541362	0.20606	0.162341	CNR1/KMO	2
GO:0002438	acute inflammatory response to antigenic stimulus	2/331	21/18396	0.0541362	0.20606	0.162341	CNR1/SERPINC1	2
GO:0003283	atrial septum development	2/331	21/18396	0.0541362	0.20606	0.162341	NOTCH2/TGFB2	2
GO:0009713	catechol-containing compound biosynthetic process	2/331	21/18396	0.0541362	0.20606	0.162341	TH/TGFB2	2
GO:0014821	phasic smooth muscle contraction	2/331	21/18396	0.0541362	0.20606	0.162341	GDNF/NEUROG1	2
GO:0015874	norepinephrine transport	2/331	21/18396	0.0541362	0.20606	0.162341	OXT/ADRA2C	2
GO:0033141	positive regulation of peptidyl-serine phosphorylation of STAT protein	2/331	21/18396	0.0541362	0.20606	0.162341	RET/IFNW1	2
GO:0042402	cellular biogenic amine catabolic process	2/331	21/18396	0.0541362	0.20606	0.162341	ACMSD/KMO	2
GO:0042423	catecholamine biosynthetic process	2/331	21/18396	0.0541362	0.20606	0.162341	TH/TGFB2	2
GO:0048485	sympathetic nervous system development	2/331	21/18396	0.0541362	0.20606	0.162341	GDNF/SEMA3A	2
GO:0050951	sensory perception of temperature stimulus	2/331	21/18396	0.0541362	0.20606	0.162341	TRPM3/EPHB1	2
GO:0051412	response to corticosterone	2/331	21/18396	0.0541362	0.20606	0.162341	TH/CDKN1A	2
GO:0055093	response to hyperoxia	2/331	21/18396	0.0541362	0.20606	0.162341	NOX1/CDKN1A	2
GO:0060713	labyrinthine layer morphogenesis	2/331	21/18396	0.0541362	0.20606	0.162341	ZFP36L1/FGFR2	2
GO:0072010	glomerular epithelium development	2/331	21/18396	0.0541362	0.20606	0.162341	ADIPOQ/PTPRO	2
GO:1903055	positive regulation of extracellular matrix organization	2/331	21/18396	0.0541362	0.20606	0.162341	SMAD3/RGCC	2
GO:1904753	negative regulation of vascular associated smooth muscle cell migration	2/331	21/18396	0.0541362	0.20606	0.162341	ADIPOQ/MIR140	2
GO:2000738	positive regulation of stem cell differentiation	2/331	21/18396	0.0541362	0.20606	0.162341	GATA6/TGFB2	2
GO:2001014	regulation of skeletal muscle cell differentiation	2/331	21/18396	0.0541362	0.20606	0.162341	CYP26B1/EPHB1	2
GO:0008360	regulation of cell shape	6/331	150/18396	0.0542227	0.206186	0.16244	ERMN/RND3/COCH/F2/RHOF/PLXNB1	6
GO:0008543	fibroblast growth factor receptor signaling pathway	5/331	114/18396	0.0551424	0.208451	0.164225	FGF12/WNT5A/NOG/FLRT2/FGFR2	5
GO:0030218	erythrocyte differentiation	5/331	114/18396	0.0551424	0.208451	0.164225	TRIM10/HOXA5/ZFP36L1/P4HTM/MFHAS1	5
GO:0008038	neuron recognition	3/331	48/18396	0.0551433	0.208451	0.164225	NCAM2/CNR1/SEMA3A	3
GO:0030850	prostate gland development	3/331	48/18396	0.0551433	0.208451	0.164225	WNT5A/NOG/FGFR2	3
GO:0045933	positive regulation of muscle contraction	3/331	48/18396	0.0551433	0.208451	0.164225	OXT/TACR3/PTAFR	3
GO:0060324	face development	3/331	48/18396	0.0551433	0.208451	0.164225	WNT5A/NOG/PDGFRA	3
GO:0030098	lymphocyte differentiation	11/331	353/18396	0.0554014	0.209222	0.164832	NOTCH2/CYP26B1/CLCF1/IFNW1/IL18/CCL19/ZFP36L1/DLL4/NFAM1/VCAM1/ONECUT1	11
GO:0048871	multicellular organismal homeostasis	14/331	484/18396	0.0559336	0.211025	0.166252	CYP26B1/FABP4/OXT/IL18/CNR1/ACTG1/TNFRSF11B/RDH12/IAPP/SLN/ADIPOQ/CTSH/NOX3/ESRRG	14
GO:0002088	lens development in camera-type eye	4/331	80/18396	0.0562011	0.211826	0.166884	SMAD3/CRYBG3/WNT5A/CRYBB1	4
GO:0032963	collagen metabolic process	5/331	115/18396	0.0568403	0.213993	0.168591	COL13A1/P3H2/F2/FAP/RGCC	5
GO:1904018	positive regulation of vasculature development	8/331	230/18396	0.0569269	0.213993	0.168591	ANGPTL4/WNT5A/VASH2/CTSH/MIR140/SRPX2/GATA6/MIR130A	8
GO:0001678	cellular glucose homeostasis	6/331	152/18396	0.0571092	0.213993	0.168591	STXBP4/HKDC1/TH/PRKCE/IRS2/GHRHR	6
GO:0016202	regulation of striated muscle tissue development	6/331	152/18396	0.0571092	0.213993	0.168591	SMAD3/CYP26B1/GATA6/NOG/EPHB1/FGFR2	6
GO:0032675	regulation of interleukin-6 production	6/331	152/18396	0.0571092	0.213993	0.168591	WNT5A/LBP/CD200R1/TIRAP/PTAFR/RAB7B	6
GO:1903169	regulation of calcium ion transmembrane transport	6/331	152/18396	0.0571092	0.213993	0.168591	SLN/MIR133A1/EHD3/F2/PRKCE/REM1	6
GO:0002686	negative regulation of leukocyte migration	3/331	49/18396	0.0579866	0.21602	0.170188	CD200R1/SLIT2/NBL1	3
GO:0003254	regulation of membrane depolarization	3/331	49/18396	0.0579866	0.21602	0.170188	FGF12/SCN5A/MYOC	3
GO:0010712	regulation of collagen metabolic process	3/331	49/18396	0.0579866	0.21602	0.170188	F2/FAP/RGCC	3
GO:0035094	response to nicotine	3/331	49/18396	0.0579866	0.21602	0.170188	CNR1/TH/VCAM1	3
GO:0071715	icosanoid transport	3/331	49/18396	0.0579866	0.21602	0.170188	OXT/ABCC2/PLA2G3	3
GO:1901571	fatty acid derivative transport	3/331	49/18396	0.0579866	0.21602	0.170188	OXT/ABCC2/PLA2G3	3
GO:0048708	astrocyte differentiation	4/331	81/18396	0.0583202	0.216965	0.170933	CLCF1/F2/NOG/SOX8	4
GO:2000736	regulation of stem cell differentiation	5/331	116/18396	0.058568	0.216965	0.170933	GDNF/LBH/GATA6/TGFB2/PDGFRA	5
GO:0051017	actin filament bundle assembly	6/331	153/18396	0.0585864	0.216965	0.170933	SMAD3/RND3/RGCC/RHOF/MYOC/DPYSL3	6
GO:0007398	ectoderm development	2/331	22/18396	0.05886	0.216965	0.170933	ETS2/ELF5	2
GO:0007617	mating behavior	2/331	22/18396	0.05886	0.216965	0.170933	OXT/TH	2
GO:0010226	response to lithium ion	2/331	22/18396	0.05886	0.216965	0.170933	FABP4/CDH1	2
GO:0010869	regulation of receptor biosynthetic process	2/331	22/18396	0.05886	0.216965	0.170933	HOXA5/ADIPOQ	2
GO:0021516	dorsal spinal cord development	2/331	22/18396	0.05886	0.216965	0.170933	GDNF/DAAM2	2
GO:0035584	calcium-mediated signaling using intracellular calcium source	2/331	22/18396	0.05886	0.216965	0.170933	GRM5/VCAM1	2
GO:0045624	positive regulation of T-helper cell differentiation	2/331	22/18396	0.05886	0.216965	0.170933	IL18/CCL19	2
GO:0060487	lung epithelial cell differentiation	2/331	22/18396	0.05886	0.216965	0.170933	HOXA5/GATA6	2
GO:0007015	actin filament organization	12/331	400/18396	0.0589553	0.217109	0.171046	SMAD3/ERMN/GDPD2/SLIT2/RND3/RFLNA/PLEKHH2/PRKCE/RGCC/RHOF/MYOC/DPYSL3	12
GO:0071453	cellular response to oxygen levels	8/331	232/18396	0.0592769	0.218085	0.171815	TRPC6/NOX1/SLC8A3/ZFP36L1/MIR140/GATA6/PRKCE/RGCC	8
GO:0031098	stress-activated protein kinase signaling cascade	10/331	315/18396	0.0595794	0.218988	0.172527	NOX1/CCL19/WNT5A/SEMA3A/ZFP36L1/TIRAP/MFHAS1/EDAR/TGFB2/EPHB1	10
GO:1990845	adaptive thermogenesis	6/331	154/18396	0.0600864	0.220641	0.173829	FABP4/OXT/IL18/SLN/ADIPOQ/ESRRG	6
GO:0007219	Notch signaling pathway	7/331	193/18396	0.060468	0.221459	0.174473	NOTCH2/HEYL/AGXT/TIMP4/DLL4/ONECUT1/TGFB2	7
GO:0009755	hormone-mediated signaling pathway	8/331	233/18396	0.0604746	0.221459	0.174473	RARB/HEYL/LBH/GRIP1/ESRRG/SST/GHRHR/NR5A1	8
GO:0032642	regulation of chemokine production	4/331	82/18396	0.0604816	0.221459	0.174473	WNT5A/LBP/ADIPOQ/TIRAP	4
GO:0001961	positive regulation of cytokine-mediated signaling pathway	3/331	50/18396	0.060898	0.222139	0.175009	IRF7/WNT5A/CASP1	3
GO:0009948	anterior/posterior axis specification	3/331	50/18396	0.060898	0.222139	0.175009	ETS2/WNT5A/NEUROG1	3
GO:0010718	positive regulation of epithelial to mesenchymal transition	3/331	50/18396	0.060898	0.222139	0.175009	SMAD3/RGCC/TGFB2	3
GO:1903793	positive regulation of anion transport	3/331	50/18396	0.060898	0.222139	0.175009	OXT/KMO/PTAFR	3
GO:1901861	regulation of muscle tissue development	6/331	155/18396	0.0616091	0.22452	0.176885	SMAD3/CYP26B1/GATA6/NOG/EPHB1/FGFR2	6
GO:2000106	regulation of leukocyte apoptotic process	4/331	83/18396	0.0626849	0.226985	0.178827	IRF7/CCL19/WNT5A/IRS2	4
GO:0006469	negative regulation of protein kinase activity	8/331	235/18396	0.0629153	0.226985	0.178827	FABP4/DUSP5/DUSP6/DUSP8/CDKN1A/MIR133A1/ADIPOQ/GPRC5A	8
GO:0060560	developmental growth involved in morphogenesis	8/331	235/18396	0.0629153	0.226985	0.178827	DCLK1/WNT5A/SEMA3A/SLIT2/NTN1/CRABP2/GAL/FGFR2	8
GO:0034767	positive regulation of ion transmembrane transport	6/331	156/18396	0.0631544	0.226985	0.178827	TRPC6/CACNG3/PTAFR/EHD3/F2/GAL	6
GO:1905952	regulation of lipid localization	6/331	156/18396	0.0631544	0.226985	0.178827	OXT/MIR130B/MIR301B/ADIPOQ/GAL/IRS2	6
GO:0007204	positive regulation of cytosolic calcium ion concentration	10/331	319/18396	0.0637113	0.226985	0.178827	TRPC6/OXT/CCL19/CNR1/SLC8A3/IAPP/MIR133A1/F2/PRKCE/PDGFRA	10
GO:0009310	amine catabolic process	2/331	23/18396	0.0637202	0.226985	0.178827	ACMSD/KMO	2
GO:0016338	calcium-independent cell-cell adhesion via plasma membrane cell-adhesion molecules	2/331	23/18396	0.0637202	0.226985	0.178827	CLDN11/CLDN2	2
GO:0030539	male genitalia development	2/331	23/18396	0.0637202	0.226985	0.178827	GREB1L/PDGFRA	2
GO:0033139	regulation of peptidyl-serine phosphorylation of STAT protein	2/331	23/18396	0.0637202	0.226985	0.178827	RET/IFNW1	2
GO:0051043	regulation of membrane protein ectodomain proteolysis	2/331	23/18396	0.0637202	0.226985	0.178827	TIMP4/TIMP2	2
GO:0060479	lung cell differentiation	2/331	23/18396	0.0637202	0.226985	0.178827	HOXA5/GATA6	2
GO:0070193	synaptonemal complex organization	2/331	23/18396	0.0637202	0.226985	0.178827	REC8/SPO11	2
GO:0070841	inclusion body assembly	2/331	23/18396	0.0637202	0.226985	0.178827	SNCAIP/DNAJA4	2
GO:0070977	bone maturation	2/331	23/18396	0.0637202	0.226985	0.178827	RFLNA/PLXNB1	2
GO:0071467	cellular response to pH	2/331	23/18396	0.0637202	0.226985	0.178827	NOX1/PKD2L1	2
GO:0072243	metanephric nephron epithelium development	2/331	23/18396	0.0637202	0.226985	0.178827	ADIPOQ/SOX8	2
GO:1903429	regulation of cell maturation	2/331	23/18396	0.0637202	0.226985	0.178827	RET/GAL	2
GO:2000050	regulation of non-canonical Wnt signaling pathway	2/331	23/18396	0.0637202	0.226985	0.178827	WNT5A/DAAM2	2
GO:2000291	regulation of myoblast proliferation	2/331	23/18396	0.0637202	0.226985	0.178827	MIR133A1/GATA6	2
GO:0001954	positive regulation of cell-matrix adhesion	3/331	51/18396	0.0638764	0.226985	0.178827	SKAP1/SMAD3/MYOC	3
GO:0006733	oxidoreduction coenzyme metabolic process	3/331	51/18396	0.0638764	0.226985	0.178827	SLC22A13/ACMSD/KMO	3
GO:0045599	negative regulation of fat cell differentiation	3/331	51/18396	0.0638764	0.226985	0.178827	SMAD3/WNT5A/ADIPOQ	3
GO:0048146	positive regulation of fibroblast proliferation	3/331	51/18396	0.0638764	0.226985	0.178827	WNT5A/CDKN1A/PDGFRA	3
GO:0051496	positive regulation of stress fiber assembly	3/331	51/18396	0.0638764	0.226985	0.178827	SMAD3/RGCC/MYOC	3
GO:0097366	response to bronchodilator	3/331	51/18396	0.0638764	0.226985	0.178827	OXT/CCL19/TH	3
GO:2001258	negative regulation of cation channel activity	3/331	51/18396	0.0638764	0.226985	0.178827	FGF12/MIR133A1/REM1	3
GO:0014910	regulation of smooth muscle cell migration	4/331	84/18396	0.0649301	0.230093	0.181275	SLIT2/ADIPOQ/MIR140/VTN	4
GO:0060420	regulation of heart growth	4/331	84/18396	0.0649301	0.230093	0.181275	DUSP6/GATA6/NOG/FGFR2	4
GO:0097756	negative regulation of blood vessel diameter	4/331	84/18396	0.0649301	0.230093	0.181275	P2RX1/HTR7/ADRA2C/PTAFR	4
GO:0043122	regulation of I-kappaB kinase/NF-kappaB signaling	8/331	237/18396	0.0654169	0.231605	0.182466	ALPK1/CCL19/WNT5A/ADIPOQ/TIRAP/PRKCE/CASP1/EDAR	8
GO:0009798	axis specification	4/331	85/18396	0.0672169	0.237541	0.187143	ETS2/WNT5A/SETDB2/NEUROG1	4
GO:0045682	regulation of epidermis development	4/331	85/18396	0.0672169	0.237541	0.187143	WNT5A/ZFP36L1/GAL/TGFB2	4
GO:0048675	axon extension	5/331	121/18396	0.0676527	0.238862	0.188184	DCLK1/WNT5A/SEMA3A/SLIT2/NTN1	5
GO:0019216	regulation of lipid metabolic process	12/331	410/18396	0.0682135	0.240174	0.189217	ANGPTL4/CCL19/CNR1/ADIPOQ/F2/GAL/PRKCE/IRS2/ABCD2/SREBF1/PDGFRA/NR5A1	12
GO:0010975	regulation of neuron projection development	14/331	499/18396	0.0682261	0.240174	0.189217	TRPC6/RET/NTRK2/WNT5A/CNR1/SEMA3A/SLIT2/TBR1/NTN1/CRABP2/GRIP1/DPYSL3/PLXNB1/PTPRO	14
GO:0031667	response to nutrient levels	14/331	499/18396	0.0682261	0.240174	0.189217	CYP26A1/CYP26B1/P2RX1/OXT/CNR1/SERPINC1/TNFRSF11B/TH/CDKN1A/ADIPOQ/VCAM1/CYP24A1/SREBF1/SST	14
GO:0003181	atrioventricular valve morphogenesis	2/331	24/18396	0.0687102	0.240174	0.189217	HEYL/TGFB2	2
GO:0018126	protein hydroxylation	2/331	24/18396	0.0687102	0.240174	0.189217	P3H2/P4HTM	2
GO:0032528	microvillus organization	2/331	24/18396	0.0687102	0.240174	0.189217	PLD1/GLDN	2
GO:0042430	indole-containing compound metabolic process	2/331	24/18396	0.0687102	0.240174	0.189217	ACMSD/KMO	2
GO:0046835	carbohydrate phosphorylation	2/331	24/18396	0.0687102	0.240174	0.189217	HKDC1/PFKFB4	2
GO:0062009	secondary palate development	2/331	24/18396	0.0687102	0.240174	0.189217	WNT5A/TGFB2	2
GO:0090103	cochlea morphogenesis	2/331	24/18396	0.0687102	0.240174	0.189217	WNT5A/NEUROG1	2
GO:1903010	regulation of bone development	2/331	24/18396	0.0687102	0.240174	0.189217	NOTCH2/RFLNA	2
GO:0006919	activation of cysteine-type endopeptidase activity involved in apoptotic process	4/331	86/18396	0.069545	0.242699	0.191206	SMAD3/P2RX1/CTSH/CASP1	4
GO:0034101	erythrocyte homeostasis	5/331	122/18396	0.0695585	0.242699	0.191206	TRIM10/HOXA5/ZFP36L1/P4HTM/MFHAS1	5
GO:0045214	sarcomere organization	3/331	53/18396	0.0700308	0.243464	0.19181	OBSCN/ACTG1/CAPN9	3
GO:0050702	interleukin-1 beta secretion	3/331	53/18396	0.0700308	0.243464	0.19181	CCL19/WNT5A/CASP1	3
GO:0050704	regulation of interleukin-1 secretion	3/331	53/18396	0.0700308	0.243464	0.19181	CCL19/WNT5A/CASP1	3
GO:0098586	cellular response to virus	3/331	53/18396	0.0700308	0.243464	0.19181	IRF7/CCL19/MIR130A	3
GO:0002690	positive regulation of leukocyte chemotaxis	4/331	87/18396	0.0719141	0.249561	0.196613	CCL19/WNT5A/LBP/TIRAP	4
GO:0051781	positive regulation of cell division	4/331	87/18396	0.0719141	0.249561	0.196613	LBH/PRKCE/TGFB2/FGFR2	4
GO:0010876	lipid localization	12/331	415/18396	0.0731799	0.252549	0.198967	SLCO2B1/FABP4/OXT/MIR130B/LBP/MIR301B/ADIPOQ/ABCC2/GAL/IRS2/PLA2G3/XKR9	12
GO:0030199	collagen fibril organization	3/331	54/18396	0.0732047	0.252549	0.198967	CHADL/TGFB2/LUM	3
GO:1904645	response to amyloid-beta	3/331	54/18396	0.0732047	0.252549	0.198967	GRM5/MIR140/VCAM1	3
GO:0051348	negative regulation of transferase activity	9/331	285/18396	0.0733712	0.252549	0.198967	FABP4/DUSP5/DUSP6/DUSP8/CDKN1A/MIR133A1/ADIPOQ/IRS2/GPRC5A	9
GO:0014013	regulation of gliogenesis	5/331	124/18396	0.0734584	0.252549	0.198967	CLCF1/DAAM2/F2/NOG/SOX8	5
GO:0019751	polyol metabolic process	5/331	124/18396	0.0734584	0.252549	0.198967	IP6K2/PTAFR/MOGAT2/SYNJ2/PLD4	5
GO:0002068	glandular epithelial cell development	2/331	25/18396	0.073824	0.252549	0.198967	RARB/WNT5A	2
GO:0003309	type B pancreatic cell differentiation	2/331	25/18396	0.073824	0.252549	0.198967	WNT5A/GATA6	2
GO:0042537	benzene-containing compound metabolic process	2/331	25/18396	0.073824	0.252549	0.198967	TH/KMO	2
GO:0050901	leukocyte tethering or rolling	2/331	25/18396	0.073824	0.252549	0.198967	PTAFR/VCAM1	2
GO:0051894	positive regulation of focal adhesion assembly	2/331	25/18396	0.073824	0.252549	0.198967	SMAD3/MYOC	2
GO:0051953	negative regulation of amine transport	2/331	25/18396	0.073824	0.252549	0.198967	ADRA2C/CNR1	2
GO:0072202	cell differentiation involved in metanephros development	2/331	25/18396	0.073824	0.252549	0.198967	GDNF/ADIPOQ	2
GO:0072273	metanephric nephron morphogenesis	2/331	25/18396	0.073824	0.252549	0.198967	GDNF/SOX8	2
GO:0090025	regulation of monocyte chemotaxis	2/331	25/18396	0.073824	0.252549	0.198967	SLIT2/NBL1	2
GO:2000311	regulation of AMPA receptor activity	2/331	25/18396	0.073824	0.252549	0.198967	SHISA8/CACNG3	2
GO:0099173	postsynapse organization	6/331	163/18396	0.0746078	0.255004	0.200901	GDNF/WNT5A/ACTG1/COLQ/NTNG2/EPHB1	6
GO:0045766	positive regulation of angiogenesis	7/331	204/18396	0.0762897	0.260348	0.205111	ANGPTL4/WNT5A/VASH2/CTSH/SRPX2/GATA6/MIR130A	7
GO:0002011	morphogenesis of an epithelial sheet	3/331	55/18396	0.0764417	0.260348	0.205111	HOXB2/WNT5A/DLL4	3
GO:0042220	response to cocaine	3/331	55/18396	0.0764417	0.260348	0.205111	OXT/TACR3/CNR1	3
GO:0043030	regulation of macrophage activation	3/331	55/18396	0.0764417	0.260348	0.205111	WNT5A/LBP/MFHAS1	3
GO:0061053	somite development	4/331	89/18396	0.0767745	0.26102	0.20564	SMAD3/WNT5A/NOG/DMRT2	4
GO:1901019	regulation of calcium ion transmembrane transporter activity	4/331	89/18396	0.0767745	0.26102	0.20564	SLN/MIR133A1/EHD3/REM1	4
GO:0042180	cellular ketone metabolic process	8/331	246/18396	0.0774293	0.263014	0.207211	CNR1/ACMSD/KMO/ADIPOQ/PRKCE/IRS2/ABCD2/SREBF1	8
GO:0071456	cellular response to hypoxia	7/331	205/18396	0.0778378	0.264169	0.208121	TRPC6/SLC8A3/ZFP36L1/MIR140/GATA6/PRKCE/RGCC	7
GO:0003171	atrioventricular valve development	2/331	26/18396	0.0790555	0.264583	0.208448	HEYL/TGFB2	2
GO:0022011	myelination in peripheral nervous system	2/331	26/18396	0.0790555	0.264583	0.208448	NTRK2/MYOC	2
GO:0032292	peripheral nervous system axon ensheathment	2/331	26/18396	0.0790555	0.264583	0.208448	NTRK2/MYOC	2
GO:0032800	receptor biosynthetic process	2/331	26/18396	0.0790555	0.264583	0.208448	HOXA5/ADIPOQ	2
GO:0032967	positive regulation of collagen biosynthetic process	2/331	26/18396	0.0790555	0.264583	0.208448	F2/RGCC	2
GO:0034114	regulation of heterotypic cell-cell adhesion	2/331	26/18396	0.0790555	0.264583	0.208448	SKAP1/ADIPOQ	2
GO:0042481	regulation of odontogenesis	2/331	26/18396	0.0790555	0.264583	0.208448	TNFRSF11B/RSPO2	2
GO:0042745	circadian sleep/wake cycle	2/331	26/18396	0.0790555	0.264583	0.208448	TH/GHRHR	2
GO:0048596	embryonic camera-type eye morphogenesis	2/331	26/18396	0.0790555	0.264583	0.208448	WNT5A/TH	2
GO:0048843	negative regulation of axon extension involved in axon guidance	2/331	26/18396	0.0790555	0.264583	0.208448	WNT5A/SEMA3A	2
GO:0060037	pharyngeal system development	2/331	26/18396	0.0790555	0.264583	0.208448	NOG/TGFB2	2
GO:0060669	embryonic placenta morphogenesis	2/331	26/18396	0.0790555	0.264583	0.208448	ZFP36L1/FGFR2	2
GO:0071711	basement membrane organization	2/331	26/18396	0.0790555	0.264583	0.208448	NTN4/FLRT2	2
GO:0099560	synaptic membrane adhesion	2/331	26/18396	0.0790555	0.264583	0.208448	SLITRK2/NTNG2	2
GO:0150117	positive regulation of cell-substrate junction organization	2/331	26/18396	0.0790555	0.264583	0.208448	SMAD3/MYOC	2
GO:0010717	regulation of epithelial to mesenchymal transition	4/331	90/18396	0.0792651	0.264583	0.208448	SMAD3/NOG/RGCC/TGFB2	4
GO:0032651	regulation of interleukin-1 beta production	4/331	90/18396	0.0792651	0.264583	0.208448	SMAD3/CCL19/WNT5A/CASP1	4
GO:0046849	bone remodeling	4/331	90/18396	0.0792651	0.264583	0.208448	NOTCH2/SPP2/TNFRSF11B/IAPP	4
GO:0071674	mononuclear cell migration	4/331	90/18396	0.0792651	0.264583	0.208448	CCL19/SLIT2/NBL1/PTPRO	4
GO:0046887	positive regulation of hormone secretion	5/331	127/18396	0.0795274	0.265229	0.208956	MYRIP/GAL/PRKCE/IRS2/GHRHR	5
GO:0006977	DNA damage response, signal transduction by p53 class mediator resulting in cell cycle arrest	3/331	56/18396	0.0797409	0.265252	0.208975	ARID3A/CDKN1A/RGCC	3
GO:0031295	T cell costimulation	3/331	56/18396	0.0797409	0.265252	0.208975	ICOS/CCL19/PDCD1LG2	3
GO:0086002	cardiac muscle cell action potential involved in contraction	3/331	56/18396	0.0797409	0.265252	0.208975	FGF12/MIR133A1/SCN5A	3
GO:0002687	positive regulation of leukocyte migration	5/331	128/18396	0.0816084	0.27123	0.213684	CCL19/WNT5A/LBP/TIRAP/PTAFR	5
GO:0071560	cellular response to transforming growth factor beta stimulus	8/331	249/18396	0.081709	0.27133	0.213763	SMAD3/WNT5A/ZFP36L1/WFIKKN1/FUT8/ONECUT1/TGFB2/FGFR2	8
GO:0009410	response to xenobiotic stimulus	9/331	292/18396	0.0824128	0.27336	0.215363	CYP26A1/CYP26B1/OXT/TACR3/CNR1/TH/PTAFR/ABCC2/PRKCE	9
GO:0007623	circadian rhythm	7/331	208/18396	0.0825918	0.27336	0.215363	HTR7/RAI1/NTRK2/TH/ADIPOQ/SREBF1/GHRHR	7
GO:0014888	striated muscle adaptation	3/331	57/18396	0.083101	0.27336	0.215363	SMAD3/GATA6/MYOC	3
GO:0031294	lymphocyte costimulation	3/331	57/18396	0.083101	0.27336	0.215363	ICOS/CCL19/PDCD1LG2	3
GO:0033344	cholesterol efflux	3/331	57/18396	0.083101	0.27336	0.215363	MIR130B/MIR301B/ADIPOQ	3
GO:0048008	platelet-derived growth factor receptor signaling pathway	3/331	57/18396	0.083101	0.27336	0.215363	PLAT/ADIPOQ/PDGFRA	3
GO:0060043	regulation of cardiac muscle cell proliferation	3/331	57/18396	0.083101	0.27336	0.215363	GATA6/NOG/FGFR2	3
GO:0060760	positive regulation of response to cytokine stimulus	3/331	57/18396	0.083101	0.27336	0.215363	IRF7/WNT5A/CASP1	3
GO:0071398	cellular response to fatty acid	3/331	57/18396	0.083101	0.27336	0.215363	PTAFR/PRKCE/SREBF1	3
GO:0072431	signal transduction involved in mitotic G1 DNA damage checkpoint	3/331	57/18396	0.083101	0.27336	0.215363	ARID3A/CDKN1A/RGCC	3
GO:1902400	intracellular signal transduction involved in G1 DNA damage checkpoint	3/331	57/18396	0.083101	0.27336	0.215363	ARID3A/CDKN1A/RGCC	3
GO:0007156	homophilic cell adhesion via plasma membrane adhesion molecules	6/331	168/18396	0.0834669	0.273887	0.215778	PCDH19/RET/PCDH20/PCDHA11/CDH19/CDH1	6
GO:0050728	negative regulation of inflammatory response	6/331	168/18396	0.0834669	0.273887	0.215778	SMAD3/CD200R1/ADIPOQ/F2/ABCD2/MFHAS1	6
GO:0007589	body fluid secretion	4/331	92/18396	0.0843656	0.273887	0.215778	SERPINC1/PRKCE/NEUROG1/GHRHR	4
GO:0002825	regulation of T-helper 1 type immune response	2/331	27/18396	0.0843988	0.273887	0.215778	IL18/CCL19	2
GO:0006929	substrate-dependent cell migration	2/331	27/18396	0.0843988	0.273887	0.215778	SLIT2/NTN1	2
GO:0010714	positive regulation of collagen metabolic process	2/331	27/18396	0.0843988	0.273887	0.215778	F2/RGCC	2
GO:0015721	bile acid and bile salt transport	2/331	27/18396	0.0843988	0.273887	0.215778	SLCO2B1/ABCC2	2
GO:0035883	enteroendocrine cell differentiation	2/331	27/18396	0.0843988	0.273887	0.215778	WNT5A/GATA6	2
GO:0035902	response to immobilization stress	2/331	27/18396	0.0843988	0.273887	0.215778	TH/GAL	2
GO:0042501	serine phosphorylation of STAT protein	2/331	27/18396	0.0843988	0.273887	0.215778	RET/IFNW1	2
GO:0043032	positive regulation of macrophage activation	2/331	27/18396	0.0843988	0.273887	0.215778	WNT5A/LBP	2
GO:0051450	myoblast proliferation	2/331	27/18396	0.0843988	0.273887	0.215778	MIR133A1/GATA6	2
GO:0060259	regulation of feeding behavior	2/331	27/18396	0.0843988	0.273887	0.215778	TACR3/CNR1	2
GO:0060307	regulation of ventricular cardiac muscle cell membrane repolarization	2/331	27/18396	0.0843988	0.273887	0.215778	MIR133A1/SCN5A	2
GO:0072207	metanephric epithelium development	2/331	27/18396	0.0843988	0.273887	0.215778	ADIPOQ/SOX8	2
GO:2000191	regulation of fatty acid transport	2/331	27/18396	0.0843988	0.273887	0.215778	OXT/IRS2	2
GO:0007163	establishment or maintenance of cell polarity	7/331	210/18396	0.0858522	0.27815	0.219136	CYP26B1/CCL19/WNT5A/JAM3/RND3/RHOF/EPHB1	7
GO:0043500	muscle adaptation	5/331	130/18396	0.0858567	0.27815	0.219136	SMAD3/MIR133A1/GATA6/SCN5A/MYOC	5
GO:0010676	positive regulation of cellular carbohydrate metabolic process	3/331	58/18396	0.086521	0.279831	0.220461	PTAFR/PRKCE/IRS2	3
GO:0019229	regulation of vasoconstriction	3/331	58/18396	0.086521	0.279831	0.220461	P2RX1/ADRA2C/PTAFR	3
GO:0031346	positive regulation of cell projection organization	11/331	383/18396	0.0868691	0.280721	0.221162	RET/CCL19/NTRK2/WNT5A/CNR1/SLIT2/NTN1/CRABP2/GRIP1/DPYSL3/PLXNB1	11
GO:0032092	positive regulation of protein binding	4/331	93/18396	0.0869748	0.280827	0.221245	WNT5A/HOXA3/TIRAP/VTN	4
GO:0051924	regulation of calcium ion transport	8/331	254/18396	0.0891476	0.287224	0.226285	TRPC6/P2RX1/SLN/MIR133A1/EHD3/F2/PRKCE/REM1	8
GO:0060993	kidney morphogenesis	4/331	94/18396	0.0896228	0.287224	0.226285	GDNF/GREB1L/NOG/SOX8	4
GO:0001702	gastrulation with mouth forming second	2/331	28/18396	0.0898482	0.287224	0.226285	ETS2/WNT5A	2
GO:0033598	mammary gland epithelial cell proliferation	2/331	28/18396	0.0898482	0.287224	0.226285	WNT5A/HOXA5	2
GO:0036296	response to increased oxygen levels	2/331	28/18396	0.0898482	0.287224	0.226285	NOX1/CDKN1A	2
GO:0045408	regulation of interleukin-6 biosynthetic process	2/331	28/18396	0.0898482	0.287224	0.226285	TIRAP/PTAFR	2
GO:0045577	regulation of B cell differentiation	2/331	28/18396	0.0898482	0.287224	0.226285	ZFP36L1/NFAM1	2
GO:0045745	positive regulation of G protein-coupled receptor signaling pathway	2/331	28/18396	0.0898482	0.287224	0.226285	WNT5A/F2	2
GO:1902932	positive regulation of alcohol biosynthetic process	2/331	28/18396	0.0898482	0.287224	0.226285	PTAFR/SREBF1	2
GO:0032890	regulation of organic acid transport	3/331	59/18396	0.0899998	0.287224	0.226285	OXT/KMO/IRS2	3
GO:0070527	platelet aggregation	3/331	59/18396	0.0899998	0.287224	0.226285	ADAMTS18/ACTG1/PDGFRA	3
GO:0072413	signal transduction involved in mitotic cell cycle checkpoint	3/331	59/18396	0.0899998	0.287224	0.226285	ARID3A/CDKN1A/RGCC	3
GO:1902402	signal transduction involved in mitotic DNA damage checkpoint	3/331	59/18396	0.0899998	0.287224	0.226285	ARID3A/CDKN1A/RGCC	3
GO:1902403	signal transduction involved in mitotic DNA integrity checkpoint	3/331	59/18396	0.0899998	0.287224	0.226285	ARID3A/CDKN1A/RGCC	3
GO:0042177	negative regulation of protein catabolic process	5/331	132/18396	0.0902189	0.287447	0.226461	SMAD3/RILP/TIMP4/KLHL40/TIMP2	5
GO:0045598	regulation of fat cell differentiation	5/331	132/18396	0.0902189	0.287447	0.226461	SMAD3/FNDC5/WNT5A/ZFP36L1/ADIPOQ	5
GO:0090068	positive regulation of cell cycle process	9/331	298/18396	0.0906755	0.288204	0.227057	STXBP4/ARID3A/WNT5A/CDKN1A/GATA6/PRKCE/FAP/RGCC/NEUROG1	9
GO:0007187	G protein-coupled receptor signaling pathway, coupled to cyclic nucleotide second messenger	8/331	255/18396	0.0906811	0.288204	0.227057	HTR7/ADRA2C/CNR1/IAPP/MIR133A1/MC2R/ADGRG4/GHRHR	8
GO:0071559	response to transforming growth factor beta	8/331	255/18396	0.0906811	0.288204	0.227057	SMAD3/WNT5A/ZFP36L1/WFIKKN1/FUT8/ONECUT1/TGFB2/FGFR2	8
GO:0099003	vesicle-mediated transport in synapse	7/331	213/18396	0.0908787	0.288594	0.227364	P2RX1/CNR1/ACTG1/PLD1/TH/GRIP1/SLC17A8	7
GO:0050730	regulation of peptidyl-tyrosine phosphorylation	8/331	256/18396	0.0922298	0.292355	0.230327	CLCF1/IL18/NTRK2/GRM5/ADIPOQ/PRKCE/GPRC5A/VTN	8
GO:0060337	type I interferon signaling pathway	4/331	95/18396	0.0923092	0.292355	0.230327	IRF7/WNT5A/IP6K2/USP18	4
GO:0071357	cellular response to type I interferon	4/331	95/18396	0.0923092	0.292355	0.230327	IRF7/WNT5A/IP6K2/USP18	4
GO:0009581	detection of external stimulus	5/331	133/18396	0.0924425	0.292355	0.230327	PDE6C/PKD2L1/NOX3/TRPM3/EPHB1	5
GO:0071333	cellular response to glucose stimulus	5/331	133/18396	0.0924425	0.292355	0.230327	STXBP4/TH/PRKCE/IRS2/GHRHR	5
GO:0045787	positive regulation of cell cycle	11/331	389/18396	0.0942609	0.297804	0.23462	STXBP4/ARID3A/WNT5A/CDKN1A/GATA6/PRKCE/FAP/RGCC/NEUROG1/TGFB2/FGFR2	11
GO:0036294	cellular response to decreased oxygen levels	7/331	215/18396	0.09432	0.297804	0.23462	TRPC6/SLC8A3/ZFP36L1/MIR140/GATA6/PRKCE/RGCC	7
GO:0006766	vitamin metabolic process	5/331	134/18396	0.094694	0.298516	0.235181	CYP26A1/CYP26C1/CYP26B1/KMO/CYP24A1	5
GO:0008585	female gonad development	4/331	96/18396	0.0950336	0.298516	0.235181	SLIT2/SPO11/PDGFRA/NR5A1	4
GO:0090277	positive regulation of peptide hormone secretion	4/331	96/18396	0.0950336	0.298516	0.235181	MYRIP/PRKCE/IRS2/GHRHR	4
GO:0003016	respiratory system process	2/331	29/18396	0.0953982	0.298516	0.235181	HOXA5/ECEL1	2
GO:0010800	positive regulation of peptidyl-threonine phosphorylation	2/331	29/18396	0.0953982	0.298516	0.235181	TRPC6/WNT5A	2
GO:0014044	Schwann cell development	2/331	29/18396	0.0953982	0.298516	0.235181	NTRK2/MYOC	2
GO:0032372	negative regulation of sterol transport	2/331	29/18396	0.0953982	0.298516	0.235181	MIR130B/MIR301B	2
GO:0032375	negative regulation of cholesterol transport	2/331	29/18396	0.0953982	0.298516	0.235181	MIR130B/MIR301B	2
GO:0033032	regulation of myeloid cell apoptotic process	2/331	29/18396	0.0953982	0.298516	0.235181	IRF7/ADIPOQ	2
GO:0042226	interleukin-6 biosynthetic process	2/331	29/18396	0.0953982	0.298516	0.235181	TIRAP/PTAFR	2
GO:1900181	negative regulation of protein localization to nucleus	2/331	29/18396	0.0953982	0.298516	0.235181	DCLK1/MFHAS1	2
GO:0043434	response to peptide hormone	12/331	436/18396	0.0965386	0.301242	0.237328	STXBP4/OXT/TIMP4/ZFP36L1/TH/ADIPOQ/ABCC2/GAL/IRS2/SREBF1/GHRHR/NR5A1	12
GO:0001889	liver development	5/331	135/18396	0.0969734	0.301242	0.237328	SMAD3/RARB/GATA6/ONECUT1/VTN	5
GO:0030010	establishment of cell polarity	5/331	135/18396	0.0969734	0.301242	0.237328	CYP26B1/CCL19/WNT5A/JAM3/EPHB1	5
GO:0071331	cellular response to hexose stimulus	5/331	135/18396	0.0969734	0.301242	0.237328	STXBP4/TH/PRKCE/IRS2/GHRHR	5
GO:0001947	heart looping	3/331	61/18396	0.0971293	0.301242	0.237328	SMAD3/WNT5A/SETDB2	3
GO:0032233	positive regulation of actin filament bundle assembly	3/331	61/18396	0.0971293	0.301242	0.237328	SMAD3/RGCC/MYOC	3
GO:0032370	positive regulation of lipid transport	3/331	61/18396	0.0971293	0.301242	0.237328	OXT/ADIPOQ/GAL	3
GO:0042490	mechanoreceptor differentiation	3/331	61/18396	0.0971293	0.301242	0.237328	MYO7A/NTRK2/GABRB2	3
GO:0050701	interleukin-1 secretion	3/331	61/18396	0.0971293	0.301242	0.237328	CCL19/WNT5A/CASP1	3
GO:0090303	positive regulation of wound healing	3/331	61/18396	0.0971293	0.301242	0.237328	F2/PRKCE/VTN	3
GO:1905953	negative regulation of lipid localization	3/331	61/18396	0.0971293	0.301242	0.237328	MIR130B/MIR301B/IRS2	3
GO:0006942	regulation of striated muscle contraction	4/331	97/18396	0.0977957	0.302821	0.238572	SLC8A3/MIR133A1/EHD3/SCN5A	4
GO:0050871	positive regulation of B cell activation	4/331	97/18396	0.0977957	0.302821	0.238572	CLCF1/CDKN1A/TIRAP/IRS2	4
GO:0009582	detection of abiotic stimulus	5/331	136/18396	0.0992805	0.306925	0.241806	PDE6C/PKD2L1/NOX3/TRPM3/EPHB1	5
GO:0071326	cellular response to monosaccharide stimulus	5/331	136/18396	0.0992805	0.306925	0.241806	STXBP4/TH/PRKCE/IRS2/GHRHR	5
GO:0019932	second-messenger-mediated signaling	12/331	439/18396	0.100207	0.30817	0.242787	GPR61/ADRA2C/GRM5/IAPP/MIR133A1/MC2R/RCAN2/GAL/VCAM1/ADGRG4/GHRHR/NR5A1	12
GO:0007178	transmembrane receptor protein serine/threonine kinase signaling pathway	10/331	349/18396	0.100525	0.30817	0.242787	SMAD3/WNT5A/WFIKKN1/SOSTDC1/MIR140/NOG/NBL1/FUT8/ONECUT1/TGFB2	10
GO:0002042	cell migration involved in sprouting angiogenesis	4/331	98/18396	0.100595	0.30817	0.242787	SLIT2/STARD13/DLL4/SRPX2	4
GO:0007585	respiratory gaseous exchange by respiratory system	3/331	62/18396	0.100778	0.30817	0.242787	HOXA5/ECEL1/FUT8	3
GO:0032374	regulation of cholesterol transport	3/331	62/18396	0.100778	0.30817	0.242787	MIR130B/MIR301B/ADIPOQ	3
GO:0046635	positive regulation of alpha-beta T cell activation	3/331	62/18396	0.100778	0.30817	0.242787	IL18/CCL19/RASAL3	3
GO:1902305	regulation of sodium ion transmembrane transport	3/331	62/18396	0.100778	0.30817	0.242787	FGF12/PRKCE/SCN5A	3
GO:0001959	regulation of cytokine-mediated signaling pathway	6/331	177/18396	0.100814	0.30817	0.242787	IRF7/WNT5A/SLIT2/ADIPOQ/USP18/CASP1	6
GO:0009595	detection of biotic stimulus	2/331	30/18396	0.101043	0.30817	0.242787	LBP/FAP	2
GO:0010743	regulation of macrophage derived foam cell differentiation	2/331	30/18396	0.101043	0.30817	0.242787	IL18/ADIPOQ	2
GO:0019098	reproductive behavior	2/331	30/18396	0.101043	0.30817	0.242787	OXT/TH	2
GO:0043171	peptide catabolic process	2/331	30/18396	0.101043	0.30817	0.242787	CPQ/CTSH	2
GO:0043372	positive regulation of CD4-positive, alpha-beta T cell differentiation	2/331	30/18396	0.101043	0.30817	0.242787	IL18/CCL19	2
GO:0046640	regulation of alpha-beta T cell proliferation	2/331	30/18396	0.101043	0.30817	0.242787	IL18/RASAL3	2
GO:0061082	myeloid leukocyte cytokine production	2/331	30/18396	0.101043	0.30817	0.242787	WNT5A/TGFB2	2
GO:0099068	postsynapse assembly	2/331	30/18396	0.101043	0.30817	0.242787	WNT5A/NTNG2	2
GO:1905606	regulation of presynapse assembly	2/331	30/18396	0.101043	0.30817	0.242787	SLITRK2/NTNG2	2
GO:0031644	regulation of nervous system process	5/331	137/18396	0.101615	0.309424	0.243775	FGF12/OXT/ADRA2C/PTAFR/NPTX1	5
GO:0046425	regulation of receptor signaling pathway via JAK-STAT	5/331	137/18396	0.101615	0.309424	0.243775	RET/CLCF1/IFNW1/IL18/F2	5
GO:0034504	protein localization to nucleus	8/331	262/18396	0.10184	0.309864	0.244121	SMAD3/DCLK1/CDKN1A/F2/CDH1/GLIS2/MFHAS1/NR5A1	8
GO:0051260	protein homooligomerization	10/331	351/18396	0.103347	0.313961	0.247349	OLFM4/P2RX1/ANGPTL4/SCUBE1/PKD2L1/IAPP/ADIPOQ/EHD3/SCUBE3/DPYSL3	10
GO:0019395	fatty acid oxidation	4/331	99/18396	0.103431	0.313961	0.247349	CNR1/ADIPOQ/IRS2/ABCD2	4
GO:0034340	response to type I interferon	4/331	99/18396	0.103431	0.313961	0.247349	IRF7/WNT5A/IP6K2/USP18	4
GO:0009308	amine metabolic process	5/331	138/18396	0.103977	0.315121	0.248263	TACR3/ACMSD/KMO/ABCC2/VCAM1	5
GO:0061008	hepaticobiliary system development	5/331	138/18396	0.103977	0.315121	0.248263	SMAD3/RARB/GATA6/ONECUT1/VTN	5
GO:0031571	mitotic G1 DNA damage checkpoint	3/331	63/18396	0.10448	0.315653	0.248682	ARID3A/CDKN1A/RGCC	3
GO:0032371	regulation of sterol transport	3/331	63/18396	0.10448	0.315653	0.248682	MIR130B/MIR301B/ADIPOQ	3
GO:0044819	mitotic G1/S transition checkpoint	3/331	63/18396	0.10448	0.315653	0.248682	ARID3A/CDKN1A/RGCC	3
GO:0046888	negative regulation of hormone secretion	3/331	63/18396	0.10448	0.315653	0.248682	SYTL4/ADIPOQ/SREBF1	3
GO:0007188	adenylate cyclase-modulating G protein-coupled receptor signaling pathway	7/331	221/18396	0.105073	0.317195	0.249897	ADRA2C/CNR1/IAPP/MIR133A1/MC2R/ADGRG4/GHRHR	7

## Sheet: meta_CC
ID	Description	GeneRatio	BgRatio	pvalue	p.adjust	qvalue	geneID	Count
GO:0062023	collagen-containing extracellular matrix	30/346	406/19418	5.21716e-11	1.84166e-08	1.60359e-08	COL24A1/HAPLN1/COL7A1/CCDC80/CHADL/EMILIN2/COL28A1/WNT5A/SERPINC1/COL13A1/COLQ/SPP2/NTN4/P3H2/NTN1/TIMP2/MFAP5/COL6A2/ABI3BP/ADIPOQ/CTSH/COCH/SRPX2/F2/MYOC/VTN/TGFB2/LUM/FGFR2/SCARA3	30
GO:0005581	collagen trimer	12/346	87/19418	4.53358e-08	8.00177e-06	6.9674e-06	COL24A1/COL7A1/EMILIN2/COL28A1/COL13A1/COLQ/COL6A2/ADIPOQ/GLDN/COL22A1/LUM/SCARA3	12
GO:0005788	endoplasmic reticulum lumen	17/346	309/19418	4.30506e-05	0.00506562	0.0044108	COL24A1/COL7A1/COL28A1/WNT5A/SERPINC1/C4A/COL13A1/SPP2/P3H2/COL6A2/PROZ/PRSS23/ARSI/F2/ADAMTS7/COL22A1/VTN	17
GO:0099240	intrinsic component of synaptic membrane	11/346	164/19418	0.000178228	0.01022	0.00889885	P2RX1/CACNG3/ADRA2C/GRIA1/CNR1/SLC8A3/LRRTM3/GABRB2/SORCS3/NTNG2/PTPRO	11
GO:0099055	integral component of postsynaptic membrane	9/346	117/19418	0.000249128	0.01022	0.00889885	P2RX1/CACNG3/ADRA2C/GRIA1/SLC8A3/LRRTM3/GABRB2/SORCS3/PTPRO	9
GO:0099061	integral component of postsynaptic density membrane	6/346	50/19418	0.000251489	0.01022	0.00889885	CACNG3/ADRA2C/GRIA1/LRRTM3/SORCS3/PTPRO	6
GO:0005604	basement membrane	8/346	95/19418	0.000296337	0.01022	0.00889885	COL7A1/CCDC80/COL28A1/COLQ/NTN4/P3H2/NTN1/VTN	8
GO:0043235	receptor complex	19/346	434/19418	0.000314566	0.01022	0.00889885	SKAP1/SMAD3/NOTCH2/GPR61/RET/SHISA8/CACNG3/NTRK2/GRIA1/CD200R1/GFRA1/PKD2L1/GABRB2/ITGAD/GPRC5A/PLXNB1/EPHB1/FGFR2/PDGFRA	19
GO:0098936	intrinsic component of postsynaptic membrane	9/346	122/19418	0.000340459	0.01022	0.00889885	P2RX1/CACNG3/ADRA2C/GRIA1/SLC8A3/LRRTM3/GABRB2/SORCS3/PTPRO	9
GO:0098839	postsynaptic density membrane	7/346	74/19418	0.000347027	0.01022	0.00889885	CACNG3/ADRA2C/GRIA1/GRM5/LRRTM3/SORCS3/PTPRO	7
GO:0099060	integral component of postsynaptic specialization membrane	7/346	74/19418	0.000347027	0.01022	0.00889885	CACNG3/ADRA2C/GRIA1/LRRTM3/GABRB2/SORCS3/PTPRO	7
GO:0099146	intrinsic component of postsynaptic density membrane	6/346	53/19418	0.000347421	0.01022	0.00889885	CACNG3/ADRA2C/GRIA1/LRRTM3/SORCS3/PTPRO	6
GO:0099699	integral component of synaptic membrane	10/346	152/19418	0.000406338	0.0105746	0.00920764	P2RX1/CACNG3/ADRA2C/GRIA1/CNR1/SLC8A3/LRRTM3/GABRB2/SORCS3/PTPRO	10
GO:0098948	intrinsic component of postsynaptic specialization membrane	7/346	77/19418	0.000443119	0.0105746	0.00920764	CACNG3/ADRA2C/GRIA1/LRRTM3/GABRB2/SORCS3/PTPRO	7
GO:0099634	postsynaptic specialization membrane	8/346	101/19418	0.000449346	0.0105746	0.00920764	CACNG3/ADRA2C/GRIA1/GRM5/LRRTM3/GABRB2/SORCS3/PTPRO	8
GO:0098978	glutamatergic synapse	16/346	349/19418	0.000564124	0.012446	0.0108371	P2RX1/CACNG3/ADRA2C/PLAT/GRIA1/WNT5A/CNR1/LRRTM3/GRIP1/CDH1/SLITRK2/NPTX1/SORCS3/NTNG2/EPHB1/PTPRO	16
GO:0097060	synaptic membrane	18/346	432/19418	0.000799234	0.0165959	0.0144506	P2RX1/SNCAIP/SHISA8/CACNG3/ADRA2C/GRIA1/CNR1/MPDZ/COL13A1/SLC8A3/GRM5/LRRTM3/GRIP1/SRPX2/GABRB2/SORCS3/NTNG2/PTPRO	18
GO:0045211	postsynaptic membrane	14/346	323/19418	0.00207344	0.040435	0.035208	P2RX1/SHISA8/CACNG3/ADRA2C/GRIA1/MPDZ/COL13A1/SLC8A3/GRM5/LRRTM3/GRIP1/GABRB2/SORCS3/PTPRO	14
GO:0043020	NADPH oxidase complex	3/346	15/19418	0.00217639	0.040435	0.035208	NOXA1/NOX1/NOX3	3
GO:0031092	platelet alpha granule membrane	3/346	17/19418	0.00316793	0.0559139	0.048686	SYTL4/PHACTR2/LHFPL2	3
GO:0043025	neuronal cell body	17/346	497/19418	0.00816659	0.137276	0.119531	ERMN/SNCAIP/RET/TACR3/ADRA2C/GRIA1/C4A/SLC8A3/TH/TIMP2/IAPP/GAL/SLC17A8/NEUROG1/SST/OMP/TGFB2	17
GO:0042383	sarcolemma	7/346	136/19418	0.0110792	0.176244	0.153462	OBSCN/SLC8A3/COL6A2/VCAM1/PGM5/SCN5A/GHRHR	7
GO:0032281	AMPA glutamate receptor complex	3/346	27/19418	0.0119512	0.176244	0.153462	SHISA8/CACNG3/GRIA1	3
GO:0060076	excitatory synapse	4/346	50/19418	0.0119826	0.176244	0.153462	CACNG3/SRPX2/SLC17A8/FGFR2	4
GO:0031253	cell projection membrane	12/346	326/19418	0.014442	0.203922	0.177561	NOX1/ROM1/TACR3/SHISA8/SLC3A1/GRIA1/DHRS3/PKD2L1/TIRAP/EHD3/ABCC2/FAP	12
GO:0098685	Schaffer collateral - CA1 synapse	5/346	82/19418	0.0155823	0.204698	0.178237	CACNG3/PLAT/ACTG1/GRM5/NTNG2	5
GO:0043220	Schmidt-Lanterman incisure	2/346	11/19418	0.0156568	0.204698	0.178237	JAM3/MPDZ	2
GO:0097730	non-motile cilium	7/346	148/19418	0.0169704	0.213949	0.186292	MYRIP/MYO7A/ROM1/DHRS3/PKD2L1/GLIS2/GPR83	7
GO:0005614	interstitial matrix	2/346	12/19418	0.0185692	0.223425	0.194543	CCDC80/ABI3BP	2
GO:0031941	filamentous actin	3/346	32/19418	0.0189879	0.223425	0.194543	ACTG1/PDLIM7/DPYSL3	3
GO:0043679	axon terminus	6/346	119/19418	0.0198459	0.225987	0.196774	OXT/ADRA2C/NTRK2/ACTG1/TH/SLC17A8	6
GO:0030139	endocytic vesicle	11/346	303/19418	0.0205041	0.226186	0.196947	STXBP4/RILP/CACNG3/GRIA1/WNT5A/ACTG1/PLD1/TIRAP/EHD3/RAB7B/PLD4	11
GO:0032591	dendritic spine membrane	2/346	13/19418	0.02169	0.229931	0.200208	SHISA8/GRIA1	2
GO:0099572	postsynaptic specialization	12/346	348/19418	0.0227714	0.229931	0.200208	SHISA8/DCLK1/CACNG3/ADRA2C/NTRK2/GRIA1/MPDZ/GRM5/LRRTM3/GABRB2/SORCS3/PTPRO	12
GO:0005938	cell cortex	11/346	308/19418	0.0227977	0.229931	0.200208	ERMN/MYRIP/MYO7A/RND3/PLEKHH2/GYPC/RASAL3/CDH1/RHOF/FGFR2/STXBP6	11
GO:0043292	contractile fiber	9/346	234/19418	0.0248675	0.236347	0.205795	OBSCN/IGFN1/TIMP4/ACTG1/PDLIM7/KLHL40/PGM5/MYH11/SCN5A	9
GO:0043218	compact myelin	2/346	14/19418	0.0250109	0.236347	0.205795	JAM3/MPDZ	2
GO:0072562	blood microparticle	6/346	126/19418	0.0254425	0.236347	0.205795	ANGPTL4/SERPINC1/C4A/ACTG1/F2/VTN	6
GO:0070820	tertiary granule	7/346	164/19418	0.0278696	0.252256	0.219647	OLFM4/PLD1/MGAM/TIMP2/CD93/CTSH/PTAFR	7
GO:0014069	postsynaptic density	11/346	324/19418	0.0313999	0.271032	0.235996	SHISA8/DCLK1/CACNG3/ADRA2C/NTRK2/GRIA1/MPDZ/GRM5/LRRTM3/SORCS3/PTPRO	11
GO:0071437	invadopodium	2/346	16/19418	0.0322212	0.271032	0.235996	NOX1/FAP	2
GO:0150034	distal axon	10/346	285/19418	0.0323176	0.271032	0.235996	OXT/ADRA2C/NTRK2/CNR1/ACTG1/TH/TIMP2/SLC17A8/DPYSL3/PTPRO	10
GO:0032279	asymmetric synapse	11/346	328/19418	0.0338699	0.271032	0.235996	SHISA8/DCLK1/CACNG3/ADRA2C/NTRK2/GRIA1/MPDZ/GRM5/LRRTM3/SORCS3/PTPRO	11
GO:0032590	dendrite membrane	3/346	40/19418	0.0341015	0.271032	0.235996	TACR3/SHISA8/GRIA1	3
GO:0005796	Golgi lumen	5/346	101/19418	0.0345508	0.271032	0.235996	WNT5A/PROZ/F2/VTN/LUM	5
GO:0042622	photoreceptor outer segment membrane	2/346	17/19418	0.0360949	0.276989	0.241184	ROM1/DHRS3	2
GO:0044306	neuron projection terminus	6/346	138/19418	0.0373072	0.2788	0.24276	OXT/ADRA2C/NTRK2/ACTG1/TH/SLC17A8	6
GO:0098982	GABA-ergic synapse	4/346	71/19418	0.0379105	0.2788	0.24276	CNR1/SLITRK2/GABRB2/PTPRO	4
GO:0060170	ciliary membrane	4/346	72/19418	0.0395984	0.279517	0.243384	ROM1/DHRS3/PKD2L1/EHD3	4
GO:0070821	tertiary granule membrane	4/346	73/19418	0.0413284	0.279517	0.243384	PLD1/MGAM/CD93/PTAFR	4
GO:0030667	secretory granule membrane	10/346	298/19418	0.0417211	0.279517	0.243384	SYTL4/P2RX1/PHACTR2/PLD1/MGAM/CD93/PTAFR/NFAM1/LHFPL2/RHOF	10
GO:0031674	I band	6/346	143/19418	0.0431433	0.279517	0.243384	OBSCN/IGFN1/PDLIM7/KLHL40/PGM5/SCN5A	6
GO:0034702	ion channel complex	10/346	301/19418	0.0441317	0.279517	0.243384	TRPC6/TTYH3/KCNIP1/SHISA8/CACNG3/GRIA1/CLIC6/PKD2L1/SCN5A/GABRB2	10
GO:0000145	exocyst	2/346	19/19418	0.0443426	0.279517	0.243384	MYRIP/STXBP6	2
GO:0098644	complex of collagen trimers	2/346	19/19418	0.0443426	0.279517	0.243384	COL7A1/LUM	2
GO:0098945	intrinsic component of presynaptic active zone membrane	2/346	19/19418	0.0443426	0.279517	0.243384	P2RX1/NTNG2	2
GO:0030016	myofibril	8/346	224/19418	0.0480076	0.286532	0.249493	OBSCN/IGFN1/TIMP4/ACTG1/PDLIM7/KLHL40/PGM5/SCN5A	8
GO:0043186	P granule	2/346	20/19418	0.0487023	0.286532	0.249493	TDRD9/HENMT1	2
GO:0045495	pole plasm	2/346	20/19418	0.0487023	0.286532	0.249493	TDRD9/HENMT1	2
GO:0060293	germ plasm	2/346	20/19418	0.0487023	0.286532	0.249493	TDRD9/HENMT1	2

## Sheet: meta_MF
ID	Description	GeneRatio	BgRatio	pvalue	p.adjust	qvalue	geneID	Count
GO:0005201	extracellular matrix structural constituent	17/329	163/17522	1.19381e-08	6.74502e-06	6.2078e-06	COL24A1/HAPLN1/COL7A1/CHADL/EMILIN2/COL28A1/COL13A1/COLQ/MFAP5/COL6A2/ABI3BP/ADIPOQ/OPTC/SRPX2/COL22A1/VTN/LUM	17
GO:0001228	DNA-binding transcription activator activity, RNA polymerase II-specific	21/329	438/17522	8.80122e-05	0.0171155	0.0157523	SMAD3/HOXB2/ARID3A/HEYL/HOXB1/HOXA5/TBR1/FOXI1/TBX10/ELF5/ERG/GBX2/CEBPD/SREBF1/ESRRG/GLIS2/SOX8/ONECUT1/TOX2/NEUROD6/SATB2	21
GO:0001216	DNA-binding transcription activator activity	21/329	439/17522	9.08787e-05	0.0171155	0.0157523	SMAD3/HOXB2/ARID3A/HEYL/HOXB1/HOXA5/TBR1/FOXI1/TBX10/ELF5/ERG/GBX2/CEBPD/SREBF1/ESRRG/GLIS2/SOX8/ONECUT1/TOX2/NEUROD6/SATB2	21
GO:0008201	heparin binding	11/329	169/17522	0.000358593	0.0329342	0.0303112	CCDC80/REG4/SERPINC1/COL13A1/COLQ/SLIT2/ABI3BP/F2/RSPO2/VTN/FGFR2	11
GO:0030546	signaling receptor activator activity	21/329	486/17522	0.000363588	0.0329342	0.0303112	GDNF/CLCF1/FGF12/OXT/FNDC5/IFNW1/IL18/CCL19/WNT5A/SEMA3A/TNFRSF11B/WNT9A/IAPP/ADIPOQ/F2/GAL/PRKCE/NBL1/FLRT2/SST/TGFB2	21
GO:0001972	retinoic acid binding	4/329	19/17522	0.000378466	0.0329342	0.0303112	CYP26A1/CYP26C1/CYP26B1/CRABP2	4
GO:0005539	glycosaminoglycan binding	13/329	229/17522	0.000408035	0.0329342	0.0303112	HAPLN1/CCDC80/REG4/SERPINC1/COL13A1/COLQ/SLIT2/ABI3BP/F2/RSPO2/DPYSL3/VTN/FGFR2	13
GO:0048018	receptor ligand activity	20/329	481/17522	0.000806192	0.0550463	0.0506621	GDNF/CLCF1/FGF12/OXT/FNDC5/IFNW1/IL18/CCL19/WNT5A/SEMA3A/TNFRSF11B/WNT9A/IAPP/ADIPOQ/F2/GAL/NBL1/FLRT2/SST/TGFB2	20
GO:1901681	sulfur compound binding	13/329	249/17522	0.000893268	0.0550463	0.0506621	HPSE2/CCDC80/REG4/SERPINC1/COL13A1/COLQ/SLIT2/ABI3BP/F2/RSPO2/DPYSL3/VTN/FGFR2	13
GO:0030020	extracellular matrix structural constituent conferring tensile strength	5/329	41/17522	0.000974272	0.0550463	0.0506621	COL24A1/COL7A1/COL28A1/COL13A1/COL6A2	5
GO:0031406	carboxylic acid binding	11/329	193/17522	0.00108426	0.0556913	0.0512558	CYP26A1/CYP26C1/CYP26B1/FABP4/HAPLN1/AGXT/P3H2/TH/ADIPOQ/CRABP2/P4HTM	11
GO:0005518	collagen binding	6/329	67/17522	0.0015962	0.0690879	0.0635853	SMAD3/CHADL/ABI3BP/COCH/VTN/LUM	6
GO:0017017	MAP kinase tyrosine/serine/threonine phosphatase activity	3/329	13/17522	0.00163125	0.0690879	0.0635853	DUSP5/DUSP6/DUSP8	3
GO:0043177	organic acid binding	11/329	205/17522	0.00175771	0.0690879	0.0635853	CYP26A1/CYP26C1/CYP26B1/FABP4/HAPLN1/AGXT/P3H2/TH/ADIPOQ/CRABP2/P4HTM	11
GO:0030246	carbohydrate binding	13/329	271/17522	0.00191207	0.0690879	0.0635853	GALNT5/REG4/ALPK1/CRYBG3/GALNT4/P3H2/MGAM/HKDC1/GALNT16/CD93/P4HTM/VTN/SCARA3	13
GO:0008081	phosphoric diester hydrolase activity	7/329	94/17522	0.00195647	0.0690879	0.0635853	GDPD4/PDE6C/MPPED2/GDPD2/PLD1/PDE8B/PLD4	7
GO:0008188	neuropeptide receptor activity	5/329	50/17522	0.00240095	0.0775962	0.071416	TACR3/MC2R/GAL/GPR83/SORCS3	5
GO:0033549	MAP kinase phosphatase activity	3/329	15/17522	0.00252392	0.0775962	0.071416	DUSP5/DUSP6/DUSP8	3
GO:0004497	monooxygenase activity	7/329	99/17522	0.00262859	0.0775962	0.071416	CYP26A1/CYP26C1/CYP26B1/TH/KMO/CYP24A1/AGMO	7
GO:0061134	peptidase regulator activity	11/329	219/17522	0.00293944	0.0775962	0.071416	COL7A1/COL28A1/PI15/SERPINC1/C4A/TIMP4/SPP2/WFIKKN1/TIMP2/CTSH/CASP1	11
GO:0008191	metalloendopeptidase inhibitor activity	3/329	16/17522	0.00306348	0.0775962	0.071416	TIMP4/WFIKKN1/TIMP2	3
GO:0035259	glucocorticoid receptor binding	3/329	16/17522	0.00306348	0.0775962	0.071416	SMAD3/ETS2/GRIP1	3
GO:0016705	oxidoreductase activity, acting on paired donors, with incorporation or reduction of molecular oxygen	9/329	159/17522	0.00315879	0.0775962	0.071416	CYP26A1/CYP26C1/CYP26B1/P3H2/TH/KMO/CYP24A1/AGMO/P4HTM	9
GO:0050664	oxidoreductase activity, acting on NAD(P)H, oxygen as acceptor	3/329	17/17522	0.00366864	0.0833361	0.0766987	NOX1/KMO/NOX3	3
GO:0019199	transmembrane receptor protein kinase activity	6/329	79/17522	0.00368744	0.0833361	0.0766987	RET/NTRK2/SOSTDC1/EPHB1/FGFR2/PDGFRA	6
GO:0005501	retinoid binding	4/329	35/17522	0.00403797	0.0877482	0.0807594	CYP26A1/CYP26C1/CYP26B1/CRABP2	4
GO:0019840	isoprenoid binding	4/329	36/17522	0.00447658	0.0936765	0.0862155	CYP26A1/CYP26C1/CYP26B1/CRABP2	4
GO:0004653	polypeptide N-acetylgalactosaminyltransferase activity	3/329	19/17522	0.00508483	0.102605	0.0944326	GALNT5/GALNT4/GALNT16	3
GO:0004745	retinol dehydrogenase activity	3/329	20/17522	0.0058999	0.1079	0.0993061	DHRS3/RDH12/RDH16	3
GO:0030506	ankyrin binding	3/329	20/17522	0.0058999	0.1079	0.0993061	OBSCN/CDH1/SCN5A	3
GO:0005109	frizzled binding	4/329	39/17522	0.00598207	0.1079	0.0993061	WNT5A/WNT9A/RSPO2/MYOC	4
GO:0004714	transmembrane receptor protein tyrosine kinase activity	5/329	62/17522	0.00611114	0.1079	0.0993061	RET/NTRK2/EPHB1/FGFR2/PDGFRA	5
GO:0033293	monocarboxylic acid binding	5/329	64/17522	0.00698581	0.119606	0.11008	CYP26A1/CYP26C1/CYP26B1/FABP4/CRABP2	5
GO:0008237	metallopeptidase activity	9/329	181/17522	0.00731323	0.119982	0.110426	CPA5/ADAM28/ADAMTS18/CPQ/VASH2/ECEL1/ADAMTS7/FAP/TLL1	9
GO:0030414	peptidase inhibitor activity	9/329	182/17522	0.00757074	0.119982	0.110426	COL7A1/COL28A1/PI15/SERPINC1/C4A/TIMP4/SPP2/WFIKKN1/TIMP2	9
GO:0030021	extracellular matrix structural constituent conferring compression resistance	3/329	22/17522	0.00775268	0.119982	0.110426	HAPLN1/CHADL/LUM	3
GO:0001653	peptide receptor activity	8/329	152/17522	0.00806956	0.119982	0.110426	GUCY2C/TACR3/MC2R/GAL/VIPR2/GPR83/SORCS3/GHRHR	8
GO:0005506	iron ion binding	8/329	152/17522	0.00806956	0.119982	0.110426	CYP26A1/CYP26C1/CYP26B1/P3H2/TH/CYP24A1/AGMO/P4HTM	8
GO:0004879	nuclear receptor activity	4/329	47/17522	0.0115431	0.161253	0.14841	RARB/SREBF1/ESRRG/NR5A1	4
GO:0098531	ligand-activated transcription factor activity	4/329	47/17522	0.0115431	0.161253	0.14841	RARB/SREBF1/ESRRG/NR5A1	4
GO:0004857	enzyme inhibitor activity	14/329	375/17522	0.0117016	0.161253	0.14841	PHACTR2/COL7A1/ANGPTL4/COL28A1/PI15/SERPINC1/C4A/TIMP4/SLIT2/SPP2/WFIKKN1/TIMP2/CDKN1A/SLN	14
GO:0004222	metalloendopeptidase activity	6/329	103/17522	0.0130824	0.175989	0.161972	ADAM28/ADAMTS18/ECEL1/ADAMTS7/FAP/TLL1	6
GO:0048029	monosaccharide binding	5/329	75/17522	0.0133958	0.176015	0.161996	ALPK1/P3H2/HKDC1/P4HTM/SCARA3	5
GO:0005432	calcium:sodium antiporter activity	2/329	10/17522	0.0143177	0.182522	0.167985	SLC8A3/SLC24A2	2
GO:0004175	endopeptidase activity	15/329	424/17522	0.0145372	0.182522	0.167985	ADAM28/ADAMTS18/MASP1/PLAT/CAPN9/PROZ/PRSS23/ECEL1/CTSH/F2/ADAMTS7/USP18/CASP1/FAP/TLL1	15
GO:0019838	growth factor binding	7/329	137/17522	0.0149258	0.183328	0.168727	NTRK2/WFIKKN1/SRPX2/SCN5A/GHRHR/FGFR2/PDGFRA	7
GO:0015085	calcium ion transmembrane transporter activity	7/329	139/17522	0.0160471	0.187801	0.172844	TRPC6/CACNG3/CNR1/SLC8A3/PKD2L1/SLC24A2/TRPM3	7
GO:0051959	dynein light intermediate chain binding	3/329	29/17522	0.0167053	0.187801	0.172844	DNAH9/RILP/DNAH10	3
GO:0071889	14-3-3 protein binding	3/329	29/17522	0.0167053	0.187801	0.172844	ZFP36L1/PRKCE/IRS2	3
GO:0015368	calcium:cation antiporter activity	2/329	11/17522	0.0172844	0.187801	0.172844	SLC8A3/SLC24A2	2
GO:0036122	BMP binding	2/329	11/17522	0.0172844	0.187801	0.172844	SOSTDC1/NBL1	2
GO:0052650	NADP-retinol dehydrogenase activity	2/329	11/17522	0.0172844	0.187801	0.172844	DHRS3/RDH12	2
GO:0004866	endopeptidase inhibitor activity	8/329	175/17522	0.0177241	0.188945	0.173897	COL7A1/COL28A1/SERPINC1/C4A/TIMP4/SPP2/WFIKKN1/TIMP2	8
GO:0008528	G protein-coupled peptide receptor activity	7/329	146/17522	0.0204418	0.206697	0.190234	TACR3/MC2R/GAL/VIPR2/GPR83/SORCS3/GHRHR	7
GO:0016175	superoxide-generating NADPH oxidase activity	2/329	12/17522	0.0204868	0.206697	0.190234	NOX1/NOX3	2
GO:0031543	peptidyl-proline dioxygenase activity	2/329	12/17522	0.0204868	0.206697	0.190234	P3H2/P4HTM	2
GO:0042578	phosphoric ester hydrolase activity	13/329	367/17522	0.0218108	0.21287	0.195915	GDPD4/PDE6C/DUSP5/MPPED2/GDPD2/DUSP6/DUSP8/PLD1/SYNJ2/PDE8B/PFKFB4/PLD4/PTPRO	13
GO:0061135	endopeptidase regulator activity	8/329	182/17522	0.0218521	0.21287	0.195915	COL7A1/COL28A1/SERPINC1/C4A/TIMP4/SPP2/WFIKKN1/TIMP2	8
GO:0031005	filamin binding	2/329	13/17522	0.023915	0.229017	0.210777	RFLNA/DPYSL3	2
GO:0005179	hormone activity	6/329	121/17522	0.0266783	0.251221	0.231212	OXT/FNDC5/IAPP/ADIPOQ/GAL/SST	6
GO:0001530	lipopolysaccharide binding	3/329	35/17522	0.0275653	0.255318	0.234983	LBP/PTAFR/F2	3
GO:0005262	calcium channel activity	6/329	123/17522	0.0286095	0.260716	0.239951	TRPC6/CACNG3/CNR1/PKD2L1/SLC24A2/TRPM3	6
GO:0022836	gated channel activity	12/329	343/17522	0.0292201	0.262053	0.241182	TTYH3/KCNIP1/P2RX1/NOX1/CACNG3/GRIA1/CNR1/CLIC6/PKD2L1/SCN5A/GABRB2/TRPM3	12
GO:0004252	serine-type endopeptidase activity	7/329	159/17522	0.030705	0.271067	0.249478	MASP1/PLAT/PROZ/PRSS23/CTSH/F2/FAP	7

## Sheet: meta_KEGG
ID	Description	GeneRatio	BgRatio	pvalue	p.adjust	qvalue	geneID	Count
hsa04080	Neuroactive ligand-receptor interaction	19/164	341/8054	5.99574e-05	0.0131906	0.0127488	P2RX1/HTR7/OXT/TACR3/ADRA2C/GRIA1/CNR1/GRM5/IAPP/MC2R/PTAFR/F2/GAL/GPR50/VIPR2/GPR83/GABRB2/SST/GHRHR	19
hsa04974	Protein digestion and absorption	8/164	103/8054	0.0011488	0.126368	0.122135	COL24A1/COL7A1/COL28A1/SLC3A1/COL13A1/SLC8A3/COL6A2/COL22A1	8
hsa00830	Retinol metabolism	6/164	68/8054	0.00251058	0.14564	0.140762	CYP26A1/CYP26C1/CYP26B1/DHRS3/RDH12/RDH16	6
hsa04514	Cell adhesion molecules	9/164	148/8054	0.00316408	0.14564	0.140762	NCAM2/CLDN11/ICOS/CLDN2/JAM3/VCAM1/PDCD1LG2/CDH1/NTNG2	9
hsa05226	Gastric cancer	9/164	149/8054	0.00330999	0.14564	0.140762	SMAD3/RARB/REG4/WNT5A/WNT9A/CDKN1A/CDH1/TGFB2/FGFR2	9

## Sheet: LMH_RA_1h_GO_BP
ID	Description	GeneRatio	BgRatio	pvalue	p.adjust	qvalue	geneID	Count
GO:0006638	neutral lipid metabolic process	1/3	10/1961	0.0152282	0.219427	0.179648	CETP	1
GO:0006639	acylglycerol metabolic process	1/3	10/1961	0.0152282	0.219427	0.179648	CETP	1
GO:0055088	lipid homeostasis	1/3	10/1961	0.0152282	0.219427	0.179648	CETP	1
GO:0032006	regulation of TOR signaling	1/3	11/1961	0.0167424	0.219427	0.179648	SIK1	1
GO:0031929	TOR signaling	1/3	15/1961	0.0227839	0.219427	0.179648	SIK1	1
GO:0008203	cholesterol metabolic process	1/3	16/1961	0.0242904	0.219427	0.179648	CETP	1
GO:0032869	cellular response to insulin stimulus	1/3	16/1961	0.0242904	0.219427	0.179648	SIK1	1
GO:0097164	ammonium ion metabolic process	1/3	16/1961	0.0242904	0.219427	0.179648	CETP	1
GO:0009267	cellular response to starvation	1/3	17/1961	0.0257954	0.219427	0.179648	SIK1	1
GO:1902652	secondary alcohol metabolic process	1/3	17/1961	0.0257954	0.219427	0.179648	CETP	1
GO:0015850	organic hydroxy compound transport	1/3	18/1961	0.0272988	0.219427	0.179648	CETP	1
GO:0032868	response to insulin	1/3	18/1961	0.0272988	0.219427	0.179648	SIK1	1
GO:0042594	response to starvation	1/3	18/1961	0.0272988	0.219427	0.179648	SIK1	1
GO:0016125	sterol metabolic process	1/3	19/1961	0.0288006	0.219427	0.179648	CETP	1
GO:0048704	embryonic skeletal system morphogenesis	1/3	19/1961	0.0288006	0.219427	0.179648	HOXA3	1
GO:0031669	cellular response to nutrient levels	1/3	20/1961	0.0303009	0.219427	0.179648	SIK1	1
GO:0031668	cellular response to extracellular stimulus	1/3	23/1961	0.0347926	0.219427	0.179648	SIK1	1
GO:0048706	embryonic skeletal system development	1/3	24/1961	0.0362867	0.219427	0.179648	HOXA3	1
GO:0006650	glycerophospholipid metabolic process	1/3	25/1961	0.0377793	0.219427	0.179648	CETP	1
GO:0015711	organic anion transport	1/3	26/1961	0.0392704	0.219427	0.179648	CETP	1
GO:0008202	steroid metabolic process	1/3	27/1961	0.0407599	0.219427	0.179648	CETP	1
GO:0071496	cellular response to external stimulus	1/3	27/1961	0.0407599	0.219427	0.179648	SIK1	1
GO:0071375	cellular response to peptide hormone stimulus	1/3	28/1961	0.0422478	0.219427	0.179648	SIK1	1
GO:0031667	response to nutrient levels	1/3	29/1961	0.0437342	0.219427	0.179648	SIK1	1
GO:0006869	lipid transport	1/3	30/1961	0.0452191	0.219427	0.179648	CETP	1
GO:0010876	lipid localization	1/3	31/1961	0.0467025	0.219427	0.179648	CETP	1
GO:0046486	glycerolipid metabolic process	1/3	31/1961	0.0467025	0.219427	0.179648	CETP	1
GO:0009991	response to extracellular stimulus	1/3	32/1961	0.0481843	0.219427	0.179648	SIK1	1
GO:1901653	cellular response to peptide	1/3	32/1961	0.0481843	0.219427	0.179648	SIK1	1
GO:0043434	response to peptide hormone	1/3	33/1961	0.0496646	0.219427	0.179648	SIK1	1
GO:0006644	phospholipid metabolic process	1/3	36/1961	0.0540962	0.219427	0.179648	CETP	1
GO:1902532	negative regulation of intracellular signal transduction	1/3	36/1961	0.0540962	0.219427	0.179648	SIK1	1
GO:0043062	extracellular structure organization	1/3	37/1961	0.0555703	0.219427	0.179648	CETP	1
GO:1901652	response to peptide	1/3	37/1961	0.0555703	0.219427	0.179648	SIK1	1
GO:0009952	anterior/posterior pattern specification	1/3	38/1961	0.0570429	0.219427	0.179648	HOXA3	1
GO:0006820	anion transport	1/3	39/1961	0.058514	0.219427	0.179648	CETP	1
GO:0006066	alcohol metabolic process	1/3	42/1961	0.062918	0.229566	0.187949	CETP	1
GO:0043009	chordate embryonic development	1/3	44/1961	0.0658464	0.233928	0.19152	HOXA3	1
GO:0071417	cellular response to organonitrogen compound	1/3	47/1961	0.0702275	0.243095	0.199025	SIK1	1
GO:0048705	skeletal system morphogenesis	1/3	51/1961	0.0760477	0.24553	0.201019	HOXA3	1
GO:0006796	phosphate-containing compound metabolic process	2/3	336/1961	0.07787	0.24553	0.201019	SIK1/CETP	2
GO:0006793	phosphorus metabolic process	2/3	337/1961	0.0783048	0.24553	0.201019	SIK1/CETP	2
GO:0009792	embryo development ending in birth or egg hatching	1/3	53/1961	0.0789486	0.24553	0.201019	HOXA3	1
GO:1901699	cellular response to nitrogen compound	1/3	54/1961	0.0803968	0.24553	0.201019	SIK1	1
GO:0048562	embryonic organ morphogenesis	1/3	55/1961	0.0818435	0.24553	0.201019	HOXA3	1
GO:0003002	regionalization	1/3	57/1961	0.0847323	0.248671	0.20359	HOXA3	1
GO:1901615	organic hydroxy compound metabolic process	1/3	59/1961	0.087615	0.25166	0.206038	CETP	1
GO:0032870	cellular response to hormone stimulus	1/3	62/1961	0.0919278	0.258547	0.211676	SIK1	1
GO:0010243	response to organonitrogen compound	1/3	69/1961	0.101938	0.275725	0.22574	SIK1	1
GO:0048568	embryonic organ development	1/3	71/1961	0.104784	0.275725	0.22574	HOXA3	1
GO:0050801	ion homeostasis	1/3	71/1961	0.104784	0.275725	0.22574	CETP	1
GO:0007389	pattern specification process	1/3	72/1961	0.106205	0.275725	0.22574	HOXA3	1
GO:1901698	response to nitrogen compound	1/3	78/1961	0.1147	0.284998	0.233331	SIK1	1
GO:0044255	cellular lipid metabolic process	1/3	79/1961	0.11611	0.284998	0.233331	CETP	1
GO:1901701	cellular response to oxygen-containing compound	1/3	79/1961	0.11611	0.284998	0.233331	SIK1	1
GO:0007169	transmembrane receptor protein tyrosine kinase signaling pathway	1/3	86/1961	0.125941	0.303609	0.248569	SIK1	1
GO:0009725	response to hormone	1/3	88/1961	0.128737	0.304903	0.249628	SIK1	1

## Sheet: LMH_RA_1h_GO_CC
ID	Description	GeneRatio	BgRatio	pvalue	p.adjust	qvalue	geneID	Count
GO:1902911	protein kinase complex	1/3	15/2046	0.0218439	0.152907	0.137961	SIK1	1
GO:0061695	transferase complex, transferring phosphorus-containing groups	1/3	36/2046	0.0518875	0.181606	0.163855	SIK1	1

## Sheet: LMH_RA_1h_KEGG
ID	Description	GeneRatio	BgRatio	pvalue	p.adjust	qvalue	geneID	Count
gga03320	PPAR signaling pathway	2/15	62/4816	0.0153736	0.181721	0.148778	CYP8B1/ANGPTL4	2
gga04060	Cytokine-cytokine receptor interaction	3/15	193/4816	0.0201913	0.181721	0.148778	TNFRSF1B/TNFRSF10B/TNFRSF8	3
gga04070	Phosphatidylinositol signaling system	2/15	90/4816	0.030967	0.182769	0.149636	IP6K2/SYNJ2	2
gga00120	Primary bile acid biosynthesis	1/15	15/4816	0.0457794	0.182769	0.149636	CYP8B1	1
gga04210	Apoptosis	2/15	118/4816	0.0507693	0.182769	0.149636	TNFRSF10B/MCL1	2
gga00534	Glycosaminoglycan biosynthesis - heparan sulfate / heparin	1/15	23/4816	0.0693878	0.208163	0.170426	HS3ST1	1
gga00830	Retinol metabolism	1/15	33/4816	0.0981318	0.252339	0.206593	DHRS3	1
gga04330	Notch signaling pathway	1/15	47/4816	0.136983	0.296156	0.242467	DLL1	1
gga04920	Adipocytokine signaling pathway	1/15	63/4816	0.17947	0.296156	0.242467	TNFRSF1B	1
gga04520	Adherens junction	1/15	69/4816	0.194893	0.296156	0.242467	BAIAP2	1
gga00562	Inositol phosphate metabolism	1/15	70/4816	0.197437	0.296156	0.242467	SYNJ2	1
gga03018	RNA degradation	1/15	70/4816	0.197437	0.296156	0.242467	BTG2	1

## Sheet: LMH_RA_4h_GO_BP
ID	Description	GeneRatio	BgRatio	pvalue	p.adjust	qvalue	geneID	Count
GO:0009790	embryo development	16/41	125/1961	7.67458e-10	4.51151e-07	3.20373e-07	HOXB4/KIT/RARB/UGDH/MSX2/SMAD3/HOXA3/HOXB3/FLRT3/PROX1/PTN/HOXA4/SHH/HOXA5/FGFR1/PCK1	16
GO:0009653	anatomical structure morphogenesis	24/41	325/1961	8.60975e-10	4.51151e-07	3.20373e-07	HOXB4/KIT/RARB/UGDH/MSX2/SMAD3/HOXA3/HOXB3/FLRT3/PROX1/CEBPB/PTN/SGK1/HOXA4/COCH/SHH/CDH20/FZD4/DRAXIN/TSKU/HOXA5/ETS2/FGFR1/PCK1	24
GO:0048598	embryonic morphogenesis	14/41	94/1961	1.56268e-09	5.45896e-07	3.87654e-07	HOXB4/RARB/UGDH/MSX2/SMAD3/HOXA3/HOXB3/FLRT3/PROX1/HOXA4/SHH/HOXA5/FGFR1/PCK1	14
GO:0048562	embryonic organ morphogenesis	11/41	55/1961	5.01244e-09	1.31326e-06	9.32578e-07	HOXB4/RARB/SMAD3/HOXA3/HOXB3/PROX1/HOXA4/SHH/HOXA5/FGFR1/PCK1	11
GO:0048568	embryonic organ development	12/41	71/1961	6.78656e-09	1.42246e-06	1.01013e-06	HOXB4/KIT/RARB/SMAD3/HOXA3/HOXB3/PROX1/HOXA4/SHH/HOXA5/FGFR1/PCK1	12
GO:0001501	skeletal system development	13/41	95/1961	2.04926e-08	3.57938e-06	2.5418e-06	HOXB4/KIT/RARB/MSX2/SMAD3/HOXA3/HOXB3/PTN/HOXA4/COCH/SHH/HOXA5/FGFR1	13
GO:0009952	anterior/posterior pattern specification	9/41	38/1961	3.19253e-08	4.54416e-06	3.22692e-06	HOXB4/MSX2/SMAD3/HOXA3/HOXB3/PTN/HOXA4/SHH/HOXA5	9
GO:0048705	skeletal system morphogenesis	10/41	51/1961	3.46883e-08	4.54416e-06	3.22692e-06	HOXB4/RARB/MSX2/SMAD3/HOXA3/HOXB3/HOXA4/COCH/SHH/HOXA5	10
GO:0048513	animal organ development	23/41	357/1961	4.16011e-08	4.84422e-06	3.44e-06	HOXB4/KIT/RARB/MSX2/GATA5/SMAD3/HOXA3/HOXB3/FLRT3/PROX1/CEBPB/DAAM2/PTN/HOXA4/COCH/SHH/FZD4/DRAXIN/TSKU/HOXA5/ETS2/FGFR1/PCK1	23
GO:0009792	embryo development ending in birth or egg hatching	10/41	53/1961	5.13954e-08	5.38624e-06	3.8249e-06	HOXB4/SMAD3/HOXA3/HOXB3/PROX1/PTN/HOXA4/SHH/HOXA5/PCK1	10
GO:0009887	animal organ morphogenesis	15/41	144/1961	5.74939e-08	5.4776e-06	3.88978e-06	HOXB4/RARB/MSX2/SMAD3/HOXA3/HOXB3/PROX1/CEBPB/HOXA4/COCH/SHH/TSKU/HOXA5/FGFR1/PCK1	15
GO:0003002	regionalization	10/41	57/1961	1.07289e-07	9.36994e-06	6.65382e-06	HOXB4/MSX2/SMAD3/HOXA3/HOXB3/PTN/HOXA4/SHH/HOXA5/FGFR1	10
GO:0043009	chordate embryonic development	9/41	44/1961	1.26884e-07	1.02288e-05	7.26374e-06	HOXB4/SMAD3/HOXA3/HOXB3/PROX1/PTN/HOXA4/SHH/HOXA5	9
GO:0071495	cellular response to endogenous stimulus	14/41	150/1961	7.4823e-07	5.60103e-05	3.97743e-05	KIT/RARB/MSX2/SMAD3/FLRT3/CEBPB/FGFR3/ESR1/VDR/SHH/FGFR1/NR2E1/FGFR2/PCK1	14
GO:0007389	pattern specification process	10/41	72/1961	1.06666e-06	7.4524e-05	5.29213e-05	HOXB4/MSX2/SMAD3/HOXA3/HOXB3/PTN/HOXA4/SHH/HOXA5/FGFR1	10
GO:0048704	embryonic skeletal system morphogenesis	6/41	19/1961	1.27282e-06	8.33698e-05	5.92029e-05	HOXB4/SMAD3/HOXA3/HOXB3/HOXA4/HOXA5	6
GO:0071310	cellular response to organic substance	16/41	212/1961	1.76386e-06	0.000108737	7.72168e-05	KIT/RARB/MSX2/SMAD3/FLRT3/CEBPB/SAMHD1/FGFR3/ESR1/VDR/SHH/FZD4/FGFR1/NR2E1/FGFR2/PCK1	16
GO:0072359	circulatory system development	12/41	121/1961	3.03636e-06	0.000176784	0.000125538	KIT/RARB/MSX2/GATA5/SMAD3/FLRT3/PROX1/PTN/FZD4/HOXA5/ETS2/FGFR1	12
GO:0018130	heterocycle biosynthetic process	24/41	486/1961	3.40518e-06	0.000187823	0.000133377	HOXB4/KIT/RARB/UGDH/MSX2/GATA5/SMAD3/HOXA3/HOXB3/PROX1/CEBPB/SAMHD1/HOXA4/ESR1/VDR/XDH/SHH/PLAG1/FZD4/HOXA5/ETS2/FGFR1/NR2E1/PCK1	24
GO:0019438	aromatic compound biosynthetic process	24/41	490/1961	3.98822e-06	0.000208983	0.000148404	HOXB4/KIT/RARB/UGDH/MSX2/GATA5/SMAD3/HOXA3/HOXB3/PROX1/CEBPB/SAMHD1/HOXA4/ESR1/VDR/XDH/SHH/PLAG1/FZD4/HOXA5/ETS2/FGFR1/NR2E1/PCK1	24
GO:0009719	response to endogenous stimulus	14/41	176/1961	5.37582e-06	0.000247406	0.000175689	KIT/RARB/MSX2/SMAD3/FLRT3/CEBPB/FGFR3/ESR1/VDR/SHH/FGFR1/NR2E1/FGFR2/PCK1	14
GO:0001889	liver development	5/41	14/1961	5.4297e-06	0.000247406	0.000175689	RARB/SMAD3/PROX1/CEBPB/PCK1	5
GO:0061008	hepaticobiliary system development	5/41	14/1961	5.4297e-06	0.000247406	0.000175689	RARB/SMAD3/PROX1/CEBPB/PCK1	5
GO:0048706	embryonic skeletal system development	6/41	24/1961	5.8436e-06	0.000255171	0.000181203	HOXB4/SMAD3/HOXA3/HOXB3/HOXA4/HOXA5	6
GO:0048589	developmental growth	10/41	87/1961	6.36498e-06	0.00026682	0.000189475	RARB/MSX2/SMAD3/FLRT3/COCH/SHH/DRAXIN/HOXA5/FGFR1/PCK1	10
GO:0007507	heart development	9/41	69/1961	6.95746e-06	0.000280439	0.000199147	RARB/MSX2/GATA5/SMAD3/FLRT3/PROX1/PTN/ETS2/FGFR1	9
GO:0051252	regulation of RNA metabolic process	22/41	435/1961	8.68827e-06	0.000337234	0.000239478	HOXB4/KIT/RARB/MSX2/GATA5/SMAD3/HOXA3/HOXB3/PROX1/CEBPB/HOXA4/ESRP2/ESR1/VDR/SHH/PLAG1/FZD4/HOXA5/ETS2/FGFR1/NR2E1/PCK1	22
GO:0051216	cartilage development	8/41	54/1961	9.23074e-06	0.000338126	0.000240111	RARB/MSX2/SMAD3/PTN/COCH/SHH/HOXA5/FGFR1	8
GO:0034654	nucleobase-containing compound biosynthetic process	23/41	474/1961	9.35653e-06	0.000338126	0.000240111	HOXB4/KIT/RARB/UGDH/MSX2/GATA5/SMAD3/HOXA3/HOXB3/PROX1/CEBPB/SAMHD1/HOXA4/ESR1/VDR/SHH/PLAG1/FZD4/HOXA5/ETS2/FGFR1/NR2E1/PCK1	23
GO:0006355	regulation of transcription, DNA-templated	21/41	404/1961	1.06269e-05	0.000348387	0.000247398	HOXB4/KIT/RARB/MSX2/GATA5/SMAD3/HOXA3/HOXB3/PROX1/CEBPB/HOXA4/ESR1/VDR/SHH/PLAG1/FZD4/HOXA5/ETS2/FGFR1/NR2E1/PCK1	21
GO:0002009	morphogenesis of an epithelium	8/41	55/1961	1.06378e-05	0.000348387	0.000247398	MSX2/SMAD3/FLRT3/PROX1/SHH/HOXA5/ETS2/FGFR1	8
GO:0061448	connective tissue development	8/41	55/1961	1.06378e-05	0.000348387	0.000247398	RARB/MSX2/SMAD3/PTN/COCH/SHH/HOXA5/FGFR1	8
GO:0060429	epithelium development	11/41	114/1961	1.13968e-05	0.000361935	0.000257019	RARB/MSX2/SMAD3/FLRT3/PROX1/PTN/SHH/HOXA5/ETS2/FGFR1/PCK1	11
GO:1903506	regulation of nucleic acid-templated transcription	21/41	409/1961	1.30403e-05	0.000390463	0.000277278	HOXB4/KIT/RARB/MSX2/GATA5/SMAD3/HOXA3/HOXB3/PROX1/CEBPB/HOXA4/ESR1/VDR/SHH/PLAG1/FZD4/HOXA5/ETS2/FGFR1/NR2E1/PCK1	21
GO:2001141	regulation of RNA biosynthetic process	21/41	409/1961	1.30403e-05	0.000390463	0.000277278	HOXB4/KIT/RARB/MSX2/GATA5/SMAD3/HOXA3/HOXB3/PROX1/CEBPB/HOXA4/ESR1/VDR/SHH/PLAG1/FZD4/HOXA5/ETS2/FGFR1/NR2E1/PCK1	21
GO:0006351	transcription, DNA-templated	21/41	413/1961	1.53217e-05	0.000446031	0.000316738	HOXB4/KIT/RARB/MSX2/GATA5/SMAD3/HOXA3/HOXB3/PROX1/CEBPB/HOXA4/ESR1/VDR/SHH/PLAG1/FZD4/HOXA5/ETS2/FGFR1/NR2E1/PCK1	21
GO:0032774	RNA biosynthetic process	21/41	418/1961	1.86854e-05	0.000498137	0.000353739	HOXB4/KIT/RARB/MSX2/GATA5/SMAD3/HOXA3/HOXB3/PROX1/CEBPB/HOXA4/ESR1/VDR/SHH/PLAG1/FZD4/HOXA5/ETS2/FGFR1/NR2E1/PCK1	21
GO:0097659	nucleic acid-templated transcription	21/41	418/1961	1.86854e-05	0.000498137	0.000353739	HOXB4/KIT/RARB/MSX2/GATA5/SMAD3/HOXA3/HOXB3/PROX1/CEBPB/HOXA4/ESR1/VDR/SHH/PLAG1/FZD4/HOXA5/ETS2/FGFR1/NR2E1/PCK1	21
GO:0010468	regulation of gene expression	23/41	493/1961	1.89939e-05	0.000498137	0.000353739	HOXB4/KIT/RARB/MSX2/GATA5/SMAD3/HOXA3/HOXB3/PROX1/CEBPB/HOXA4/ESRP2/ESR1/VDR/SHH/PLAG1/FZD4/TSKU/HOXA5/ETS2/FGFR1/NR2E1/PCK1	23
GO:0048732	gland development	7/41	43/1961	1.90129e-05	0.000498137	0.000353739	RARB/SMAD3/PROX1/CEBPB/HOXA5/FGFR1/PCK1	7
GO:0048468	cell development	16/41	254/1961	1.99533e-05	0.000510025	0.000362181	KIT/RARB/MSX2/SMAD3/FLRT3/PROX1/DAAM2/SGK1/COCH/SHH/FZD4/DRAXIN/TSKU/HOXA5/FGFR1/PCK1	16
GO:0019219	regulation of nucleobase-containing compound metabolic process	22/41	460/1961	2.28079e-05	0.000569111	0.000404139	HOXB4/KIT/RARB/MSX2/GATA5/SMAD3/HOXA3/HOXB3/PROX1/CEBPB/HOXA4/ESRP2/ESR1/VDR/SHH/PLAG1/FZD4/HOXA5/ETS2/FGFR1/NR2E1/PCK1	22
GO:0010033	response to organic substance	16/41	258/1961	2.44526e-05	0.000595962	0.000423207	KIT/RARB/MSX2/SMAD3/FLRT3/CEBPB/SAMHD1/FGFR3/ESR1/VDR/SHH/FZD4/FGFR1/NR2E1/FGFR2/PCK1	16
GO:0070887	cellular response to chemical stimulus	16/41	263/1961	3.13449e-05	0.000746578	0.000530164	KIT/RARB/MSX2/SMAD3/FLRT3/CEBPB/SAMHD1/FGFR3/ESR1/VDR/SHH/FZD4/FGFR1/NR2E1/FGFR2/PCK1	16
GO:0048729	tissue morphogenesis	9/41	85/1961	3.96542e-05	0.000923503	0.000655802	MSX2/SMAD3/FLRT3/PROX1/COCH/SHH/HOXA5/ETS2/FGFR1	9
GO:0002062	chondrocyte differentiation	6/41	33/1961	4.18245e-05	0.000952871	0.000676657	RARB/MSX2/SMAD3/COCH/SHH/FGFR1	6
GO:0071383	cellular response to steroid hormone stimulus	5/41	21/1961	4.95312e-05	0.00110444	0.000784289	RARB/ESR1/VDR/NR2E1/PCK1	5
GO:0035295	tube development	10/41	112/1961	6.18944e-05	0.00135136	0.000959635	KIT/RARB/SMAD3/PROX1/PTN/SHH/FZD4/HOXA5/ETS2/FGFR1	10
GO:2000112	regulation of cellular macromolecule biosynthetic process	21/41	453/1961	6.85838e-05	0.00146685	0.00104165	HOXB4/KIT/RARB/MSX2/GATA5/SMAD3/HOXA3/HOXB3/PROX1/CEBPB/HOXA4/ESR1/VDR/SHH/PLAG1/FZD4/HOXA5/ETS2/FGFR1/NR2E1/PCK1	21
GO:0010628	positive regulation of gene expression	15/41	249/1961	7.00858e-05	0.001469	0.00104317	HOXB4/KIT/RARB/GATA5/SMAD3/HOXA3/HOXB3/PROX1/CEBPB/HOXA4/ESR1/SHH/FZD4/HOXA5/FGFR1	15
GO:0009888	tissue development	14/41	221/1961	7.71515e-05	0.00158539	0.00112582	RARB/MSX2/GATA5/SMAD3/FLRT3/PROX1/CEBPB/PTN/COCH/SHH/HOXA5/ETS2/FGFR1/PCK1	14
GO:0010556	regulation of macromolecule biosynthetic process	21/41	461/1961	9.04576e-05	0.00182307	0.00129461	HOXB4/KIT/RARB/MSX2/GATA5/SMAD3/HOXA3/HOXB3/PROX1/CEBPB/HOXA4/ESR1/VDR/SHH/PLAG1/FZD4/HOXA5/ETS2/FGFR1/NR2E1/PCK1	21
GO:0071407	cellular response to organic cyclic compound	6/41	38/1961	9.64708e-05	0.00190757	0.00135461	RARB/MSX2/ESR1/VDR/NR2E1/PCK1	6
GO:0033993	response to lipid	8/41	75/1961	0.000108433	0.00209818	0.00148997	RARB/MSX2/CEBPB/ESR1/VDR/SHH/NR2E1/PCK1	8
GO:0012501	programmed cell death	12/41	171/1961	0.000110115	0.00209818	0.00148997	KIT/RARB/MSX2/SMAD3/CEBPB/FGFR3/SGK1/SHH/DRAXIN/HOXA5/FGFR1/FGFR2	12
GO:0040007	growth	10/41	120/1961	0.000112521	0.00210575	0.00149535	RARB/MSX2/SMAD3/FLRT3/COCH/SHH/DRAXIN/HOXA5/FGFR1/PCK1	10
GO:0007417	central nervous system development	9/41	99/1961	0.000134698	0.00247656	0.00175866	RARB/PROX1/DAAM2/PTN/SHH/FZD4/DRAXIN/TSKU/FGFR1	9
GO:0071396	cellular response to lipid	6/41	41/1961	0.000149978	0.00269158	0.00191136	RARB/MSX2/ESR1/VDR/NR2E1/PCK1	6
GO:0006357	regulation of transcription by RNA polymerase II	15/41	266/1961	0.000152926	0.00269158	0.00191136	HOXB4/RARB/MSX2/GATA5/SMAD3/HOXA3/HOXB3/PROX1/CEBPB/HOXA4/SHH/HOXA5/ETS2/FGFR1/NR2E1	15
GO:0031326	regulation of cellular biosynthetic process	21/41	477/1961	0.000154098	0.00269158	0.00191136	HOXB4/KIT/RARB/MSX2/GATA5/SMAD3/HOXA3/HOXB3/PROX1/CEBPB/HOXA4/ESR1/VDR/SHH/PLAG1/FZD4/HOXA5/ETS2/FGFR1/NR2E1/PCK1	21
GO:0009889	regulation of biosynthetic process	21/41	481/1961	0.000175312	0.00301192	0.00213884	HOXB4/KIT/RARB/MSX2/GATA5/SMAD3/HOXA3/HOXB3/PROX1/CEBPB/HOXA4/ESR1/VDR/SHH/PLAG1/FZD4/HOXA5/ETS2/FGFR1/NR2E1/PCK1	21
GO:0001822	kidney development	5/41	27/1961	0.000179108	0.0030275	0.0021499	RARB/SMAD3/PROX1/FGFR1/PCK1	5
GO:0008219	cell death	12/41	181/1961	0.000192198	0.00319469	0.00226863	KIT/RARB/MSX2/SMAD3/CEBPB/FGFR3/SGK1/SHH/DRAXIN/HOXA5/FGFR1/FGFR2	12
GO:0042127	regulation of cell proliferation	11/41	154/1961	0.000196392	0.00319469	0.00226863	KIT/RARB/MSX2/SMAD3/CEBPB/PTN/FGFR3/SHH/HOXA5/FGFR1/FGFR2	11
GO:0006366	transcription by RNA polymerase II	15/41	272/1961	0.000198144	0.00319469	0.00226863	HOXB4/RARB/MSX2/GATA5/SMAD3/HOXA3/HOXB3/PROX1/CEBPB/HOXA4/SHH/HOXA5/ETS2/FGFR1/NR2E1	15
GO:0072001	renal system development	5/41	28/1961	0.000214702	0.00338268	0.00240212	RARB/SMAD3/PROX1/FGFR1/PCK1	5
GO:0032870	cellular response to hormone stimulus	7/41	62/1961	0.000216259	0.00338268	0.00240212	KIT/RARB/MSX2/ESR1/VDR/NR2E1/PCK1	7
GO:0048565	digestive tract development	4/41	16/1961	0.000249951	0.00385218	0.00273553	KIT/RARB/SMAD3/HOXA5	4
GO:0071363	cellular response to growth factor stimulus	8/41	85/1961	0.000265147	0.00402716	0.00285979	MSX2/SMAD3/FLRT3/FGFR3/SHH/FZD4/FGFR1/FGFR2	8
GO:0000902	cell morphogenesis	10/41	134/1961	0.000286051	0.0042826	0.00304118	KIT/FLRT3/PROX1/SGK1/COCH/SHH/CDH20/FZD4/DRAXIN/TSKU	10
GO:0035265	organ growth	5/41	30/1961	0.000301849	0.00445546	0.00316393	RARB/MSX2/COCH/SHH/FGFR1	5
GO:0043401	steroid hormone mediated signaling pathway	4/41	17/1961	0.000321929	0.00468585	0.00332754	RARB/ESR1/VDR/NR2E1	4
GO:0070848	response to growth factor	8/41	88/1961	0.000338126	0.00485419	0.00344708	MSX2/SMAD3/FLRT3/FGFR3/SHH/FZD4/FGFR1/FGFR2	8
GO:0030855	epithelial cell differentiation	7/41	67/1961	0.00035389	0.00501185	0.00355904	RARB/MSX2/SMAD3/PROX1/HOXA5/FGFR1/PCK1	7
GO:0006915	apoptotic process	11/41	165/1961	0.000364737	0.00506764	0.00359866	RARB/MSX2/SMAD3/CEBPB/FGFR3/SGK1/SHH/DRAXIN/HOXA5/FGFR1/FGFR2	11
GO:0048869	cellular developmental process	20/41	466/1961	0.000367501	0.00506764	0.00359866	KIT/RARB/MSX2/SMAD3/FLRT3/PROX1/CEBPB/DAAM2/SGK1/COCH/SHH/CDH20/FZD4/DRAXIN/TSKU/HOXA5/ETS2/FGFR1/NR2E1/PCK1	20
GO:0003416	endochondral bone growth	4/41	18/1961	0.000407667	0.00521018	0.00369988	RARB/MSX2/COCH/SHH	4
GO:0007605	sensory perception of sound	4/41	18/1961	0.000407667	0.00521018	0.00369988	KIT/COCH/FZD4/FGFR1	4
GO:0021510	spinal cord development	4/41	18/1961	0.000407667	0.00521018	0.00369988	PROX1/DAAM2/SHH/DRAXIN	4
GO:0050954	sensory perception of mechanical stimulus	4/41	18/1961	0.000407667	0.00521018	0.00369988	KIT/COCH/FZD4/FGFR1	4
GO:0055123	digestive system development	4/41	18/1961	0.000407667	0.00521018	0.00369988	KIT/RARB/SMAD3/HOXA5	4
GO:0098868	bone growth	4/41	18/1961	0.000407667	0.00521018	0.00369988	RARB/MSX2/COCH/SHH	4
GO:0090287	regulation of cellular response to growth factor stimulus	5/41	32/1961	0.000413572	0.00522197	0.00370825	MSX2/SMAD3/SHH/FZD4/FGFR1	5
GO:2000026	regulation of multicellular organismal development	12/41	198/1961	0.000453389	0.00565657	0.00401687	KIT/RARB/MSX2/SMAD3/FLRT3/CEBPB/DAAM2/SHH/FZD4/DRAXIN/HOXA5/FGFR1	12
GO:0001655	urogenital system development	5/41	33/1961	0.000479955	0.00591756	0.00420221	RARB/SMAD3/PROX1/FGFR1/PCK1	5
GO:0030154	cell differentiation	19/41	443/1961	0.000586125	0.00714255	0.0050721	KIT/RARB/MSX2/SMAD3/FLRT3/PROX1/CEBPB/DAAM2/SGK1/COCH/SHH/FZD4/DRAXIN/TSKU/HOXA5/ETS2/FGFR1/NR2E1/PCK1	19
GO:0008543	fibroblast growth factor receptor signaling pathway	4/41	20/1961	0.000626161	0.00754272	0.00535627	FLRT3/FGFR3/FGFR1/FGFR2	4
GO:0042221	response to chemical	17/41	373/1961	0.000668281	0.00795861	0.00565161	KIT/RARB/MSX2/SMAD3/FLRT3/CEBPB/SAMHD1/FGFR3/ESR1/VDR/SHH/FZD4/DRAXIN/FGFR1/NR2E1/FGFR2/PCK1	17
GO:0045893	positive regulation of transcription, DNA-templated	12/41	208/1961	0.000717596	0.00844989	0.00600048	HOXB4/RARB/GATA5/SMAD3/HOXA3/HOXB3/PROX1/CEBPB/HOXA4/FZD4/HOXA5/FGFR1	12
GO:0048545	response to steroid hormone	5/41	36/1961	0.00072787	0.00847564	0.00601876	RARB/ESR1/VDR/NR2E1/PCK1	5
GO:0002064	epithelial cell development	4/41	21/1961	0.000761838	0.00867833	0.0061627	RARB/PROX1/HOXA5/FGFR1	4
GO:0044344	cellular response to fibroblast growth factor stimulus	4/41	21/1961	0.000761838	0.00867833	0.0061627	FLRT3/FGFR3/FGFR1/FGFR2	4
GO:0043067	regulation of programmed cell death	9/41	127/1961	0.000898054	0.00997102	0.00708066	KIT/RARB/MSX2/SMAD3/CEBPB/SHH/DRAXIN/HOXA5/FGFR1	9
GO:0030326	embryonic limb morphogenesis	4/41	22/1961	0.00091711	0.00997102	0.00708066	RARB/MSX2/SHH/FGFR1	4
GO:0071774	response to fibroblast growth factor	4/41	22/1961	0.00091711	0.00997102	0.00708066	FLRT3/FGFR3/FGFR1/FGFR2	4
GO:0045598	regulation of fat cell differentiation	3/41	10/1961	0.000920079	0.00997102	0.00708066	MSX2/SMAD3/CEBPB	3
GO:0060173	limb development	5/41	38/1961	0.000939652	0.00997102	0.00708066	RARB/MSX2/PTN/SHH/FGFR1	5
GO:0008283	cell proliferation	11/41	184/1961	0.000941919	0.00997102	0.00708066	KIT/RARB/MSX2/SMAD3/CEBPB/PTN/FGFR3/SHH/HOXA5/FGFR1/FGFR2	11
GO:0045595	regulation of cell differentiation	11/41	184/1961	0.000941919	0.00997102	0.00708066	KIT/RARB/MSX2/SMAD3/CEBPB/DAAM2/SHH/FZD4/DRAXIN/HOXA5/FGFR1	11
GO:0032989	cellular component morphogenesis	10/41	156/1961	0.000983773	0.0103099	0.00732134	KIT/FLRT3/PROX1/SGK1/COCH/SHH/CDH20/FZD4/DRAXIN/TSKU	10
GO:0009893	positive regulation of metabolic process	17/41	386/1961	0.00101126	0.0104931	0.00745139	HOXB4/KIT/RARB/GATA5/SMAD3/HOXA3/HOXB3/PROX1/CEBPB/FGFR3/HOXA4/ESR1/SHH/FZD4/HOXA5/FGFR1/PCK1	17
GO:0048736	appendage development	5/41	39/1961	0.00106133	0.0107473	0.00763193	RARB/MSX2/PTN/SHH/FGFR1	5
GO:0007167	enzyme linked receptor protein signaling pathway	9/41	130/1961	0.00106536	0.0107473	0.00763193	KIT/MSX2/SMAD3/FLRT3/FGFR3/SHH/FZD4/FGFR1/FGFR2	9
GO:0031328	positive regulation of cellular biosynthetic process	13/41	249/1961	0.00106653	0.0107473	0.00763193	HOXB4/RARB/GATA5/SMAD3/HOXA3/HOXB3/PROX1/CEBPB/HOXA4/FZD4/HOXA5/FGFR1/PCK1	13
GO:0035113	embryonic appendage morphogenesis	4/41	23/1961	0.00109347	0.0109138	0.00775019	RARB/MSX2/SHH/FGFR1	4
GO:1902680	positive regulation of RNA biosynthetic process	12/41	219/1961	0.00114894	0.0112532	0.00799118	HOXB4/RARB/GATA5/SMAD3/HOXA3/HOXB3/PROX1/CEBPB/HOXA4/FZD4/HOXA5/FGFR1	12
GO:1903508	positive regulation of nucleic acid-templated transcription	12/41	219/1961	0.00114894	0.0112532	0.00799118	HOXB4/RARB/GATA5/SMAD3/HOXA3/HOXB3/PROX1/CEBPB/HOXA4/FZD4/HOXA5/FGFR1	12
GO:0060348	bone development	5/41	40/1961	0.00119437	0.0115898	0.00823022	KIT/RARB/MSX2/COCH/SHH	5
GO:0060322	head development	7/41	82/1961	0.00122567	0.0117651	0.0083547	RARB/FLRT3/PTN/FZD4/DRAXIN/TSKU/FGFR1	7
GO:0009891	positive regulation of biosynthetic process	13/41	253/1961	0.00124304	0.0117651	0.0083547	HOXB4/RARB/GATA5/SMAD3/HOXA3/HOXB3/PROX1/CEBPB/HOXA4/FZD4/HOXA5/FGFR1/PCK1	13
GO:0021915	neural tube development	3/41	11/1961	0.00124677	0.0117651	0.0083547	PROX1/PTN/SHH	3
GO:0010941	regulation of cell death	9/41	133/1961	0.00125734	0.0117651	0.0083547	KIT/RARB/MSX2/SMAD3/CEBPB/SHH/DRAXIN/HOXA5/FGFR1	9
GO:0009755	hormone-mediated signaling pathway	4/41	24/1961	0.00129241	0.0119862	0.0085117	RARB/ESR1/VDR/NR2E1	4
GO:0010604	positive regulation of macromolecule metabolic process	16/41	363/1961	0.00153719	0.0141314	0.0100351	HOXB4/KIT/RARB/GATA5/SMAD3/HOXA3/HOXB3/PROX1/CEBPB/FGFR3/HOXA4/ESR1/SHH/FZD4/HOXA5/FGFR1	16
GO:0045444	fat cell differentiation	3/41	12/1961	0.00163828	0.0146369	0.010394	MSX2/SMAD3/CEBPB	3
GO:0072132	mesenchyme morphogenesis	3/41	12/1961	0.00163828	0.0146369	0.010394	MSX2/SMAD3/FGFR1	3
GO:0051094	positive regulation of developmental process	9/41	138/1961	0.00163943	0.0146369	0.010394	KIT/MSX2/SMAD3/FLRT3/CEBPB/SHH/FZD4/HOXA5/FGFR1	9
GO:0051254	positive regulation of RNA metabolic process	12/41	228/1961	0.00164805	0.0146369	0.010394	HOXB4/RARB/GATA5/SMAD3/HOXA3/HOXB3/PROX1/CEBPB/HOXA4/FZD4/HOXA5/FGFR1	12
GO:0048646	anatomical structure formation involved in morphogenesis	9/41	139/1961	0.00172611	0.0152014	0.0107949	MSX2/SMAD3/PROX1/PTN/SHH/HOXA5/ETS2/FGFR1/PCK1	9
GO:0014070	response to organic cyclic compound	6/41	64/1961	0.00174974	0.015281	0.0108514	RARB/MSX2/ESR1/VDR/NR2E1/PCK1	6
GO:0009725	response to hormone	7/41	88/1961	0.00186439	0.0161478	0.0114669	KIT/RARB/MSX2/ESR1/VDR/NR2E1/PCK1	7
GO:0007423	sensory organ development	7/41	89/1961	0.00199232	0.0169625	0.0120455	RARB/SMAD3/PROX1/SHH/FZD4/TSKU/FGFR1	7
GO:0035108	limb morphogenesis	4/41	27/1961	0.00203964	0.0169625	0.0120455	RARB/MSX2/SHH/FGFR1	4
GO:0048738	cardiac muscle tissue development	4/41	27/1961	0.00203964	0.0169625	0.0120455	RARB/GATA5/PROX1/FGFR1	4
GO:0060349	bone morphogenesis	4/41	27/1961	0.00203964	0.0169625	0.0120455	RARB/MSX2/COCH/SHH	4
GO:0001654	eye development	6/41	66/1961	0.00205556	0.0169625	0.0120455	RARB/SMAD3/PROX1/SHH/FZD4/TSKU	6
GO:0150063	visual system development	6/41	66/1961	0.00205556	0.0169625	0.0120455	RARB/SMAD3/PROX1/SHH/FZD4/TSKU	6
GO:0048880	sensory system development	6/41	67/1961	0.00222294	0.0182003	0.0129245	RARB/SMAD3/PROX1/SHH/FZD4/TSKU	6
GO:0060485	mesenchyme development	5/41	46/1961	0.00226811	0.0182845	0.0129842	MSX2/SMAD3/PTN/HOXA5/FGFR1	5
GO:0097190	apoptotic signaling pathway	5/41	46/1961	0.00226811	0.0182845	0.0129842	SMAD3/CEBPB/FGFR3/SHH/FGFR1	5
GO:0051239	regulation of multicellular organismal process	13/41	270/1961	0.00229487	0.018359	0.0130371	KIT/RARB/MSX2/SMAD3/FLRT3/CEBPB/DAAM2/PTN/SHH/FZD4/DRAXIN/HOXA5/FGFR1	13
GO:0001101	response to acid chemical	4/41	28/1961	0.0023438	0.0184684	0.0131149	RARB/CEBPB/SHH/PCK1	4
GO:0035107	appendage morphogenesis	4/41	28/1961	0.0023438	0.0184684	0.0131149	RARB/MSX2/SHH/FGFR1	4
GO:0001944	vasculature development	6/41	68/1961	0.00240048	0.0186348	0.013233	KIT/PROX1/FZD4/HOXA5/ETS2/FGFR1	6
GO:0007420	brain development	6/41	68/1961	0.00240048	0.0186348	0.013233	RARB/PTN/FZD4/DRAXIN/TSKU/FGFR1	6
GO:0010557	positive regulation of macromolecule biosynthetic process	12/41	241/1961	0.00267944	0.0206474	0.0146622	HOXB4/RARB/GATA5/SMAD3/HOXA3/HOXB3/PROX1/CEBPB/HOXA4/FZD4/HOXA5/FGFR1	12
GO:0045596	negative regulation of cell differentiation	6/41	70/1961	0.00278758	0.0211694	0.0150329	RARB/MSX2/SMAD3/DAAM2/DRAXIN/HOXA5	6
GO:0072358	cardiovascular system development	6/41	70/1961	0.00278758	0.0211694	0.0150329	KIT/PROX1/FZD4/HOXA5/ETS2/FGFR1	6
GO:0000122	negative regulation of transcription by RNA polymerase II	7/41	95/1961	0.00291034	0.0219427	0.015582	RARB/MSX2/SMAD3/HOXB3/PROX1/FGFR1/NR2E1	7
GO:0050793	regulation of developmental process	12/41	244/1961	0.00298109	0.0223156	0.0158468	KIT/RARB/MSX2/SMAD3/FLRT3/CEBPB/DAAM2/SHH/FZD4/DRAXIN/HOXA5/FGFR1	12
GO:0009611	response to wounding	5/41	49/1961	0.00301256	0.0223913	0.0159006	RARB/MSX2/SMAD3/FLRT3/FGA	5
GO:0009605	response to external stimulus	11/41	212/1961	0.00304816	0.0224963	0.0159752	KIT/SMAD3/FLRT3/CEBPB/SAMHD1/VDR/COCH/SHH/DRAXIN/FGFR1/PCK1	11
GO:0045935	positive regulation of nucleobase-containing compound metabolic process	12/41	245/1961	0.00308766	0.0225813	0.0160356	HOXB4/RARB/GATA5/SMAD3/HOXA3/HOXB3/PROX1/CEBPB/HOXA4/FZD4/HOXA5/FGFR1	12
GO:0007166	cell surface receptor signaling pathway	13/41	279/1961	0.00310278	0.0225813	0.0160356	KIT/MSX2/SMAD3/FLRT3/DAAM2/SAMHD1/FGFR3/SHH/FZD4/DRAXIN/TSKU/FGFR1/FGFR2	13
GO:0045667	regulation of osteoblast differentiation	3/41	15/1961	0.00324331	0.0232807	0.0165322	MSX2/SMAD3/CEBPB	3
GO:0071229	cellular response to acid chemical	3/41	15/1961	0.00324331	0.0232807	0.0165322	RARB/CEBPB/PCK1	3
GO:0090596	sensory organ morphogenesis	5/41	50/1961	0.00329608	0.023483	0.0166758	RARB/PROX1/SHH/TSKU/FGFR1	5
GO:0042981	regulation of apoptotic process	8/41	124/1961	0.0033163	0.023483	0.0166758	RARB/MSX2/SMAD3/CEBPB/SHH/DRAXIN/HOXA5/FGFR1	8
GO:0048592	eye morphogenesis	4/41	31/1961	0.00344187	0.0242086	0.0171911	RARB/PROX1/SHH/TSKU	4
GO:0048584	positive regulation of response to stimulus	10/41	184/1961	0.00349477	0.0244168	0.017339	KIT/MSX2/CEBPB/DAAM2/FGFR3/COCH/SHH/FZD4/FGFR1/PCK1	10
GO:0009966	regulation of signal transduction	12/41	249/1961	0.00354589	0.0246099	0.0174761	KIT/MSX2/SMAD3/DAAM2/SAMHD1/FGFR3/SHH/FZD4/DRAXIN/TSKU/FGFR1/PCK1	12
GO:0060562	epithelial tube morphogenesis	4/41	32/1961	0.00387448	0.0259303	0.0184138	SMAD3/PROX1/HOXA5/ETS2	4
GO:0000904	cell morphogenesis involved in differentiation	7/41	100/1961	0.00390027	0.0259303	0.0184138	FLRT3/PROX1/COCH/SHH/FZD4/DRAXIN/TSKU	7
GO:0014706	striated muscle tissue development	5/41	52/1961	0.00392035	0.0259303	0.0184138	RARB/GATA5/SMAD3/PROX1/FGFR1	5
GO:0002063	chondrocyte development	3/41	16/1961	0.00393409	0.0259303	0.0184138	MSX2/COCH/SHH	3
GO:0008585	female gonad development	3/41	16/1961	0.00393409	0.0259303	0.0184138	KIT/CEBPB/FZD4	3
GO:0032526	response to retinoic acid	3/41	16/1961	0.00393409	0.0259303	0.0184138	RARB/SHH/PCK1	3
GO:0046545	development of primary female sexual characteristics	3/41	16/1961	0.00393409	0.0259303	0.0184138	KIT/CEBPB/FZD4	3
GO:0061138	morphogenesis of a branching epithelium	3/41	16/1961	0.00393409	0.0259303	0.0184138	HOXA5/ETS2/FGFR1	3
GO:0048699	generation of neurons	10/41	188/1961	0.00409674	0.0268337	0.0190553	RARB/FLRT3/CEBPB/DAAM2/SGK1/SHH/FZD4/DRAXIN/TSKU/FGFR1	10
GO:0051240	positive regulation of multicellular organismal process	9/41	159/1961	0.00439527	0.0286102	0.0203168	KIT/MSX2/SMAD3/FLRT3/CEBPB/SHH/FZD4/HOXA5/FGFR1	9
GO:0031325	positive regulation of cellular metabolic process	15/41	364/1961	0.00460653	0.0295456	0.020981	HOXB4/KIT/RARB/GATA5/SMAD3/HOXA3/HOXB3/PROX1/CEBPB/FGFR3/HOXA4/FZD4/HOXA5/FGFR1/PCK1	15
GO:0051241	negative regulation of multicellular organismal process	7/41	103/1961	0.0046072	0.0295456	0.020981	RARB/MSX2/SMAD3/DAAM2/DRAXIN/HOXA5/FGFR1	7
GO:0009967	positive regulation of signal transduction	8/41	131/1961	0.00467347	0.0295456	0.020981	KIT/MSX2/DAAM2/FGFR3/SHH/FZD4/FGFR1/PCK1	8
GO:0001763	morphogenesis of a branching structure	3/41	17/1961	0.00470812	0.0295456	0.020981	HOXA5/ETS2/FGFR1	3
GO:0002065	columnar/cuboidal epithelial cell differentiation	3/41	17/1961	0.00470812	0.0295456	0.020981	RARB/HOXA5/FGFR1	3
GO:0003417	growth plate cartilage development	3/41	17/1961	0.00470812	0.0295456	0.020981	RARB/COCH/SHH	3
GO:0022008	neurogenesis	10/41	192/1961	0.0047793	0.0298138	0.0211715	RARB/FLRT3/CEBPB/DAAM2/SGK1/SHH/FZD4/DRAXIN/TSKU/FGFR1	10
GO:0043010	camera-type eye development	5/41	55/1961	0.00501038	0.0310703	0.0220638	SMAD3/PROX1/SHH/FZD4/TSKU	5
GO:0048583	regulation of response to stimulus	14/41	332/1961	0.00527373	0.032511	0.0230868	KIT/MSX2/SMAD3/CEBPB/DAAM2/SAMHD1/FGFR3/COCH/SHH/FZD4/DRAXIN/TSKU/FGFR1/PCK1	14
GO:0045597	positive regulation of cell differentiation	7/41	106/1961	0.00540796	0.032932	0.0233858	KIT/MSX2/SMAD3/CEBPB/FZD4/HOXA5/FGFR1	7
GO:0060537	muscle tissue development	5/41	56/1961	0.00541747	0.032932	0.0233858	RARB/GATA5/SMAD3/PROX1/FGFR1	5
GO:0007399	nervous system development	12/41	262/1961	0.00543629	0.032932	0.0233858	RARB/FLRT3/PROX1/CEBPB/DAAM2/PTN/SGK1/SHH/FZD4/DRAXIN/TSKU/FGFR1	12
GO:0046660	female sex differentiation	3/41	18/1961	0.00556821	0.0335373	0.0238156	KIT/CEBPB/FZD4	3
GO:0040011	locomotion	9/41	165/1961	0.00563746	0.0337603	0.023974	KIT/MSX2/FLRT3/PTN/SHH/FZD4/DRAXIN/HOXA5/FGFR1	9
GO:0042060	wound healing	4/41	36/1961	0.00597415	0.0353724	0.0251188	RARB/MSX2/SMAD3/FGA	4
GO:0043065	positive regulation of apoptotic process	4/41	36/1961	0.00597415	0.0353724	0.0251188	RARB/MSX2/SMAD3/HOXA5	4
GO:0045944	positive regulation of transcription by RNA polymerase II	9/41	167/1961	0.00610768	0.0359598	0.0255359	HOXB4/RARB/SMAD3/HOXA3/HOXB3/PROX1/CEBPB/HOXA4/HOXA5	9
GO:0001816	cytokine production	5/41	58/1961	0.00630144	0.0368933	0.0261989	KIT/SMAD3/CEBPB/SHH/FGFR1	5
GO:0001657	ureteric bud development	3/41	19/1961	0.00651689	0.0379428	0.0269441	RARB/SMAD3/FGFR1	3
GO:0043068	positive regulation of programmed cell death	4/41	37/1961	0.00659785	0.037992	0.026979	RARB/MSX2/SMAD3/HOXA5	4
GO:0050673	epithelial cell proliferation	4/41	37/1961	0.00659785	0.037992	0.026979	SMAD3/CEBPB/HOXA5/FGFR1	4
GO:0030030	cell projection organization	8/41	139/1961	0.00671508	0.0382468	0.02716	KIT/FLRT3/SGK1/SHH/FZD4/DRAXIN/TSKU/FGFR1	8
GO:0120036	plasma membrane bounded cell projection organization	8/41	139/1961	0.00671508	0.0382468	0.02716	KIT/FLRT3/SGK1/SHH/FZD4/DRAXIN/TSKU/FGFR1	8
GO:0030182	neuron differentiation	9/41	170/1961	0.00686997	0.0389175	0.0276362	RARB/FLRT3/CEBPB/SGK1/SHH/FZD4/DRAXIN/TSKU/FGFR1	9
GO:0071345	cellular response to cytokine stimulus	4/41	38/1961	0.00726352	0.0408382	0.0290002	KIT/SAMHD1/FZD4/PCK1	4
GO:0035239	tube morphogenesis	6/41	85/1961	0.0073649	0.0408382	0.0290002	SMAD3/PROX1/FZD4/HOXA5/ETS2/FGFR1	6
GO:0043069	negative regulation of programmed cell death	6/41	85/1961	0.0073649	0.0408382	0.0290002	KIT/RARB/MSX2/CEBPB/SHH/DRAXIN	6
GO:0048812	neuron projection morphogenesis	6/41	85/1961	0.0073649	0.0408382	0.0290002	FLRT3/SGK1/SHH/FZD4/DRAXIN/TSKU	6
GO:0001823	mesonephros development	3/41	20/1961	0.00755643	0.0410318	0.0291377	RARB/SMAD3/FGFR1	3
GO:0019221	cytokine-mediated signaling pathway	3/41	20/1961	0.00755643	0.0410318	0.0291377	KIT/SAMHD1/FZD4	3
GO:0072163	mesonephric epithelium development	3/41	20/1961	0.00755643	0.0410318	0.0291377	RARB/SMAD3/FGFR1	3
GO:0072164	mesonephric tubule development	3/41	20/1961	0.00755643	0.0410318	0.0291377	RARB/SMAD3/FGFR1	3
GO:0007169	transmembrane receptor protein tyrosine kinase signaling pathway	6/41	86/1961	0.00779518	0.0416804	0.0295983	KIT/FLRT3/FGFR3/FZD4/FGFR1/FGFR2	6
GO:0048858	cell projection morphogenesis	6/41	86/1961	0.00779518	0.0416804	0.0295983	FLRT3/SGK1/SHH/FZD4/DRAXIN/TSKU	6
GO:0120039	plasma membrane bounded cell projection morphogenesis	6/41	86/1961	0.00779518	0.0416804	0.0295983	FLRT3/SGK1/SHH/FZD4/DRAXIN/TSKU	6
GO:0010942	positive regulation of cell death	4/41	39/1961	0.00797234	0.0424112	0.0301172	RARB/MSX2/SMAD3/HOXA5	4
GO:0051093	negative regulation of developmental process	6/41	87/1961	0.00824349	0.0436322	0.0309843	RARB/MSX2/SMAD3/DAAM2/DRAXIN/HOXA5	6
GO:0031175	neuron projection development	7/41	115/1961	0.00844998	0.0445004	0.0316008	FLRT3/SGK1/SHH/FZD4/DRAXIN/TSKU/FGFR1	7
GO:0010646	regulation of cell communication	12/41	277/1961	0.00855831	0.0448455	0.0318459	KIT/MSX2/SMAD3/DAAM2/SAMHD1/FGFR3/SHH/FZD4/DRAXIN/TSKU/FGFR1/PCK1	12
GO:0060351	cartilage development involved in endochondral bone morphogenesis	3/41	21/1961	0.00868886	0.0451898	0.0320904	RARB/COCH/SHH	3
GO:0032990	cell part morphogenesis	6/41	88/1961	0.00871026	0.0451898	0.0320904	FLRT3/SGK1/SHH/FZD4/DRAXIN/TSKU	6
GO:0010647	positive regulation of cell communication	8/41	146/1961	0.00900996	0.0462864	0.0328691	KIT/MSX2/DAAM2/FGFR3/SHH/FZD4/FGFR1/PCK1	8
GO:0045892	negative regulation of transcription, DNA-templated	8/41	146/1961	0.00900996	0.0462864	0.0328691	RARB/MSX2/SMAD3/HOXB3/PROX1/CEBPB/FGFR1/NR2E1	8
GO:0051173	positive regulation of nitrogen compound metabolic process	14/41	353/1961	0.00924761	0.0472756	0.0335716	HOXB4/KIT/RARB/GATA5/SMAD3/HOXA3/HOXB3/PROX1/CEBPB/FGFR3/HOXA4/FZD4/HOXA5/FGFR1	14
GO:0023056	positive regulation of signaling	8/41	147/1961	0.00938107	0.0477251	0.0338907	KIT/MSX2/DAAM2/FGFR3/SHH/FZD4/FGFR1/PCK1	8
GO:0023051	regulation of signaling	12/41	281/1961	0.00959617	0.0485835	0.0345003	KIT/MSX2/SMAD3/DAAM2/SAMHD1/FGFR3/SHH/FZD4/DRAXIN/TSKU/FGFR1/PCK1	12
GO:0060548	negative regulation of cell death	6/41	90/1961	0.00970081	0.0488772	0.0347089	KIT/RARB/MSX2/CEBPB/SHH/DRAXIN	6
GO:0043406	positive regulation of MAP kinase activity	3/41	22/1961	0.00991598	0.0494855	0.0351408	KIT/FZD4/FGFR1	3
GO:0060541	respiratory system development	3/41	22/1961	0.00991598	0.0494855	0.0351408	PROX1/HOXA5/FGFR1	3
GO:1902679	negative regulation of RNA biosynthetic process	8/41	149/1961	0.0101579	0.0502146	0.0356587	RARB/MSX2/SMAD3/HOXB3/PROX1/CEBPB/FGFR1/NR2E1	8
GO:1903507	negative regulation of nucleic acid-templated transcription	8/41	149/1961	0.0101579	0.0502146	0.0356587	RARB/MSX2/SMAD3/HOXB3/PROX1/CEBPB/FGFR1/NR2E1	8
GO:0030900	forebrain development	4/41	42/1961	0.0103689	0.0510167	0.0362282	RARB/DRAXIN/TSKU/FGFR1	4
GO:0048523	negative regulation of cellular process	17/41	478/1961	0.0110572	0.0540314	0.038369	KIT/RARB/MSX2/SMAD3/HOXB3/PROX1/CEBPB/DAAM2/SAMHD1/PI15/SHH/FZD4/DRAXIN/TSKU/HOXA5/FGFR1/NR2E1	17
GO:0001837	epithelial to mesenchymal transition	3/41	23/1961	0.0112394	0.0540314	0.038369	MSX2/SMAD3/FGFR1	3
GO:0021700	developmental maturation	3/41	23/1961	0.0112394	0.0540314	0.038369	MSX2/HOXA5/FGFR1	3
GO:0030278	regulation of ossification	3/41	23/1961	0.0112394	0.0540314	0.038369	MSX2/SMAD3/CEBPB	3
GO:0072073	kidney epithelium development	3/41	23/1961	0.0112394	0.0540314	0.038369	RARB/SMAD3/FGFR1	3
GO:0043410	positive regulation of MAPK cascade	4/41	44/1961	0.012202	0.0583914	0.0414652	KIT/FGFR3/FZD4/FGFR1	4
GO:0010631	epithelial cell migration	3/41	24/1961	0.0126603	0.0592323	0.0420623	KIT/PTN/FGFR1	3
GO:0051090	regulation of DNA-binding transcription factor activity	3/41	24/1961	0.0126603	0.0592323	0.0420623	KIT/MSX2/FZD4	3
GO:0060350	endochondral bone morphogenesis	3/41	24/1961	0.0126603	0.0592323	0.0420623	RARB/COCH/SHH	3
GO:0071902	positive regulation of protein serine/threonine kinase activity	3/41	24/1961	0.0126603	0.0592323	0.0420623	KIT/FZD4/FGFR1	3
GO:0097191	extrinsic apoptotic signaling pathway	3/41	24/1961	0.0126603	0.0592323	0.0420623	SMAD3/FGFR3/FGFR1	3
GO:0001649	osteoblast differentiation	3/41	25/1961	0.0141801	0.0651342	0.0462534	MSX2/SMAD3/CEBPB	3
GO:0048593	camera-type eye morphogenesis	3/41	25/1961	0.0141801	0.0651342	0.0462534	PROX1/SHH/TSKU	3
GO:0060041	retina development in camera-type eye	3/41	25/1961	0.0141801	0.0651342	0.0462534	PROX1/SHH/FZD4	3
GO:0090132	epithelium migration	3/41	25/1961	0.0141801	0.0651342	0.0462534	KIT/PTN/FGFR1	3
GO:0033674	positive regulation of kinase activity	4/41	46/1961	0.0142326	0.0651342	0.0462534	KIT/FGFR3/FZD4/FGFR1	4
GO:0002682	regulation of immune system process	6/41	99/1961	0.0151802	0.069169	0.0491186	KIT/SMAD3/CEBPB/SAMHD1/COCH/HOXA5	6
GO:0051253	negative regulation of RNA metabolic process	8/41	160/1961	0.0153282	0.0695408	0.0493826	RARB/MSX2/SMAD3/HOXB3/PROX1/CEBPB/FGFR1/NR2E1	8
GO:0008406	gonad development	3/41	26/1961	0.0157996	0.0707606	0.0502488	KIT/CEBPB/FZD4	3
GO:0045137	development of primary sexual characteristics	3/41	26/1961	0.0157996	0.0707606	0.0502488	KIT/CEBPB/FZD4	3
GO:0046777	protein autophosphorylation	3/41	26/1961	0.0157996	0.0707606	0.0502488	KIT/FGFR3/FGFR1	3
GO:0003433	chondrocyte development involved in endochondral bone morphogenesis	2/41	10/1961	0.017263	0.0755578	0.0536554	COCH/SHH	2
GO:0010594	regulation of endothelial cell migration	2/41	10/1961	0.017263	0.0755578	0.0536554	PTN/FGFR1	2
GO:0042733	embryonic digit morphogenesis	2/41	10/1961	0.017263	0.0755578	0.0536554	MSX2/SHH	2
GO:0044070	regulation of anion transport	2/41	10/1961	0.017263	0.0755578	0.0536554	CEBPB/FGFR1	2
GO:0006935	chemotaxis	5/41	74/1961	0.0173192	0.0755578	0.0536554	KIT/FLRT3/SHH/DRAXIN/FGFR1	5
GO:0042330	taxis	5/41	74/1961	0.0173192	0.0755578	0.0536554	KIT/FLRT3/SHH/DRAXIN/FGFR1	5
GO:0048666	neuron development	7/41	132/1961	0.017433	0.0755578	0.0536554	FLRT3/SGK1/SHH/FZD4/DRAXIN/TSKU/FGFR1	7
GO:0043405	regulation of MAP kinase activity	3/41	27/1961	0.0175196	0.0755578	0.0536554	KIT/FZD4/FGFR1	3
GO:0090130	tissue migration	3/41	27/1961	0.0175196	0.0755578	0.0536554	KIT/PTN/FGFR1	3
GO:0034097	response to cytokine	4/41	49/1961	0.0176634	0.0758656	0.053874	KIT/SAMHD1/FZD4/PCK1	4
GO:0022412	cellular process involved in reproduction in multicellular organism	3/41	28/1961	0.0193407	0.0827308	0.0587492	KIT/FZD4/PCK1	3
GO:0001503	ossification	4/41	51/1961	0.020216	0.0857749	0.0609109	MSX2/SMAD3/CEBPB/PTN	4
GO:0031347	regulation of defense response	4/41	51/1961	0.020216	0.0857749	0.0609109	SMAD3/CEBPB/SAMHD1/COCH	4
GO:0002011	morphogenesis of an epithelial sheet	2/41	11/1961	0.0208222	0.0865939	0.0614925	MSX2/FLRT3	2
GO:0045669	positive regulation of osteoblast differentiation	2/41	11/1961	0.0208222	0.0865939	0.0614925	MSX2/CEBPB	2
GO:0046427	positive regulation of JAK-STAT cascade	2/41	11/1961	0.0208222	0.0865939	0.0614925	KIT/FGFR3	2
GO:0060536	cartilage morphogenesis	2/41	11/1961	0.0208222	0.0865939	0.0614925	COCH/HOXA5	2
GO:1904894	positive regulation of STAT cascade	2/41	11/1961	0.0208222	0.0865939	0.0614925	KIT/FGFR3	2
GO:0048839	inner ear development	3/41	29/1961	0.0212633	0.0880789	0.062547	RARB/PROX1/FGFR1	3
GO:0003006	developmental process involved in reproduction	4/41	52/1961	0.021574	0.088665	0.0629632	KIT/CEBPB/FZD4/PCK1	4
GO:0051347	positive regulation of transferase activity	4/41	52/1961	0.021574	0.088665	0.0629632	KIT/FGFR3/FZD4/FGFR1	4
GO:2000113	negative regulation of cellular macromolecule biosynthetic process	8/41	171/1961	0.0222255	0.0909857	0.0646112	RARB/MSX2/SMAD3/HOXB3/PROX1/CEBPB/FGFR1/NR2E1	8
GO:1901701	cellular response to oxygen-containing compound	5/41	79/1961	0.0224399	0.0915059	0.0649806	RARB/MSX2/CEBPB/VDR/PCK1	5
GO:0007369	gastrulation	3/41	30/1961	0.0232877	0.0942299	0.066915	UGDH/SMAD3/FGFR1	3
GO:0007548	sex differentiation	3/41	30/1961	0.0232877	0.0942299	0.066915	KIT/CEBPB/FZD4	3
GO:0043207	response to external biotic stimulus	5/41	80/1961	0.0235713	0.0946464	0.0672107	SMAD3/CEBPB/SAMHD1/COCH/PCK1	5
GO:0051707	response to other organism	5/41	80/1961	0.0235713	0.0946464	0.0672107	SMAD3/CEBPB/SAMHD1/COCH/PCK1	5
GO:0045934	negative regulation of nucleobase-containing compound metabolic process	8/41	174/1961	0.0244429	0.0967422	0.068699	RARB/MSX2/SMAD3/HOXB3/PROX1/CEBPB/FGFR1/NR2E1	8
GO:0015698	inorganic anion transport	2/41	12/1961	0.024659	0.0967422	0.068699	CEBPB/FGFR1	2
GO:0048469	cell maturation	2/41	12/1961	0.024659	0.0967422	0.068699	HOXA5/FGFR1	2
GO:0060986	endocrine hormone secretion	2/41	12/1961	0.024659	0.0967422	0.068699	FZD4/FGFR1	2
GO:0070306	lens fiber cell differentiation	2/41	12/1961	0.024659	0.0967422	0.068699	SMAD3/PROX1	2
GO:0009607	response to biotic stimulus	5/41	81/1961	0.0247394	0.0967422	0.068699	SMAD3/CEBPB/SAMHD1/COCH/PCK1	5
GO:1902533	positive regulation of intracellular signal transduction	5/41	81/1961	0.0247394	0.0967422	0.068699	KIT/FGFR3/FZD4/FGFR1/PCK1	5
GO:0043583	ear development	3/41	31/1961	0.0254141	0.0986443	0.0700497	RARB/PROX1/FGFR1	3
GO:0060560	developmental growth involved in morphogenesis	3/41	31/1961	0.0254141	0.0986443	0.0700497	FLRT3/SHH/DRAXIN	3
GO:0002520	immune system development	5/41	82/1961	0.0259447	0.100202	0.0711558	KIT/SMAD3/CEBPB/SAMHD1/HOXA5	5
GO:0010558	negative regulation of macromolecule biosynthetic process	8/41	176/1961	0.0260066	0.100202	0.0711558	RARB/MSX2/SMAD3/HOXB3/PROX1/CEBPB/FGFR1/NR2E1	8
GO:0061061	muscle structure development	5/41	83/1961	0.0271875	0.104368	0.0741144	KIT/RARB/SMAD3/PROX1/FGFR1	5
GO:0051130	positive regulation of cellular component organization	6/41	113/1961	0.0275394	0.105333	0.0747996	MSX2/SMAD3/FLRT3/CEBPB/FZD4/FGFR1	6
GO:0048872	homeostasis of number of cells	3/41	32/1961	0.0276423	0.105342	0.0748062	KIT/SHH/HOXA5	3
GO:0043066	negative regulation of apoptotic process	5/41	84/1961	0.0284682	0.107265	0.0761712	RARB/MSX2/CEBPB/SHH/DRAXIN	5
GO:0003418	growth plate cartilage chondrocyte differentiation	2/41	13/1961	0.0287608	0.107265	0.0761712	COCH/SHH	2
GO:0031348	negative regulation of defense response	2/41	13/1961	0.0287608	0.107265	0.0761712	SMAD3/SAMHD1	2
GO:0043588	skin development	2/41	13/1961	0.0287608	0.107265	0.0761712	MSX2/PTN	2
GO:0050886	endocrine process	2/41	13/1961	0.0287608	0.107265	0.0761712	FZD4/FGFR1	2
GO:0060411	cardiac septum morphogenesis	2/41	13/1961	0.0287608	0.107265	0.0761712	RARB/MSX2	2
GO:0002683	negative regulation of immune system process	3/41	33/1961	0.0299723	0.110602	0.0785412	CEBPB/SAMHD1/HOXA5	3
GO:0050678	regulation of epithelial cell proliferation	3/41	33/1961	0.0299723	0.110602	0.0785412	SMAD3/HOXA5/FGFR1	3
GO:0090092	regulation of transmembrane receptor protein serine/threonine kinase signaling pathway	3/41	33/1961	0.0299723	0.110602	0.0785412	MSX2/SMAD3/SHH	3
GO:0006928	movement of cell or subcellular component	8/41	183/1961	0.032041	0.117409	0.083375	KIT/MSX2/FLRT3/PTN/SHH/DRAXIN/HOXA5/FGFR1	8
GO:0031327	negative regulation of cellular biosynthetic process	8/41	183/1961	0.032041	0.117409	0.083375	RARB/MSX2/SMAD3/HOXB3/PROX1/CEBPB/FGFR1/NR2E1	8
GO:0048588	developmental cell growth	3/41	34/1961	0.0324037	0.117505	0.0834435	FLRT3/SHH/DRAXIN	3
GO:0048608	reproductive structure development	3/41	34/1961	0.0324037	0.117505	0.0834435	KIT/CEBPB/FZD4	3
GO:0061458	reproductive system development	3/41	34/1961	0.0324037	0.117505	0.0834435	KIT/CEBPB/FZD4	3
GO:0009890	negative regulation of biosynthetic process	8/41	184/1961	0.0329767	0.117644	0.0835421	RARB/MSX2/SMAD3/HOXB3/PROX1/CEBPB/FGFR1/NR2E1	8
GO:0003279	cardiac septum development	2/41	14/1961	0.0331155	0.117644	0.0835421	RARB/MSX2	2
GO:0035567	non-canonical Wnt signaling pathway	2/41	14/1961	0.0331155	0.117644	0.0835421	DAAM2/FZD4	2
GO:0042133	neurotransmitter metabolic process	2/41	14/1961	0.0331155	0.117644	0.0835421	SMAD3/PCK1	2
GO:0048754	branching morphogenesis of an epithelial tube	2/41	14/1961	0.0331155	0.117644	0.0835421	HOXA5/ETS2	2
GO:0061053	somite development	2/41	14/1961	0.0331155	0.117644	0.0835421	SMAD3/PTN	2
GO:1901700	response to oxygen-containing compound	6/41	118/1961	0.0332348	0.117669	0.0835597	RARB/MSX2/CEBPB/VDR/SHH/PCK1	6
GO:0016049	cell growth	4/41	60/1961	0.0344645	0.121204	0.0860701	SMAD3/FLRT3/SHH/DRAXIN	4
GO:0050776	regulation of immune response	4/41	60/1961	0.0344645	0.121204	0.0860701	KIT/SMAD3/SAMHD1/COCH	4
GO:0008284	positive regulation of cell proliferation	5/41	89/1961	0.0354518	0.124259	0.0882394	KIT/PTN/FGFR3/FGFR1/FGFR2	5
GO:0018108	peptidyl-tyrosine phosphorylation	4/41	61/1961	0.0363349	0.126671	0.0899522	KIT/FGFR3/FGFR1/FGFR2	4
GO:0048762	mesenchymal cell differentiation	3/41	36/1961	0.037569	0.126671	0.0899522	MSX2/SMAD3/FGFR1	3
GO:0001707	mesoderm formation	2/41	15/1961	0.0377112	0.126671	0.0899522	SMAD3/FGFR1	2
GO:0001708	cell fate specification	2/41	15/1961	0.0377112	0.126671	0.0899522	SHH/FGFR1	2
GO:0003413	chondrocyte differentiation involved in endochondral bone morphogenesis	2/41	15/1961	0.0377112	0.126671	0.0899522	COCH/SHH	2
GO:0009913	epidermal cell differentiation	2/41	15/1961	0.0377112	0.126671	0.0899522	MSX2/FGFR1	2
GO:0030510	regulation of BMP signaling pathway	2/41	15/1961	0.0377112	0.126671	0.0899522	MSX2/SHH	2
GO:0032330	regulation of chondrocyte differentiation	2/41	15/1961	0.0377112	0.126671	0.0899522	RARB/SMAD3	2
GO:0035264	multicellular organism growth	2/41	15/1961	0.0377112	0.126671	0.0899522	RARB/HOXA5	2
GO:0043524	negative regulation of neuron apoptotic process	2/41	15/1961	0.0377112	0.126671	0.0899522	CEBPB/DRAXIN	2
GO:0045778	positive regulation of ossification	2/41	15/1961	0.0377112	0.126671	0.0899522	MSX2/CEBPB	2
GO:0046425	regulation of JAK-STAT cascade	2/41	15/1961	0.0377112	0.126671	0.0899522	KIT/FGFR3	2
GO:1904892	regulation of STAT cascade	2/41	15/1961	0.0377112	0.126671	0.0899522	KIT/FGFR3	2
GO:0007600	sensory perception	4/41	62/1961	0.0382637	0.127164	0.0903024	KIT/COCH/FZD4/FGFR1	4
GO:0018212	peptidyl-tyrosine modification	4/41	62/1961	0.0382637	0.127164	0.0903024	KIT/FGFR3/FGFR1/FGFR2	4
GO:0048514	blood vessel morphogenesis	4/41	62/1961	0.0382637	0.127164	0.0903024	FZD4/HOXA5/ETS2/FGFR1	4
GO:0007267	cell-cell signaling	7/41	155/1961	0.0383914	0.127164	0.0903024	DAAM2/SHH/FZD4/DRAXIN/TSKU/HOXA5/FGFR1	7
GO:0065008	regulation of biological quality	13/41	378/1961	0.0384647	0.127164	0.0903024	KIT/DIO2/SMAD3/FLRT3/CEBPB/KCNT1/SHH/FZD4/DRAXIN/HOXA5/FGFR1/FGA/PCK1	13
GO:0051960	regulation of nervous system development	5/41	92/1961	0.0401161	0.132207	0.0938832	FLRT3/DAAM2/FZD4/DRAXIN/FGFR1	5
GO:0001568	blood vessel development	4/41	64/1961	0.0422971	0.136325	0.0968078	FZD4/HOXA5/ETS2/FGFR1	4
GO:0016477	cell migration	6/41	125/1961	0.0424408	0.136325	0.0968078	KIT/MSX2/FLRT3/PTN/HOXA5/FGFR1	6
GO:0003206	cardiac chamber morphogenesis	2/41	16/1961	0.0425365	0.136325	0.0968078	RARB/MSX2	2
GO:0010632	regulation of epithelial cell migration	2/41	16/1961	0.0425365	0.136325	0.0968078	PTN/FGFR1	2
GO:0043542	endothelial cell migration	2/41	16/1961	0.0425365	0.136325	0.0968078	PTN/FGFR1	2
GO:0048332	mesoderm morphogenesis	2/41	16/1961	0.0425365	0.136325	0.0968078	SMAD3/FGFR1	2
GO:0051091	positive regulation of DNA-binding transcription factor activity	2/41	16/1961	0.0425365	0.136325	0.0968078	KIT/FZD4	2
GO:0055007	cardiac muscle cell differentiation	2/41	16/1961	0.0425365	0.136325	0.0968078	RARB/PROX1	2
GO:0060042	retina morphogenesis in camera-type eye	2/41	16/1961	0.0425365	0.136325	0.0968078	PROX1/SHH	2
GO:0003007	heart morphogenesis	3/41	38/1961	0.0431336	0.137398	0.0975699	RARB/MSX2/SMAD3	3
GO:0030099	myeloid cell differentiation	3/41	38/1961	0.0431336	0.137398	0.0975699	KIT/CEBPB/HOXA5	3
GO:0006820	anion transport	3/41	39/1961	0.0460637	0.14611	0.103756	CEBPB/FGFR1/PCK1	3
GO:0008285	negative regulation of cell proliferation	4/41	66/1961	0.0465655	0.14611	0.103756	RARB/MSX2/SMAD3/CEBPB	4
GO:0016055	Wnt signaling pathway	4/41	66/1961	0.0465655	0.14611	0.103756	DAAM2/FZD4/DRAXIN/TSKU	4
GO:0043408	regulation of MAPK cascade	4/41	66/1961	0.0465655	0.14611	0.103756	KIT/FGFR3/FZD4/FGFR1	4
GO:0198738	cell-cell signaling by wnt	4/41	66/1961	0.0465655	0.14611	0.103756	DAAM2/FZD4/DRAXIN/TSKU	4
GO:0010629	negative regulation of gene expression	8/41	197/1961	0.0469223	0.14679	0.104239	RARB/MSX2/SMAD3/HOXB3/PROX1/CEBPB/FGFR1/NR2E1	8
GO:0002573	myeloid leukocyte differentiation	2/41	17/1961	0.0475803	0.147527	0.104763	KIT/CEBPB	2
GO:0003205	cardiac chamber development	2/41	17/1961	0.0475803	0.147527	0.104763	RARB/MSX2	2
GO:0008544	epidermis development	2/41	17/1961	0.0475803	0.147527	0.104763	MSX2/FGFR1	2
GO:0000003	reproduction	5/41	97/1961	0.0486997	0.15011	0.106597	KIT/MSX2/CEBPB/FZD4/PCK1	5
GO:0022414	reproductive process	5/41	97/1961	0.0486997	0.15011	0.106597	KIT/MSX2/CEBPB/FZD4/PCK1	5
GO:0001667	ameboidal-type cell migration	3/41	40/1961	0.0490911	0.150872	0.107138	KIT/PTN/FGFR1	3
GO:0050877	nervous system process	5/41	98/1961	0.0505393	0.154869	0.109976	KIT/PTN/COCH/FZD4/FGFR1	5
GO:0048870	cell motility	6/41	131/1961	0.0515237	0.155966	0.110755	KIT/MSX2/FLRT3/PTN/HOXA5/FGFR1	6
GO:0007610	behavior	3/41	41/1961	0.0522149	0.155966	0.110755	PTN/FZD4/PCK1	3
GO:0030111	regulation of Wnt signaling pathway	3/41	41/1961	0.0522149	0.155966	0.110755	DAAM2/DRAXIN/TSKU	3
GO:0071900	regulation of protein serine/threonine kinase activity	3/41	41/1961	0.0522149	0.155966	0.110755	KIT/FZD4/FGFR1	3
GO:0007259	JAK-STAT cascade	2/41	18/1961	0.0528318	0.155966	0.110755	KIT/FGFR3	2
GO:0030323	respiratory tube development	2/41	18/1961	0.0528318	0.155966	0.110755	HOXA5/FGFR1	2
GO:0030324	lung development	2/41	18/1961	0.0528318	0.155966	0.110755	HOXA5/FGFR1	2
GO:0032496	response to lipopolysaccharide	2/41	18/1961	0.0528318	0.155966	0.110755	CEBPB/PCK1	2
GO:0061351	neural precursor cell proliferation	2/41	18/1961	0.0528318	0.155966	0.110755	SHH/FGFR1	2
GO:0070374	positive regulation of ERK1 and ERK2 cascade	2/41	18/1961	0.0528318	0.155966	0.110755	KIT/FGFR3	2
GO:0071695	anatomical structure maturation	2/41	18/1961	0.0528318	0.155966	0.110755	MSX2/HOXA5	2
GO:0097696	STAT cascade	2/41	18/1961	0.0528318	0.155966	0.110755	KIT/FGFR3	2
GO:1901215	negative regulation of neuron death	2/41	18/1961	0.0528318	0.155966	0.110755	CEBPB/DRAXIN	2
GO:0051674	localization of cell	6/41	132/1961	0.0531471	0.156456	0.111103	KIT/MSX2/FLRT3/PTN/HOXA5/FGFR1	6
GO:0022603	regulation of anatomical structure morphogenesis	5/41	100/1961	0.0543422	0.159526	0.113283	KIT/FZD4/DRAXIN/HOXA5/FGFR1	5
GO:0060070	canonical Wnt signaling pathway	3/41	42/1961	0.0554338	0.162275	0.115236	DAAM2/FZD4/DRAXIN	3
GO:0003008	system process	7/41	168/1961	0.0556608	0.16246	0.115367	KIT/PTN/COCH/FZD4/HOXA5/FGFR1/PCK1	7
GO:0098609	cell-cell adhesion	4/41	70/1961	0.055807	0.16246	0.115367	KIT/FLRT3/CEBPB/CDH20	4
GO:0051704	multi-organism process	6/41	135/1961	0.0582073	0.166425	0.118183	KIT/SMAD3/CEBPB/SAMHD1/COCH/PCK1	6
GO:0000165	MAPK cascade	4/41	71/1961	0.0582636	0.166425	0.118183	KIT/FGFR3/FZD4/FGFR1	4
GO:0007498	mesoderm development	2/41	19/1961	0.0582807	0.166425	0.118183	SMAD3/FGFR1	2
GO:0030218	erythrocyte differentiation	2/41	19/1961	0.0582807	0.166425	0.118183	KIT/HOXA5	2
GO:0030522	intracellular receptor signaling pathway	2/41	19/1961	0.0582807	0.166425	0.118183	RARB/VDR	2
GO:0035051	cardiocyte differentiation	2/41	19/1961	0.0582807	0.166425	0.118183	RARB/PROX1	2
GO:0042472	inner ear morphogenesis	2/41	19/1961	0.0582807	0.166425	0.118183	PROX1/FGFR1	2
GO:0007411	axon guidance	3/41	44/1961	0.0621524	0.174895	0.124197	FLRT3/SHH/DRAXIN	3
GO:0042110	T cell activation	3/41	44/1961	0.0621524	0.174895	0.124197	KIT/SMAD3/CEBPB	3
GO:0045860	positive regulation of protein kinase activity	3/41	44/1961	0.0621524	0.174895	0.124197	KIT/FZD4/FGFR1	3
GO:0097485	neuron projection guidance	3/41	44/1961	0.0621524	0.174895	0.124197	FLRT3/SHH/DRAXIN	3
GO:0007409	axonogenesis	4/41	73/1961	0.0633511	0.174895	0.124197	FLRT3/SHH/DRAXIN/TSKU	4
GO:0023014	signal transduction by protein phosphorylation	4/41	73/1961	0.0633511	0.174895	0.124197	KIT/FGFR3/FZD4/FGFR1	4
GO:0001666	response to hypoxia	2/41	20/1961	0.0639167	0.174895	0.124197	SMAD3/PCK1	2
GO:0010001	glial cell differentiation	2/41	20/1961	0.0639167	0.174895	0.124197	DAAM2/SHH	2
GO:0021537	telencephalon development	2/41	20/1961	0.0639167	0.174895	0.124197	RARB/TSKU	2
GO:0031099	regeneration	2/41	20/1961	0.0639167	0.174895	0.124197	RARB/CEBPB	2
GO:0031669	cellular response to nutrient levels	2/41	20/1961	0.0639167	0.174895	0.124197	VDR/PCK1	2
GO:0034101	erythrocyte homeostasis	2/41	20/1961	0.0639167	0.174895	0.124197	KIT/HOXA5	2
GO:0036293	response to decreased oxygen levels	2/41	20/1961	0.0639167	0.174895	0.124197	SMAD3/PCK1	2
GO:0042471	ear morphogenesis	2/41	20/1961	0.0639167	0.174895	0.124197	PROX1/FGFR1	2
GO:0045088	regulation of innate immune response	2/41	20/1961	0.0639167	0.174895	0.124197	SAMHD1/COCH	2
GO:0045637	regulation of myeloid cell differentiation	2/41	20/1961	0.0639167	0.174895	0.124197	CEBPB/HOXA5	2
GO:0045165	cell fate commitment	3/41	45/1961	0.0656496	0.179169	0.127232	CEBPB/SHH/FGFR1	3
GO:0001775	cell activation	4/41	75/1961	0.0686692	0.186898	0.132721	KIT/SMAD3/CEBPB/FGA	4
GO:0032270	positive regulation of cellular protein metabolic process	6/41	141/1961	0.0691903	0.186898	0.132721	KIT/SMAD3/CEBPB/FGFR3/FZD4/FGFR1	6
GO:0007178	transmembrane receptor protein serine/threonine kinase signaling pathway	3/41	46/1961	0.0692368	0.186898	0.132721	MSX2/SMAD3/SHH	3
GO:0001704	formation of primary germ layer	2/41	21/1961	0.0697301	0.186898	0.132721	SMAD3/FGFR1	2
GO:0002237	response to molecule of bacterial origin	2/41	21/1961	0.0697301	0.186898	0.132721	CEBPB/PCK1	2
GO:0035270	endocrine system development	2/41	21/1961	0.0697301	0.186898	0.132721	SMAD3/HOXA5	2
GO:0043523	regulation of neuron apoptotic process	2/41	21/1961	0.0697301	0.186898	0.132721	CEBPB/DRAXIN	2
GO:0044089	positive regulation of cellular component biogenesis	3/41	47/1961	0.0729127	0.194434	0.138072	SMAD3/FLRT3/CEBPB	3
GO:0051962	positive regulation of nervous system development	3/41	47/1961	0.0729127	0.194434	0.138072	FLRT3/FZD4/FGFR1	3
GO:0009892	negative regulation of metabolic process	10/41	293/1961	0.0736767	0.195915	0.139124	RARB/MSX2/SMAD3/HOXB3/PROX1/CEBPB/PI15/FGFR1/NR2E1/PCK1	10
GO:0061564	axon development	4/41	77/1961	0.0742156	0.195915	0.139124	FLRT3/SHH/DRAXIN/TSKU	4
GO:0007155	cell adhesion	6/41	144/1961	0.0751153	0.195915	0.139124	KIT/FLRT3/CEBPB/CDH20/FZD4/CNTNAP5	6
GO:0022610	biological adhesion	6/41	144/1961	0.0751153	0.195915	0.139124	KIT/FLRT3/CEBPB/CDH20/FZD4/CNTNAP5	6
GO:0051172	negative regulation of nitrogen compound metabolic process	9/41	255/1961	0.0751245	0.195915	0.139124	RARB/MSX2/SMAD3/HOXB3/PROX1/CEBPB/PI15/FGFR1/NR2E1	9
GO:0002088	lens development in camera-type eye	2/41	22/1961	0.0757115	0.195915	0.139124	SMAD3/PROX1	2
GO:0002262	myeloid cell homeostasis	2/41	22/1961	0.0757115	0.195915	0.139124	KIT/HOXA5	2
GO:0007281	germ cell development	2/41	22/1961	0.0757115	0.195915	0.139124	KIT/PCK1	2
GO:0030178	negative regulation of Wnt signaling pathway	2/41	22/1961	0.0757115	0.195915	0.139124	DRAXIN/TSKU	2
GO:0031214	biomineral tissue development	2/41	22/1961	0.0757115	0.195915	0.139124	CEBPB/PTN	2
GO:0045216	cell-cell junction organization	2/41	22/1961	0.0757115	0.195915	0.139124	SMAD3/CDH20	2
GO:0070482	response to oxygen levels	2/41	22/1961	0.0757115	0.195915	0.139124	SMAD3/PCK1	2
GO:0043549	regulation of kinase activity	4/41	78/1961	0.0770735	0.198948	0.141278	KIT/FGFR3/FZD4/FGFR1	4
GO:0043085	positive regulation of catalytic activity	5/41	111/1961	0.0782153	0.200906	0.142668	KIT/SMAD3/FGFR3/FZD4/FGFR1	5
GO:0080134	regulation of response to stress	5/41	111/1961	0.0782153	0.200906	0.142668	SMAD3/CEBPB/SAMHD1/COCH/FZD4	5
GO:0018193	peptidyl-amino acid modification	6/41	147/1961	0.0813296	0.205217	0.14573	KIT/CEBPB/FGFR3/SGK1/FGFR1/FGFR2	6
GO:0016202	regulation of striated muscle tissue development	2/41	23/1961	0.0818518	0.205217	0.14573	SMAD3/FGFR1	2
GO:0021953	central nervous system neuron differentiation	2/41	23/1961	0.0818518	0.205217	0.14573	DRAXIN/TSKU	2
GO:0031668	cellular response to extracellular stimulus	2/41	23/1961	0.0818518	0.205217	0.14573	VDR/PCK1	2
GO:0048634	regulation of muscle organ development	2/41	23/1961	0.0818518	0.205217	0.14573	SMAD3/FGFR1	2
GO:0050731	positive regulation of peptidyl-tyrosine phosphorylation	2/41	23/1961	0.0818518	0.205217	0.14573	KIT/FGFR3	2
GO:0051402	neuron apoptotic process	2/41	23/1961	0.0818518	0.205217	0.14573	CEBPB/DRAXIN	2
GO:0061035	regulation of cartilage development	2/41	23/1961	0.0818518	0.205217	0.14573	RARB/SMAD3	2
GO:1901342	regulation of vasculature development	2/41	23/1961	0.0818518	0.205217	0.14573	KIT/HOXA5	2
GO:1901861	regulation of muscle tissue development	2/41	23/1961	0.0818518	0.205217	0.14573	SMAD3/FGFR1	2
GO:0048667	cell morphogenesis involved in neuron differentiation	4/41	80/1961	0.0829566	0.206348	0.146533	FLRT3/SHH/DRAXIN/TSKU	4
GO:0055086	nucleobase-containing small molecule metabolic process	4/41	80/1961	0.0829566	0.206348	0.146533	UGDH/SAMHD1/XDH/PCK1	4
GO:0006952	defense response	5/41	113/1961	0.0830906	0.206348	0.146533	KIT/SMAD3/CEBPB/SAMHD1/COCH	5
GO:0031401	positive regulation of protein modification process	5/41	113/1961	0.0830906	0.206348	0.146533	KIT/CEBPB/FGFR3/FZD4/FGFR1	5
GO:0051247	positive regulation of protein metabolic process	6/41	149/1961	0.0856327	0.212159	0.150659	KIT/SMAD3/CEBPB/FGFR3/FZD4/FGFR1	6
GO:0042063	gliogenesis	2/41	24/1961	0.0881419	0.216633	0.153836	DAAM2/SHH	2
GO:1990138	neuron projection extension	2/41	24/1961	0.0881419	0.216633	0.153836	FLRT3/DRAXIN	2
GO:0001525	angiogenesis	3/41	51/1961	0.0884721	0.216633	0.153836	HOXA5/ETS2/FGFR1	3
GO:0010817	regulation of hormone levels	3/41	51/1961	0.0884721	0.216633	0.153836	DIO2/FZD4/FGFR1	3
GO:0022604	regulation of cell morphogenesis	3/41	51/1961	0.0884721	0.216633	0.153836	KIT/FZD4/DRAXIN	3
GO:1905114	cell surface receptor signaling pathway involved in cell-cell signaling	4/41	82/1961	0.0890596	0.217563	0.154497	DAAM2/FZD4/DRAXIN/TSKU	4
GO:0050767	regulation of neurogenesis	4/41	83/1961	0.0921924	0.224044	0.159099	DAAM2/FZD4/DRAXIN/FGFR1	4
GO:0010975	regulation of neuron projection development	3/41	52/1961	0.0925679	0.224044	0.159099	FZD4/DRAXIN/FGFR1	3
GO:0032504	multicellular organism reproduction	3/41	52/1961	0.0925679	0.224044	0.159099	KIT/FZD4/PCK1	3
GO:0048609	multicellular organismal reproductive process	3/41	52/1961	0.0925679	0.224044	0.159099	KIT/FZD4/PCK1	3
GO:0002440	production of molecular mediator of immune response	2/41	25/1961	0.0945733	0.226285	0.160691	KIT/SAMHD1	2
GO:0006261	DNA-dependent DNA replication	2/41	25/1961	0.0945733	0.226285	0.160691	SAMHD1/FGFR1	2
GO:0030308	negative regulation of cell growth	2/41	25/1961	0.0945733	0.226285	0.160691	SMAD3/DRAXIN	2
GO:0032103	positive regulation of response to external stimulus	2/41	25/1961	0.0945733	0.226285	0.160691	CEBPB/FGFR1	2
GO:0060326	cell chemotaxis	2/41	25/1961	0.0945733	0.226285	0.160691	KIT/FGFR1	2
GO:0001817	regulation of cytokine production	3/41	53/1961	0.0967427	0.230948	0.164002	SMAD3/CEBPB/FGFR1	3
GO:0031324	negative regulation of cellular metabolic process	9/41	270/1961	0.100016	0.236063	0.167634	RARB/MSX2/SMAD3/HOXB3/PROX1/CEBPB/PI15/FGFR1/NR2E1	9
GO:0006950	response to stress	11/41	351/1961	0.100246	0.236063	0.167634	KIT/RARB/MSX2/SMAD3/FLRT3/CEBPB/SAMHD1/COCH/FZD4/FGA/PCK1	11
GO:0009617	response to bacterium	3/41	54/1961	0.100995	0.236063	0.167634	CEBPB/COCH/PCK1	3
GO:0098542	defense response to other organism	3/41	54/1961	0.100995	0.236063	0.167634	CEBPB/SAMHD1/COCH	3
GO:0007162	negative regulation of cell adhesion	2/41	26/1961	0.101138	0.236063	0.167634	CEBPB/FZD4	2
GO:0010976	positive regulation of neuron projection development	2/41	26/1961	0.101138	0.236063	0.167634	FZD4/FGFR1	2
GO:0030509	BMP signaling pathway	2/41	26/1961	0.101138	0.236063	0.167634	MSX2/SHH	2
GO:0031349	positive regulation of defense response	2/41	26/1961	0.101138	0.236063	0.167634	CEBPB/COCH	2
GO:0042445	hormone metabolic process	2/41	26/1961	0.101138	0.236063	0.167634	DIO2/FGFR1	2
GO:1901214	regulation of neuron death	2/41	26/1961	0.101138	0.236063	0.167634	CEBPB/DRAXIN	2
GO:0044283	small molecule biosynthetic process	4/41	86/1961	0.101909	0.237335	0.168537	UGDH/SAMHD1/XDH/PCK1	4
GO:0042692	muscle cell differentiation	3/41	55/1961	0.105323	0.244741	0.173796	KIT/RARB/PROX1	3
GO:0010605	negative regulation of macromolecule metabolic process	9/41	274/1961	0.107407	0.248358	0.176365	RARB/MSX2/SMAD3/HOXB3/PROX1/CEBPB/PI15/FGFR1/NR2E1	9
GO:0001505	regulation of neurotransmitter levels	2/41	27/1961	0.107827	0.248358	0.176365	SMAD3/PCK1	2
GO:0070372	regulation of ERK1 and ERK2 cascade	2/41	27/1961	0.107827	0.248358	0.176365	KIT/FGFR3	2
GO:0071496	cellular response to external stimulus	2/41	27/1961	0.107827	0.248358	0.176365	VDR/PCK1	2
GO:0051128	regulation of cellular component organization	8/41	235/1961	0.108482	0.249149	0.176927	KIT/MSX2/SMAD3/FLRT3/CEBPB/FZD4/DRAXIN/FGFR1	8
GO:0051338	regulation of transferase activity	4/41	88/1961	0.108646	0.249149	0.176927	KIT/FGFR3/FZD4/FGFR1	4
GO:0006954	inflammatory response	3/41	56/1961	0.109724	0.250525	0.177904	KIT/SMAD3/CEBPB	3
GO:0046649	lymphocyte activation	3/41	56/1961	0.109724	0.250525	0.177904	KIT/SMAD3/CEBPB	3
GO:0045926	negative regulation of growth	2/41	28/1961	0.114634	0.259474	0.184259	SMAD3/DRAXIN	2
GO:0070997	neuron death	2/41	28/1961	0.114634	0.259474	0.184259	CEBPB/DRAXIN	2
GO:0090068	positive regulation of cell cycle process	2/41	28/1961	0.114634	0.259474	0.184259	MSX2/FGFR1	2
GO:1903706	regulation of hemopoiesis	2/41	28/1961	0.114634	0.259474	0.184259	CEBPB/HOXA5	2
GO:0051345	positive regulation of hydrolase activity	3/41	58/1961	0.118741	0.268191	0.190449	SMAD3/FGFR3/FGFR1	3
GO:0031667	response to nutrient levels	2/41	29/1961	0.12155	0.271031	0.192466	VDR/PCK1	2
GO:0046879	hormone secretion	2/41	29/1961	0.12155	0.271031	0.192466	FZD4/FGFR1	2
GO:0048871	multicellular organismal homeostasis	2/41	29/1961	0.12155	0.271031	0.192466	CEBPB/SHH	2
GO:0050730	regulation of peptidyl-tyrosine phosphorylation	2/41	29/1961	0.12155	0.271031	0.192466	KIT/FGFR3	2
GO:0070371	ERK1 and ERK2 cascade	2/41	29/1961	0.12155	0.271031	0.192466	KIT/FGFR3	2
GO:0071773	cellular response to BMP stimulus	2/41	29/1961	0.12155	0.271031	0.192466	MSX2/SHH	2
GO:0042592	homeostatic process	6/41	164/1961	0.121923	0.271286	0.192647	KIT/SMAD3/CEBPB/SHH/HOXA5/PCK1	6
GO:1901615	organic hydroxy compound metabolic process	3/41	59/1961	0.123353	0.273885	0.194493	DIO2/FGFR1/PCK1	3
GO:0009914	hormone transport	2/41	30/1961	0.128569	0.283068	0.201014	FZD4/FGFR1	2
GO:0048863	stem cell differentiation	2/41	30/1961	0.128569	0.283068	0.201014	KIT/MSX2	2
GO:0050768	negative regulation of neurogenesis	2/41	30/1961	0.128569	0.283068	0.201014	DAAM2/DRAXIN	2
GO:0071772	response to BMP	2/41	30/1961	0.128569	0.283068	0.201014	MSX2/SHH	2
GO:0001934	positive regulation of protein phosphorylation	4/41	94/1961	0.130044	0.285715	0.202894	KIT/FGFR3/FZD4/FGFR1	4
GO:0051961	negative regulation of nervous system development	2/41	31/1961	0.135683	0.29686	0.210808	DAAM2/DRAXIN	2
GO:0098742	cell-cell adhesion via plasma-membrane adhesion molecules	2/41	31/1961	0.135683	0.29686	0.210808	FLRT3/CDH20	2
GO:0009991	response to extracellular stimulus	2/41	32/1961	0.142886	0.310673	0.220617	VDR/PCK1	2
GO:0050727	regulation of inflammatory response	2/41	32/1961	0.142886	0.310673	0.220617	SMAD3/CEBPB	2
GO:0060828	regulation of canonical Wnt signaling pathway	2/41	32/1961	0.142886	0.310673	0.220617	DAAM2/DRAXIN	2
GO:0048585	negative regulation of response to stimulus	5/41	134/1961	0.143704	0.311805	0.221421	SMAD3/SAMHD1/SHH/DRAXIN/TSKU	5
GO:0002376	immune system process	6/41	173/1961	0.14696	0.318211	0.225969	KIT/SMAD3/CEBPB/SAMHD1/COCH/HOXA5	6
GO:0045321	leukocyte activation	3/41	64/1961	0.147372	0.318444	0.226135	KIT/SMAD3/CEBPB	3
GO:0009968	negative regulation of signal transduction	4/41	99/1961	0.149148	0.320302	0.227454	SAMHD1/SHH/DRAXIN/TSKU	4
GO:0042327	positive regulation of phosphorylation	4/41	99/1961	0.149148	0.320302	0.227454	KIT/FGFR3/FZD4/FGFR1	4
GO:0060284	regulation of cell development	4/41	99/1961	0.149148	0.320302	0.227454	DAAM2/FZD4/DRAXIN/FGFR1	4
GO:0045666	positive regulation of neuron differentiation	2/41	33/1961	0.150171	0.321838	0.228545	FZD4/FGFR1	2
GO:0031344	regulation of cell projection organization	3/41	65/1961	0.152354	0.325188	0.230924	FZD4/DRAXIN/FGFR1	3
GO:0120035	regulation of plasma membrane bounded cell projection organization	3/41	65/1961	0.152354	0.325188	0.230924	FZD4/DRAXIN/FGFR1	3
GO:0044093	positive regulation of molecular function	5/41	137/1961	0.15367	0.327329	0.232444	KIT/SMAD3/FGFR3/FZD4/FGFR1	5
GO:0006955	immune response	4/41	101/1961	0.15709	0.332848	0.236363	KIT/SMAD3/SAMHD1/COCH	4
GO:0032101	regulation of response to external stimulus	3/41	66/1961	0.157392	0.332848	0.236363	SMAD3/CEBPB/FGFR1	3
GO:0010721	negative regulation of cell development	2/41	34/1961	0.157531	0.332848	0.236363	DAAM2/DRAXIN	2
GO:0051098	regulation of binding	2/41	34/1961	0.157531	0.332848	0.236363	MSX2/SMAD3	2
GO:0031346	positive regulation of cell projection organization	2/41	35/1961	0.164961	0.347845	0.247014	FZD4/FGFR1	2

## Sheet: LMH_RA_4h_GO_MF
ID	Description	GeneRatio	BgRatio	pvalue	p.adjust	qvalue	geneID	Count
GO:0003700	DNA-binding transcription factor activity	15/39	167/1813	5.58215e-07	9.26637e-05	7.22742e-05	HOXB4/RARB/MSX2/GATA5/SMAD3/HOXA3/HOXB3/CEBPB/HOXA4/ESR1/VDR/PLAG1/HOXA5/ETS2/NR2E1	15
GO:0043565	sequence-specific DNA binding	15/39	200/1813	5.9339e-06	0.000449872	0.000350883	HOXB4/RARB/MSX2/GATA5/SMAD3/HOXA3/HOXB3/CEBPB/HOXA4/ESR1/VDR/HOXA5/ETS2/NR2E1/PCK1	15
GO:0140110	transcription regulator activity	15/39	205/1813	8.13021e-06	0.000449872	0.000350883	HOXB4/RARB/MSX2/GATA5/SMAD3/HOXA3/HOXB3/CEBPB/HOXA4/ESR1/VDR/PLAG1/HOXA5/ETS2/NR2E1	15
GO:0000977	RNA polymerase II regulatory region sequence-specific DNA binding	11/39	122/1813	2.72963e-05	0.000980423	0.000764693	HOXB4/RARB/MSX2/GATA5/SMAD3/HOXA3/HOXB3/CEBPB/HOXA4/HOXA5/NR2E1	11
GO:0001012	RNA polymerase II regulatory region DNA binding	11/39	123/1813	2.95308e-05	0.000980423	0.000764693	HOXB4/RARB/MSX2/GATA5/SMAD3/HOXA3/HOXB3/CEBPB/HOXA4/HOXA5/NR2E1	11
GO:0000976	transcription regulatory region sequence-specific DNA binding	11/39	131/1813	5.39067e-05	0.00141073	0.00110032	HOXB4/RARB/MSX2/GATA5/SMAD3/HOXA3/HOXB3/CEBPB/HOXA4/HOXA5/NR2E1	11
GO:0000981	DNA-binding transcription factor activity, RNA polymerase II-specific	10/39	109/1813	5.94888e-05	0.00141073	0.00110032	HOXB4/RARB/MSX2/GATA5/SMAD3/CEBPB/HOXA4/VDR/HOXA5/ETS2	10
GO:1990837	sequence-specific double-stranded DNA binding	11/39	136/1813	7.67264e-05	0.00146036	0.00113902	HOXB4/RARB/MSX2/GATA5/SMAD3/HOXA3/HOXB3/CEBPB/HOXA4/HOXA5/NR2E1	11
GO:0003707	steroid hormone receptor activity	4/39	12/1813	8.01025e-05	0.00146036	0.00113902	RARB/ESR1/VDR/NR2E1	4
GO:0046914	transition metal ion binding	10/39	114/1813	8.79732e-05	0.00146036	0.00113902	RARB/GATA5/SMAD3/SAMHD1/ESR1/VDR/XDH/SHH/NR2E1/PCK1	10
GO:0008270	zinc ion binding	8/39	74/1813	0.000116703	0.00176116	0.00137364	RARB/GATA5/SMAD3/SAMHD1/ESR1/VDR/SHH/NR2E1	8
GO:0003677	DNA binding	18/39	366/1813	0.000195908	0.0023909	0.00186481	HOXB4/RARB/MSX2/GATA5/SMAD3/HOXA3/HOXB3/PROX1/CEBPB/SAMHD1/HOXA4/ESR1/VDR/PLAG1/HOXA5/ETS2/NR2E1/PCK1	18
GO:0001067	regulatory region nucleic acid binding	11/39	151/1813	0.000201642	0.0023909	0.00186481	HOXB4/RARB/MSX2/GATA5/SMAD3/HOXA3/HOXB3/CEBPB/HOXA4/HOXA5/NR2E1	11
GO:0044212	transcription regulatory region DNA binding	11/39	151/1813	0.000201642	0.0023909	0.00186481	HOXB4/RARB/MSX2/GATA5/SMAD3/HOXA3/HOXB3/CEBPB/HOXA4/HOXA5/NR2E1	11
GO:0060089	molecular transducer activity	10/39	127/1813	0.00022144	0.0024506	0.00191137	KIT/RARB/SMAD3/FGFR3/ESR1/VDR/FZD4/FGFR1/NR2E1/FGFR2	10
GO:0003690	double-stranded DNA binding	11/39	157/1813	0.000286744	0.00297497	0.00232037	HOXB4/RARB/MSX2/GATA5/SMAD3/HOXA3/HOXB3/CEBPB/HOXA4/HOXA5/NR2E1	11
GO:0038023	signaling receptor activity	9/39	124/1813	0.000897953	0.00876825	0.0068389	KIT/RARB/FGFR3/ESR1/VDR/FZD4/FGFR1/NR2E1/FGFR2	9
GO:0004714	transmembrane receptor protein tyrosine kinase activity	4/39	22/1813	0.0010132	0.00934392	0.0072879	KIT/FGFR3/FGFR1/FGFR2	4
GO:0019199	transmembrane receptor protein kinase activity	4/39	28/1813	0.00258374	0.0225737	0.0176066	KIT/FGFR3/FGFR1/FGFR2	4
GO:0001228	DNA-binding transcription activator activity, RNA polymerase II-specific	5/39	49/1813	0.00337608	0.0275597	0.0214955	HOXB4/SMAD3/CEBPB/HOXA4/HOXA5	5
GO:0003676	nucleic acid binding	19/39	500/1813	0.0036428	0.0275597	0.0214955	HOXB4/RARB/MSX2/GATA5/SMAD3/HOXA3/HOXB3/PROX1/CEBPB/SAMHD1/HOXA4/ESRP2/ESR1/VDR/PLAG1/HOXA5/ETS2/NR2E1/PCK1	19
GO:0042802	identical protein binding	9/39	151/1813	0.00365249	0.0275597	0.0214955	KIT/SMAD3/FLRT3/CEBPB/SAMHD1/FGFR3/CDH20/FZD4/FGFR1	9
GO:0042803	protein homodimerization activity	7/39	102/1813	0.00502319	0.0362543	0.028277	KIT/SMAD3/FLRT3/CEBPB/CDH20/FZD4/FGFR1	7
GO:0000978	RNA polymerase II proximal promoter sequence-specific DNA binding	6/39	79/1813	0.00583179	0.038362	0.0299209	GATA5/SMAD3/HOXA3/HOXB3/CEBPB/HOXA5	6
GO:0000987	proximal promoter sequence-specific DNA binding	6/39	79/1813	0.00583179	0.038362	0.0299209	GATA5/SMAD3/HOXA3/HOXB3/CEBPB/HOXA5	6
GO:0033613	activating transcription factor binding	3/39	18/1813	0.0060085	0.038362	0.0299209	HOXB4/SMAD3/HOXA4	3
GO:0004713	protein tyrosine kinase activity	4/39	37/1813	0.00724955	0.0445713	0.0347639	KIT/FGFR3/FGFR1/FGFR2	4
GO:0001158	enhancer sequence-specific DNA binding	3/39	20/1813	0.00814799	0.0466402	0.0363776	GATA5/CEBPB/HOXA5	3
GO:0044389	ubiquitin-like protein ligase binding	3/39	20/1813	0.00814799	0.0466402	0.0363776	SMAD3/CEBPB/FZD4	3
GO:0035326	enhancer binding	3/39	21/1813	0.00936566	0.0518233	0.0404202	GATA5/CEBPB/HOXA5	3
GO:0016773	phosphotransferase activity, alcohol group as acceptor	6/39	91/1813	0.0115572	0.0618868	0.0482693	KIT/FGFR3/SGK1/FGFR1/FGFR2/PCK1	6
GO:0016301	kinase activity	6/39	100/1813	0.0179142	0.09293	0.0724819	KIT/FGFR3/SGK1/FGFR1/FGFR2/PCK1	6
GO:0005496	steroid binding	2/39	11/1813	0.0219452	0.107144	0.0835683	ESR1/VDR	2
GO:0005518	collagen binding	2/39	11/1813	0.0219452	0.107144	0.0835683	SMAD3/COCH	2
GO:0019838	growth factor binding	3/39	29/1813	0.022853	0.108389	0.0845391	FGFR3/FGFR1/FGFR2	3
GO:0019904	protein domain specific binding	4/39	52/1813	0.0235759	0.108711	0.0847906	KIT/FZD4/FGFR1/PCK1	4
GO:0004672	protein kinase activity	5/39	82/1813	0.0287337	0.128913	0.100547	KIT/FGFR3/SGK1/FGFR1/FGFR2	5
GO:0019955	cytokine binding	2/39	13/1813	0.0302909	0.132324	0.103207	KIT/FZD4	2
GO:0008134	transcription factor binding	5/39	84/1813	0.0315057	0.134101	0.104594	HOXB4/RARB/MSX2/SMAD3/HOXA4	5
GO:0016772	transferase activity, transferring phosphorus-containing groups	6/39	116/1813	0.0345836	0.143522	0.111942	KIT/FGFR3/SGK1/FGFR1/FGFR2/PCK1	6
GO:0016614	oxidoreductase activity, acting on CH-OH group of donors	2/39	15/1813	0.0396901	0.160697	0.125337	UGDH/PCK1	2
GO:0046872	metal ion binding	15/39	456/1813	0.0442475	0.172768	0.134753	KIT/RARB/GATA5/SMAD3/SAMHD1/HPX/ESR1/VDR/XDH/SHH/CDH20/PLAG1/NR2E1/FGA/PCK1	15
GO:0031625	ubiquitin protein ligase binding	2/39	16/1813	0.0447532	0.172768	0.134753	SMAD3/FZD4	2
GO:0043169	cation binding	15/39	470/1813	0.0563877	0.212735	0.165925	KIT/RARB/GATA5/SMAD3/SAMHD1/HPX/ESR1/VDR/XDH/SHH/CDH20/PLAG1/NR2E1/FGA/PCK1	15
GO:0004888	transmembrane signaling receptor activity	5/39	100/1813	0.0597922	0.220166	0.171721	KIT/FGFR3/FZD4/FGFR1/FGFR2	5
GO:0046983	protein dimerization activity	7/39	167/1813	0.0610099	0.220166	0.171721	KIT/SMAD3/FLRT3/CEBPB/CDH20/FZD4/FGFR1	7
GO:0008201	heparin binding	2/39	22/1813	0.0794943	0.272258	0.212351	PTN/FGFR1	2
GO:0000166	nucleotide binding	10/39	290/1813	0.0803655	0.272258	0.212351	KIT/UGDH/SAMHD1/FGFR3/SGK1/TUBB6/XDH/FGFR1/FGFR2/PCK1	10
GO:1901265	nucleoside phosphate binding	10/39	290/1813	0.0803655	0.272258	0.212351	KIT/UGDH/SAMHD1/FGFR3/SGK1/TUBB6/XDH/FGFR1/FGFR2/PCK1	10
GO:0036094	small molecule binding	11/39	339/1813	0.0954265	0.316816	0.247104	KIT/UGDH/SAMHD1/FGFR3/SGK1/TUBB6/VDR/XDH/FGFR1/FGFR2/PCK1	11

## Sheet: LMH_RA_4h_KEGG
ID	Description	GeneRatio	BgRatio	pvalue	p.adjust	qvalue	geneID	Count
gga00830	Retinol metabolism	4/76	33/4816	0.00165667	0.0756259	0.0659105	DHRS3/RDH10/CYP26B1/UGT1A1	4
gga04068	FoxO signaling pathway	7/76	119/4816	0.0025141	0.0756259	0.0659105	PRKAA2/SMAD3/SGK1/CDKN1A/MAPK12/FOXO3/PCK1	7
gga04920	Adipocytokine signaling pathway	5/76	63/4816	0.00295261	0.0756259	0.0659105	TNFRSF1B/PRKAA2/ACSL5/PPARA/PCK1	5
gga00564	Glycerophospholipid metabolism	6/76	93/4816	0.00325273	0.0756259	0.0659105	PLPP1/GPD1L2/ETNK2/PCYT2/CHKA/PLA2G12B	6
gga00600	Sphingolipid metabolism	4/76	45/4816	0.00522999	0.0888043	0.0773959	PLPP1/B4GALT6/SGMS2/GAL3ST1	4
gga04310	Wnt signaling pathway	7/76	138/4816	0.00572931	0.0888043	0.0773959	SMAD3/DAAM2/NKD1/FZD4/BAMBI/FZD5/WNT5B	7
gga00980	Metabolism of xenobiotics by cytochrome P450	3/76	25/4816	0.00676784	0.0899156	0.0783645	ALDH1A3/HSD11B1b/UGT1A1	3
gga00053	Ascorbate and aldarate metabolism	2/76	10/4816	0.0101897	0.118455	0.103238	UGDH/UGT1A1	2
gga03320	PPAR signaling pathway	4/76	62/4816	0.0160168	0.165507	0.144245	CYP8B1/ACSL5/PPARA/PCK1	4
gga00040	Pentose and glucuronate interconversions	2/76	14/4816	0.019783	0.177646	0.154825	UGDH/UGT1A1	2
gga04218	Cellular senescence	6/76	138/4816	0.0210119	0.177646	0.154825	SMAD3/SQSTM1/CDKN1A/MAPK12/CDK6/FOXO3	6
gga04810	Regulation of actin cytoskeleton	7/76	183/4816	0.0244655	0.189608	0.16525	FGFR3/BDKRB2/ITGA9/SPATA13/FGFR1/ITGA2/FGFR2	7
gga00565	Ether lipid metabolism	3/76	43/4816	0.0296753	0.209209	0.182332	PLPP1/PLA2G12B/GAL3ST1	3
gga00010	Glycolysis / Gluconeogenesis	3/76	44/4816	0.0314938	0.209209	0.182332	ALDH1A3/PGM2/PCK1	3
gga04916	Melanogenesis	4/76	86/4816	0.0460328	0.277215	0.241602	KIT/FZD4/FZD5/WNT5B	4
gga04350	TGF-beta signaling pathway	4/76	87/4816	0.0476929	0.277215	0.241602	SMAD3/BMP6/BAMBI/THBS1	4

[truncated: 7 more sheets: LMH_RO_1h_GO_BP, LMH_RO_1h_GO_CC, LMH_RO_1h_GO_MF, LMH_RO_1h_KEGG, LMH_RO_4h_GO_BP, LMH_RO_4h_GO_MF, LMH_RO_4h_KEGG]
