# Supplementary material for: Multi-species transcriptome meta-analysis of the response to retinoic acid in vertebrates and comparative analysis of the effects of retinol and retinoic acid on gene expression in LMH cells
Source: BMC Genomics. 2021 Mar 2;22:146. doi: 10.1186/s12864-021-07451-2 (PMC7923837; doi:10.1186/s12864-021-07451-2)
Supplement: Supplementary file 7 — Additional file 7. Common differentially expressed genes after exposure of LMH cells to retinoic acid and retinol for 1 h and 4 h. [file 12864_2021_7451_MOESM7_ESM.xlsx]

## Sheet: Sheet1
RA_1h	RA_4h	RO_4h	RA_1h + RA_4h	RA_1h + RA_4h + RO_4h	RA_4h + RO_1h + RO_4h	RA_4h + RO_4h	RA_1h + RA_4h + RO_1h + RO_4h
ATF3	ADAM28	ADAMTS9	HS3ST1	AADACL4L5	PMEPA1	AADACL4L3	DHRS3
BAIAP2	AFAP1L1	AFAP1L2	ZNF503	BARL		ABCC3	FAM117B
LOC101749099	CABLES2	ARHGAP24		CYP8B1		ACE2	HIC1
LOC101750589	DRAXIN	CDKL2		LEKR1		ACSL5	LOC107054934
	FHL3	LOC112530664		LOC107054076		ADGRG6	TFPI2
	HOXA1	LOC112531076		RBPMS		AFF3	TLDC2
	HOXA4	LOC112531755		TBX21		AK5	TNFRSF1B
	HOXA5	LOC112531791		TNFRSF8		ALDH1A3
	LOC100859691	PALMD				ARHGAP8
	LOC112533358	RUNX1T1				ASCL1
	NR2E1	VSIG10L				BDKRB2
	PAQR9					C26H6orf89
	PCK1					CAPN13
	PI15					CDH20
	RASSF8					CDKN1A
	SAMHD1					CYP26B1
	SLCO2B1					DAAM2
	THBS1					DIO2
	TOX					ELF3
	TPPP					FAM46A
						FGD4
						FLRT3
						FRK
						FRRS1L
						GATA5
						GDNF
						GDPD4
						GPR37L1
						GRM8
						GSL
						GYPC
						HOXA3
						HOXB3
						HOXB4
						HTR2A
						IQCH
						KCNC1
						KIF21B
						KIT
						KLF-4
						KLF4
						KLHDC7A
						LOC100858306
						LOC101747446
						LOC101748063
						LOC107049176
						LOC107051850
						LOC107052653
						LOC107054206
						LOC107054535
						LOC107054729
						LOC107054815
						LOC107054867
						LOC107055526
						LOC112530143
						LOC112530510
						LOC112531797
						LOC112531868
						LOC112531887
						LOC112531904
						LOC769646
						LRRC75B
						MC5R
						MCT2L
						MRAP
						MSX2
						MYO7A
						MYOM1
						MYRIP
						NANOS1
						NGEF
						NR1H4
						NRIP1
						OBSCN
						PCDH17
						PHACTR2
						PI16
						PLPP1
						PRKAA2
						PRKCD
						PROX1
						PRSS23
						PTN
						RARB
						RBBP8NL
						RND3
						RUNX2
						SAMSN1
						SERPINB2
						SLC5A12
						STARD13
						STC2
						SYNJ2
						TC2N
						TMEM132D
						TMEM213
						TMEM27
						TNFRSF11B
						TOR4A
						TOX3
						TTYH3
