# Supplementary material for: Multi-species transcriptome meta-analysis of the response to retinoic acid in vertebrates and comparative analysis of the effects of retinol and retinoic acid on gene expression in LMH cells
Source: BMC Genomics. 2021 Mar 2;22:146. doi: 10.1186/s12864-021-07451-2 (PMC7923837; doi:10.1186/s12864-021-07451-2)
Supplement: Supplementary file 8 — Additional file 8. The numbers of RAREs in the vicinity of DE genes (up to 10 kb upstream of transcript start and 10 kb downstream of transcript end) in LMH cells after exposure to retinoic acid and retinol for 1 h and 4 h. LFCs for each gene and treatment are listed and results with a p-adj < 0.01 are indicated by *. [file 12864_2021_7451_MOESM8_ESM.xlsx]

## Sheet: RARE_DR0-DR8_IR0_final
Symbol	RA_1h	RA_4h	RO_1h	RO_4h	#RAREs
STARD13	0.290605	1.47812868946455*	0.295708	1.37642259310875*	13
OBSCN	0.685236	1.24269041557979*	0.423194	1.27046618438417*	12
RARB	2.33608	4.94038334007754*	1.11599	4.76544678466129*	11
ARHGAP24	-0.280038	-0.970040697444915*	-0.197476	-1.01642604716857*	10
TOX	-0.252846	-1.09264599621195*	-0.139568	-1.06959	10
GRM8	-0.152344	-1.45481061619544*	-0.102227	-1.42618693931642*	9
LOC107054206	0.383434	1.95626921113167*	0.221654	1.91461162055716*	9
SLCO2B1	0.229755	1.45034261388674*	0.125217	1.23017	7
TTYH3	0.221189	1.1809769739038*	0.103612	1.08780171464542*	7
AFF3	0.785348	1.82617496302021*	0.941473	2.01037347548987*	6
CDH20	-0.0877237	-1.94565027632303*	-0.0838922	-1.93521712404785*	6
DAAM2	0.0837464	1.22004929857788*	-0.11529	1.1785274046461*	6
MYRIP	0.416658	1.78068733897768*	0.359005	1.70428500384453*	6
RUNX1T1	0.638501	1.0455	0.480193	1.18029408110851*	6
RUNX2	0.0170531	-1.28443385458436*	-0.0949805	-1.0980539598011*	6
TMEM27	0.91440195865797*	2.79002371759091*	0.666899	2.67020670104623*	6
AFAP1L2	0.59034	1.27312	0.47779	1.37469481097071*	5
MYO7A	0.343745	2.28205767762892*	0.0780387	2.13107229991615*	5
RASSF8	0.160377	1.02860730659245*	0.0854279	0.92448359992682*	5
ADGRG6	-0.0302998	-1.1340436077474*	-0.156358	-1.06135749135732*	4
FGD4	-0.940352	-1.71622455117647*	-0.821476	-1.69068746975864*	4
FHL3	-0.0894549	1.31810474809714*	0.0297866	0.990074908814386*	4
KIT	0.332271	2.01190702370738*	0.189142	1.91554521509293*	4
LEKR1	1.03772539170404*	1.04871300525473*	0.887434	1.12059583339871*	4
PHACTR2	0.178803	1.16503613639469*	0.16978	1.03940587760506*	4
PLPP1	-0.274793	-1.12984699945442*	-0.260322	-1.09642659383665*	4
PRSS23	0.332741	1.34659756331769*	0.29888	1.15940117980494*	4
VSIG10L	1.46011	2.38852	0.589118	3.02254827502113*	4
ACE2	0.270114	2.03716092870601*	0.103968	1.93746501436486*	3
ADAM28	0.182549	1.13028636900049*	0.0968097	0.989823115657949*	3
CDKL2	0.149036	0.990795	0.46932	1.13895488733919*	3
CYP8B1	1.04840452311205*	2.19071036927011*	0.792758496516097*	2.06911373319422*	3
GDPD4	0.284366	1.63741780372021*	0.114	1.59026937309776*	3
KCNC1	0.100834	-1.24384059830568*	-0.0576242	-1.20512497092642*	3
LOC100859691	-0.176214	-1.00216553868787*	-0.0872369	-0.831724	3
LOC107054076	1.13724110015045*	1.21021126284625*	0.747893	1.28956834915445*	3
LOC112530143	1.27731	2.99140506234323*	0.626771	2.70897277471274*	3
LOC112530664	0.145789	3.21908	-0.397476	4.36689303501728*	3
LOC112531904	0.184078	1.91785581727906*	0.246895	1.69282170861704*	3
MRAP	0.621565	2.10061735403545*	0.413366	1.94395077188127*	3
MYOM1	-0.202308	-1.10642059537931*	-0.177575	-1.0823079346144*	3
AADACL4L3	3.10923	5.75423409542608*	1.64153	5.63507243356797*	2
AADACL4L5	1.51891475718826*	1.74770250729842*	0.985039	1.7234150004584*	2
ABCC3	0.270811	1.15352462944773*	0.268787	1.11452235318038*	2
ADAMTS9	0.021602	-0.984735216345144*	0.0156715	-1.0379912977771*	2
AK5	-0.0126619	1.59722623271749*	-0.0761628	1.3261468333191*	2
BARL	2.01990512081181*	2.55869159698395*	1.11335	2.49316077121398*	2
CAPN13	0.974842	4.01543499983282*	0.827196	3.78852706295213*	2
DHRS3	2.45458658186134*	3.94464269305595*	1.87416253301741*	3.79703351379061*	2
DRAXIN	0.0798776	1.00238868692077*	-0.0716643	0.904903	2
FAM117B	1.27949070081895*	1.4199094406127*	1.00774835161624*	1.37925958919074*	2
FAM46A	-0.846496172901243*	-1.34124139226983*	-0.859971891182926*	-1.37074904273115*	2
GPR37L1	0.533123	1.23802173049165*	0.292897	1.1327891825404*	2
HIC1	4.85468116318841*	5.3791601027372*	3.4012933740845*	4.85797909626253*	2
LOC100858306	1.30554	2.6321916548991*	0.180717	2.40859697445054*	2
LOC107052653	0.771106	2.77531364681536*	0.182014	2.56072270199368*	2
LOC107054535	0.86098	1.22456735040569*	0.766431	1.353640442193*	2
LOC107054729	0.189543	-1.05702632255562*	0.116223	-1.06233730944877*	2
LOC107054934	2.9509301975784*	4.78633680345808*	2.28365119504181*	4.61743026877983*	2
LOC112530510	-0.00772306	1.52476099128478*	0.140703	1.65017679955669*	2
LRRC75B	0.390249	1.27785542617627*	0.409955	1.21403592567784*	2
NRIP1	0.649279	1.47842675602305*	0.464984	1.45716969428018*	2
PMEPA1	1.31959	1.18792230381777*	1.10828618013357*	1.09732566974452*	2
PRKCD	0.554872	1.44190691507961*	0.388557	1.44997371105132*	2
SLC5A12	-0.29914	-1.42084997806497*	-0.00931935	-1.33847313608289*	2
TBX21	4.24609002982526*	5.02214422670028*	3.27079	4.46026882820077*	2
TLDC2	1.60156431294142*	1.45527599135619*	1.23537818188932*	1.40987685019677*	2
TNFRSF11B	0.647889	1.95046900404955*	0.593156	1.76804840186904*	2
TNFRSF1B	1.41497906436407*	2.5800941408724*	1.13312911061989*	2.42822930975529*	2
TNFRSF8	1.25701119260284*	2.6798327701097*	0.942878	2.47063153592161*	2
TPPP	-0.170575	-1.04628381814743*	-0.155764	-0.933041672608378*	2
BDKRB2	-0.330582	-1.17309461256966*	-0.312733	-1.19256625508527*	1
CABLES2	0.842938	1.02828416295265*	0.779913	0.987240498344327*	1
ELF3	1.81528	1.61807839235656*	1.61503	1.54688671004444*	1
FRK	-0.0629793	1.55976190768786*	0.0251716	1.46192247641484*	1
GDNF	1.56359	2.93595866854602*	1.5632	2.94958487019523*	1
GSL	0.472244	1.4191543420762*	0.279494	1.15673420799223*	1
HOXA1	0.254042	1.03033032732156*	0.0903653	0.890309997868622*	1
HOXB3	0.53664	1.31327418806043*	0.284604	1.20718313306477*	1
HTR2A	0.363367	1.68239939783952*	-0.0551388	1.63775017002053*	1
KIF21B	0.0560008	1.06335329166443*	0.0702809	1.03904465880088*	1
KLHDC7A	-0.19452	-1.20569727406269*	-0.216849	-1.11788746642589*	1
LOC101748063	1.5568	2.65046596737151*	1.10143	2.35809854774838*	1
LOC107051850	0.613559	1.20404350229692*	0.476661	1.23154090323684*	1
LOC107054815	0.705356	1.1120807715837*	0.394062	1.01484211314304*	1
LOC107054867	0.316469	1.60587056987915*	0.367056	1.70147560792382*	1
LOC112531868	0.42989	1.18140783706745*	0.153168	1.12132401904096*	1
LOC112533358	0.0544593	-1.00275218302682*	0.0738779	-0.96086	1
MC5R	-0.588592	-1.12181244013311*	-0.677755	-1.13235372616793*	1
MCT2L	0.522173	1.40151259417483*	0.442245	1.35566039866091*	1
1NOS1	-0.124507	-1.35896658927861*	-0.131424	-1.40049808296865*	1
PALMD	-0.10687	-0.991056498863004*	-0.0126759	-1.00681806055443*	1
PCDH17	-0.178802	-1.01942690001469*	-0.249833	-1.05201794023089*	1
PROX1	-0.252052	-1.00233333312148*	-0.344639	-1.0168343379883*	1
PTN	0.07257	1.4945077667741*	0.0864516	1.40079243731598*	1
RBBP8NL	0.193409	1.6006769256547*	0.197749	1.75629434558694*	1
RBPMS	1.0744733068773*	1.4803249864146*	0.842253227279402*	1.40113577279481*	1
SERPINB2	1.63217	2.68755109788373*	1.49599	2.62386368015721*	1
SYNJ2	0.781891477143592*	1.01608958994052*	0.470804	1.03529847909532*	1
TC2N	0.154721	2.1050790354888*	0.315191	1.98921095036117*	1
TMEM132D	-0.084782	-1.57529723977084*	-0.100743	-1.59937097402362*	1
ZNF503	1.16798003869038*	1.06767570029128*	0.788897	0.98563435905857*	1
